# Supplementary material for: Integrated omics reveals disease-associated radial glia-like cells with epigenetically dysregulated interferon response in multiple sclerosis
Source: Neuron. Author manuscript; Available in PMC 2026 Jan 26. (PMC12834227; doi:10.1016/j.neuron.2025.09.022)
Supplement: Table S1 [file NIHMS2136570-supplement-Table_S1.xlsx]

## Sheet: Sheet1
Table S1
Donor Code	Code in Manuscript	Sex	Age	Ethnicity	Disease	Disease Duration	DMTs
DR	C1	Male	39	N/A	Healthy control
111	C2	Male	28	Caucasian	Healthy control
HD	C3	Female	25	N/A	Healthy control
103	P1	Male	42	African-American	SPMS	14	Rituximab
113	P2	Male	46	Caucasian	SPMS	1	None
105	P3	Female	63	Caucasian	SPMS	7	Methotrexate (intrathecal), baclofen
SPMS = secondary progressive multiple sclerosis; N/A = not available, DMT = disease modifying therapy
