# Supplementary material for: Integrated omics reveals disease-associated radial glia-like cells with epigenetically dysregulated interferon response in multiple sclerosis
Source: Neuron. Author manuscript; Available in PMC 2026 Jan 26. (PMC12834227; doi:10.1016/j.neuron.2025.09.022)
Supplement: Table S2 [file NIHMS2136570-supplement-Table_S2.xlsx]

## Sheet: DEGs
Table S2
Differentially Expressed Genes (Control vs PMS iNSCs)
gene_id	gene_name	log2exp	log2FC	pval	pvalAdj
ENSG00000164237	CMBL	10.9937	-5.4677	5.60881e-110	3.61853e-106
ENSG00000159176	CSRP1	11.356	5.18435	6.06017e-54	9.77429e-51
ENSG00000128591	FLNC	12.0131	5.06919	4.83742e-13	2.11584e-11
ENSG00000133216	EPHB2	11.4514	-4.98371	1.88532e-136	2.43263e-132
ENSG00000022556	NLRP2	10.8261	4.90734	8.01326e-21	9.31487e-19
ENSG00000182718	ANXA2	10.4879	-4.90558	6.95046e-16	4.48409e-14
ENSG00000185745	IFIT1	12.7739	4.86255	3.57324e-07	5.11148e-06
ENSG00000116774	OLFML3	11.8231	4.70509	9.54184e-23	1.35295e-20
ENSG00000204531	POU5F1	11.605	4.52686	1.75915e-14	9.74179e-13
ENSG00000172716	SLFN11	10.1835	4.51866	1.32306e-10	3.9426e-09
ENSG00000119922	IFIT2	11.2584	4.37713	1.37775e-07	2.12138e-06
ENSG00000136160	EDNRB	10.3809	-4.36677	3.06518e-29	8.07143e-27
ENSG00000128564	VGF	10.9893	4.26972	6.73366e-29	1.73769e-26
ENSG00000187608	ISG15	11.9714	4.26482	2.91478e-28	6.9647e-26
ENSG00000148677	ANKRD1	10.7424	4.25909	6.82919e-28	1.51926e-25
ENSG00000106366	SERPINE1	9.94359	4.25867	7.98243e-36	3.55163e-33
ENSG00000150244	TRIM48	9.95001	-4.22289	7.75307e-05	0.000562959
ENSG00000119917	IFIT3	10.6391	4.19309	1.06256e-09	2.60651e-08
ENSG00000126709	IFI6	10.4538	4.0763	1.96158e-28	4.77552e-26
ENSG00000136997	MYC	11.8004	4.07453	1.87437e-38	9.67398e-36
ENSG00000185666	SYN3	10.064	4.01212	1.70941e-21	2.18381e-19
ENSG00000136826	KLF4	10.51	3.98596	6.28204e-17	4.68538e-15
ENSG00000018625	ATP1A2	10.2916	3.97742	4.04697e-09	8.85051e-08
ENSG00000177469	CAVIN1	10.0139	3.96874	1.68677e-50	1.97858e-47
ENSG00000118432	CNR1	9.63655	-3.95567	3.05458e-48	2.81524e-45
ENSG00000135114	OASL	10.0079	3.94799	4.98015e-10	1.32552e-08
ENSG00000156925	ZIC3	11.0122	3.90328	1.46311e-11	5.11612e-10
ENSG00000041982	TNC	9.86996	3.9021	1.4771e-15	9.29705e-14
ENSG00000205929	EPCIP	9.72058	-3.88944	2.09463e-50	2.25226e-47
ENSG00000115267	IFIH1	9.9187	3.88288	8.52375e-10	2.13557e-08
ENSG00000075275	CELSR1	10.5006	-3.86411	4.07184e-14	2.12194e-12
ENSG00000161638	ITGA5	9.59534	3.85425	4.70094e-51	6.06562e-48
ENSG00000136931	NR5A1	9.8788	3.83432	4.2625e-18	3.74143e-16
ENSG00000151892	GFRA1	10.9747	-3.81387	0.000440394	0.00250547
ENSG00000198914	POU3F3	11.8145	-3.76254	2.62738e-24	4.58122e-22
ENSG00000120885	CLU	12.3309	3.69331	1.1709e-14	6.685e-13
ENSG00000188848	BEND4	9.80018	3.65936	2.98615e-61	9.63258e-58
ENSG00000112584	FAM120B	9.53176	-3.62185	3.75445e-44	2.69131e-41
ENSG00000115738	ID2	10.6977	3.61719	9.94878e-42	6.19229e-39
ENSG00000166888	STAT6	9.58522	3.61142	2.22049e-72	9.55034e-69
ENSG00000130508	PXDN	12.0404	-3.6074	0.00229515	0.00991367
ENSG00000198597	ZNF536	9.19742	-3.59447	9.89297e-06	9.56434e-05
ENSG00000086205	FOLH1	9.67029	-3.57974	1.73316e-32	5.885e-30
ENSG00000185985	SLITRK2	10.3573	-3.57756	1.41061e-08	2.71657e-07
ENSG00000157404	KIT	10.6546	-3.57067	8.13184e-23	1.19233e-20
ENSG00000137628	DDX60	9.82739	3.54264	3.14682e-11	1.04918e-09
ENSG00000175899	A2M	10.1433	3.52245	1.90525e-13	9.00494e-12
ENSG00000160216	AGPAT3	9.10576	-3.51355	1.59229e-23	2.60068e-21
ENSG00000149591	TAGLN	12.2267	3.49931	4.07844e-14	2.12194e-12
ENSG00000100889	PCK2	10.1365	3.46594	5.78297e-36	2.66492e-33
ENSG00000101335	MYL9	9.28637	3.44635	3.05402e-05	0.000251957
ENSG00000060718	COL11A1	10.4221	3.4371	1.5251e-08	2.9148e-07
ENSG00000184635	ZNF93	9.09294	-3.42551	4.95601e-30	1.39016e-27
ENSG00000256463	SALL3	9.80709	3.41985	4.25791e-26	8.19997e-24
ENSG00000169169	CPT1C	9.49733	3.39764	9.04497e-52	1.29675e-48
ENSG00000136010	ALDH1L2	10.6453	3.37959	3.08806e-23	4.74348e-21
ENSG00000112541	PDE10A	9.18374	-3.37558	0.000406587	0.00234519
ENSG00000089327	FXYD5	9.46738	3.34667	4.23161e-17	3.2118e-15
ENSG00000123360	PDE1B	9.14886	3.33946	2.11592e-26	4.13663e-24
ENSG00000171724	VAT1L	12.5812	3.33269	1.08977e-17	8.78833e-16
ENSG00000182742	HOXB4	9.81057	-3.31443	1.61074e-47	1.38556e-44
ENSG00000165072	MAMDC2	9.25326	3.2767	2.20581e-18	1.99032e-16
ENSG00000132274	TRIM22	10.4357	3.27342	2.71395e-14	1.44703e-12
ENSG00000162591	MEGF6	9.32765	-3.26917	6.60396e-50	6.55468e-47
ENSG00000198467	TPM2	11.2774	3.26075	1.09608e-13	5.33689e-12
ENSG00000165671	NSD1	8.88332	-3.23735	2.84815e-06	3.23786e-05
ENSG00000118946	PCDH17	10.8874	-3.23637	1.37477e-45	1.04345e-42
ENSG00000163017	ACTG2	9.47328	3.21498	3.42289e-09	7.56848e-08
ENSG00000256771	ZNF253	9.21907	-3.20436	3.6087e-32	1.16408e-29
ENSG00000107104	KANK1	10.3782	3.2033	3.88917e-11	1.26403e-09
ENSG00000108679	LGALS3BP	9.56296	3.18775	1.46098e-17	1.1565e-15
ENSG00000110427	KIAA1549L	10.2971	-3.17955	4.74145e-23	7.11382e-21
ENSG00000113739	STC2	9.36005	3.16545	1.83204e-14	1.00534e-12
ENSG00000061337	LZTS1	9.59183	-3.15625	1.1271e-34	4.54467e-32
ENSG00000225968	ELFN1	10.5584	-3.14263	9.34556e-43	6.34662e-40
ENSG00000128268	MGAT3	9.4274	-3.13595	5.68628e-38	2.82193e-35
ENSG00000138823	MTTP	10.7029	-3.11001	4.91225e-35	2.0446e-32
ENSG00000143248	RGS5	10.6783	3.10757	2.01309e-14	1.09599e-12
ENSG00000174938	SEZ6L2	10.0408	3.10514	1.09456e-28	2.76925e-26
ENSG00000006327	TNFRSF12A	9.49807	3.10367	3.62184e-41	2.12421e-38
ENSG00000106853	PTGR1	9.61466	3.08099	1.11584e-11	4.03295e-10
ENSG00000144645	OSBPL10	9.70056	3.06804	3.81725e-21	4.6466e-19
ENSG00000066032	CTNNA2	10.1423	3.06312	8.35942e-15	4.88062e-13
ENSG00000154096	THY1	9.27845	3.05587	1.76727e-21	2.2356e-19
ENSG00000137965	IFI44	9.07254	3.04527	5.09015e-09	1.08107e-07
ENSG00000171766	GATM	9.41539	3.03786	1.00781e-41	6.19229e-39
ENSG00000120738	EGR1	11.5203	3.03497	4.42166e-20	4.67645e-18
ENSG00000150275	PCDH15	9.05863	3.02735	5.17125e-09	1.09385e-07
ENSG00000091879	ANGPT2	9.22088	3.01644	7.29271e-08	1.1881e-06
ENSG00000092345	DAZL	8.87877	3.01531	8.57433e-14	4.1907e-12
ENSG00000131127	ZNF141	8.61241	-2.99768	7.19152e-10	1.84112e-08
ENSG00000108231	LGI1	9.62111	2.99598	2.89606e-14	1.53777e-12
ENSG00000183010	PYCR1	11.2173	2.99272	9.6565e-06	9.38236e-05
ENSG00000162433	AK4	11.2728	-2.99218	3.20303e-24	5.43799e-22
ENSG00000253276	CCDC71L	8.60671	-2.99127	3.21141e-40	1.72653e-37
ENSG00000145794	MEGF10	11.4148	-2.98704	5.30645e-10	1.40883e-08
ENSG00000182968	SOX1	10.6358	-2.9827	1.84504e-07	2.77142e-06
ENSG00000170381	SEMA3E	9.50675	2.97075	1.84216e-22	2.55584e-20
ENSG00000120594	PLXDC2	9.65324	-2.96736	3.15534e-24	5.42844e-22
ENSG00000219438	TAFA5	8.89094	2.95703	1.53723e-35	6.61162e-33
ENSG00000182871	COL18A1	11.3375	-2.95045	4.13887e-16	2.73866e-14
ENSG00000198353	HOXC4	8.58387	-2.949	1.63542e-37	7.81549e-35
ENSG00000176771	NCKAP5	9.7948	-2.93391	9.81273e-60	2.53227e-56
ENSG00000019582	CD74	8.75089	2.92567	4.91249e-19	4.87584e-17
ENSG00000160932	LY6E	10.471	2.91619	6.20353e-08	1.02884e-06
ENSG00000138646	HERC5	11.2051	2.90342	0.000194784	0.00123747
ENSG00000196159	FAT4	11.9126	-2.89618	7.23278e-56	1.33321e-52
ENSG00000186480	INSIG1	9.72036	-2.88372	3.79605e-10	1.03334e-08
ENSG00000026508	CD44	8.82133	2.87781	2.0747e-14	1.12478e-12
ENSG00000122861	PLAU	8.75145	2.87366	1.00327e-33	3.8074e-31
ENSG00000197943	PLCG2	8.84148	2.87361	3.96787e-11	1.28507e-09
ENSG00000240184	PCDHGC3	8.50167	-2.86103	0.00150469	0.00699894
ENSG00000131409	LRRC4B	10.0064	-2.85951	3.98617e-06	4.32215e-05
ENSG00000107518	ATRNL1	8.93672	-2.8527	1.39994e-17	1.11503e-15
ENSG00000187398	LUZP2	9.3084	2.85173	1.49708e-19	1.54534e-17
ENSG00000197977	ELOVL2	10.5226	-2.83887	2.12991e-46	1.71764e-43
ENSG00000168268	NT5DC2	12.8572	2.83627	0.00535747	0.0201714
ENSG00000100097	LGALS1	8.83601	2.8281	3.89648e-19	3.89738e-17
ENSG00000116574	RHOU	10.2141	-2.82459	8.25023e-08	1.32404e-06
ENSG00000077279	DCX	12.1364	-2.82187	2.24542e-33	8.27792e-31
ENSG00000178814	OPLAH	8.612	2.81391	3.83588e-24	6.42783e-22
ENSG00000182916	TCEAL7	8.5883	2.81003	1.88485e-22	2.58726e-20
ENSG00000106538	RARRES2	8.87297	-2.79267	0.000298897	0.0018098
ENSG00000186297	GABRA5	9.77286	2.78427	4.99603e-13	2.16322e-11
ENSG00000072041	SLC6A15	9.57202	2.76684	5.20733e-11	1.64279e-09
ENSG00000178233	TMEM151B	9.46088	-2.75834	1.28398e-30	3.85282e-28
ENSG00000078549	ADCYAP1R1	9.41518	-2.75711	3.30057e-34	1.29052e-31
ENSG00000152784	PRDM8	10.0456	-2.75612	1.17219e-11	4.20131e-10
ENSG00000169071	ROR2	9.41574	2.75383	5.58751e-15	3.36895e-13
ENSG00000154864	PIEZO2	8.38927	-2.73776	0.000454232	0.00256609
ENSG00000135046	ANXA1	9.07878	2.73334	2.15008e-14	1.16077e-12
ENSG00000144476	ACKR3	10.9388	-2.70896	8.64104e-41	4.84762e-38
ENSG00000144468	RHBDD1	8.35712	-2.7018	1.98988e-25	3.66793e-23
ENSG00000183166	CALN1	8.36729	-2.69984	0.00670325	0.0242941
ENSG00000164930	FZD6	9.44817	2.69413	1.57554e-12	6.4537e-11
ENSG00000110436	SLC1A2	9.44654	-2.69324	0.000591778	0.00318819
ENSG00000111331	OAS3	8.43208	2.69314	1.08469e-11	3.94247e-10
ENSG00000167601	AXL	9.62807	2.67326	1.05531e-18	1.00589e-16
ENSG00000138080	EMILIN1	9.50275	2.66353	9.01341e-21	1.03839e-18
ENSG00000161671	EMC10	10.3242	2.65954	3.17231e-05	0.000260218
ENSG00000134954	ETS1	9.21006	2.65824	4.23139e-10	1.14221e-08
ENSG00000114200	BCHE	8.58934	-2.64905	5.55016e-10	1.46639e-08
ENSG00000111335	OAS2	8.40076	2.64293	3.88739e-10	1.05598e-08
ENSG00000009709	PAX7	8.30416	-2.63523	0.00490441	0.018817
ENSG00000117707	PROX1	10.2979	-2.63175	6.41077e-14	3.2306e-12
ENSG00000166900	STX3	8.8124	2.63019	1.94448e-22	2.64102e-20
ENSG00000173404	INSM1	10.7842	-2.62706	3.52968e-33	1.2651e-30
ENSG00000100078	PLA2G3	8.62281	2.60728	6.66774e-11	2.07811e-09
ENSG00000205336	ADGRG1	10.5346	-2.60442	1.87364e-23	2.98464e-21
ENSG00000196338	NLGN3	8.94792	-2.60172	6.02469e-18	5.14812e-16
ENSG00000169427	KCNK9	9.00496	2.58343	1.67595e-06	2.0229e-05
ENSG00000130038	CRACR2A	8.71953	2.58133	5.58016e-33	1.94597e-30
ENSG00000170468	RIOX1	8.24225	-2.57385	4.23847e-12	1.63251e-10
ENSG00000204442	NALF1	8.38274	2.57076	6.37576e-21	7.54738e-19
ENSG00000244694	PTCHD4	10.3075	-2.56355	4.69775e-24	7.77116e-22
ENSG00000196361	ELAVL3	11.3648	-2.56287	1.47521e-24	2.60748e-22
ENSG00000117318	ID3	10.9469	2.55275	1.17795e-11	4.21026e-10
ENSG00000185610	DBX2	9.23764	-2.54341	2.4181e-15	1.48464e-13
ENSG00000111186	WNT5B	8.57947	-2.53993	5.87961e-18	5.05764e-16
ENSG00000106066	CPVL	9.77762	2.52975	8.70064e-27	1.78197e-24
ENSG00000213401	MAGEA12	8.26392	-2.52339	0.00883631	0.0303312
ENSG00000162873	KLHDC8A	10.8184	-2.52163	3.5432e-17	2.7052e-15
ENSG00000169840	GSX1	8.21108	-2.50105	2.57721e-08	4.67777e-07
ENSG00000182103	FAM181B	9.90639	-2.4965	5.18604e-09	1.09427e-07
ENSG00000023171	GRAMD1B	8.81547	2.49538	9.3199e-09	1.87898e-07
ENSG00000160360	GPSM1	10.288	-2.48038	1.80921e-14	9.97616e-13
ENSG00000164659	ELAPOR2	9.28296	-2.47561	0.00210979	0.00924367
ENSG00000139211	AMIGO2	8.62454	2.47262	2.13348e-10	6.07689e-09
ENSG00000173530	TNFRSF10D	8.15973	-2.47162	0.00476315	0.018335
ENSG00000138798	EGF	8.86929	2.47099	2.32777e-09	5.34435e-08
ENSG00000020577	SAMD4A	9.75185	2.46769	3.24738e-13	1.46507e-11
ENSG00000215397	SCRT2	9.14069	-2.46522	1.85375e-17	1.45847e-15
ENSG00000197043	ANXA6	11.6559	2.46184	2.29244e-23	3.60724e-21
ENSG00000105143	SLC1A6	8.23242	2.46008	4.96588e-18	4.30032e-16
ENSG00000187595	ZNF385C	9.15492	2.45921	2.84486e-13	1.30631e-11
ENSG00000172461	FUT9	9.61543	-2.4562	5.35697e-05	0.000410701
ENSG00000168461	RAB31	9.86887	-2.45387	8.43941e-18	6.98037e-16
ENSG00000105699	LSR	8.99325	2.45213	2.65902e-13	1.22973e-11
ENSG00000160284	SPATC1L	8.2439	2.45076	2.06897e-21	2.59184e-19
ENSG00000111913	RIPOR2	9.41442	2.44852	4.51611e-10	1.21399e-08
ENSG00000261210	CLEC19A	8.25385	2.44792	8.13897e-10	2.04712e-08
ENSG00000107438	PDLIM1	9.28203	-2.44533	2.85691e-09	6.42798e-08
ENSG00000165626	BEND7	8.59629	-2.442	2.04226e-06	2.41534e-05
ENSG00000137962	ARHGAP29	8.56362	2.44079	1.78664e-28	4.43326e-26
ENSG00000105825	TFPI2	8.88128	2.43228	4.9016e-21	5.85605e-19
ENSG00000106333	PCOLCE	9.33514	2.42665	5.20337e-12	1.96313e-10
ENSG00000130176	CNN1	10.1432	2.4218	2.1465e-11	7.34649e-10
ENSG00000173193	PARP14	9.05487	2.41707	6.02117e-13	2.5897e-11
ENSG00000105088	OLFM2	8.83697	2.41556	4.5761e-12	1.75731e-10
ENSG00000168016	TRANK1	8.4571	2.41423	3.00375e-06	3.37608e-05
ENSG00000134531	EMP1	8.59666	2.41111	1.77926e-13	8.44035e-12
ENSG00000187957	DNER	8.49135	-2.40757	4.3965e-05	0.000345271
ENSG00000144596	GRIP2	8.82	-2.39904	4.74996e-07	6.56196e-06
ENSG00000198885	ITPRIPL1	8.48191	2.39718	1.36157e-25	2.54614e-23
ENSG00000245680	ZNF585B	8.16127	-2.39694	1.32091e-12	5.44528e-11
ENSG00000145864	GABRB2	8.70285	2.39491	9.10964e-12	3.36796e-10
ENSG00000243978	RTL9	8.70328	2.38649	5.29475e-08	8.97741e-07
ENSG00000204291	COL15A1	8.60311	2.37499	6.54281e-10	1.70549e-08
ENSG00000183196	CHST6	9.07247	2.37495	3.9327e-07	5.5579e-06
ENSG00000276547	PCDHGB5	8.62834	-2.36228	0.0059607	0.0220502
ENSG00000105737	GRIK5	8.94849	2.35502	5.20812e-16	3.39396e-14
ENSG00000126733	DACH2	8.50636	-2.35497	2.90949e-13	1.33124e-11
ENSG00000089472	HEPH	9.90334	2.33047	1.38848e-07	2.1328e-06
ENSG00000172197	MBOAT1	8.61537	-2.32752	8.41293e-13	3.58258e-11
ENSG00000131459	GFPT2	10.6019	2.32645	3.89812e-13	1.73439e-11
ENSG00000160973	FOXH1	8.18529	2.31698	2.68274e-11	9.03797e-10
ENSG00000187323	DCC	11.1275	-2.30898	3.62793e-56	7.80187e-53
ENSG00000101255	TRIB3	9.01805	2.30456	5.92086e-09	1.24222e-07
ENSG00000197415	VEPH1	9.56748	-2.29868	8.13769e-27	1.69356e-24
ENSG00000067840	PDZD4	10.431	-2.29743	9.33153e-21	1.06553e-18
ENSG00000139352	ASCL1	10.4263	-2.29485	2.41686e-11	8.18497e-10
ENSG00000198822	GRM3	9.1042	2.29462	3.12551e-21	3.84081e-19
ENSG00000101311	FERMT1	9.44958	2.29293	5.32425e-12	2.00288e-10
ENSG00000075461	CACNG4	11.2338	-2.28204	2.51485e-30	7.21091e-28
ENSG00000138136	LBX1	8.64951	-2.28131	6.12673e-22	8.06665e-20
ENSG00000163531	NFASC	10.1313	-2.27996	6.11432e-10	1.61006e-08
ENSG00000132639	SNAP25	8.92514	-2.27797	1.13683e-14	6.54847e-13
ENSG00000104722	NEFM	12.1708	-2.27605	4.46768e-07	6.22532e-06
ENSG00000165152	PGAP4	9.97885	2.27444	2.1444e-11	7.34649e-10
ENSG00000005513	SOX8	8.32493	-2.27258	0.000621516	0.00331518
ENSG00000115159	GPD2	10.8074	2.26994	0.000703064	0.00370876
ENSG00000078295	ADCY2	9.98695	2.25975	9.14346e-11	2.77595e-09
ENSG00000112414	ADGRG6	8.9058	2.25578	1.39622e-14	7.86701e-13
ENSG00000023608	SNAPC1	9.70999	2.25566	6.18252e-15	3.67618e-13
ENSG00000253305	PCDHGB6	8.53776	2.25342	9.5196e-12	3.49947e-10
ENSG00000183770	FOXL2	8.02591	-2.25153	3.67145e-07	5.22877e-06
ENSG00000005108	THSD7A	9.36423	-2.25098	1.287e-27	2.76768e-25
ENSG00000185664	PMEL	10.4961	2.24925	6.32271e-05	0.000472925
ENSG00000091656	ZFHX4	11.2692	-2.24357	1.22414e-14	6.9582e-13
ENSG00000187955	COL14A1	11.5343	2.24049	0.0128116	0.0407264
ENSG00000184697	CLDN6	8.34701	2.24035	2.0156e-12	8.12727e-11
ENSG00000128567	PODXL	14.2239	2.2355	1.79561e-29	4.82681e-27
ENSG00000138119	MYOF	8.26529	2.22976	3.56771e-12	1.39076e-10
ENSG00000112232	KHDRBS2	7.96466	-2.22742	0.00167502	0.00766138
ENSG00000103723	AP3B2	8.7075	-2.22691	1.61394e-14	9.015e-13
ENSG00000139438	FAM222A	9.80404	-2.22046	3.13068e-16	2.12606e-14
ENSG00000150907	FOXO1	8.51258	-2.21613	8.94958e-23	1.29749e-20
ENSG00000008196	TFAP2B	8.36474	-2.21423	7.04229e-11	2.18429e-09
ENSG00000146555	SDK1	8.40088	-2.21331	0.00148389	0.00693533
ENSG00000067057	PFKP	9.4068	2.20813	3.6289e-05	0.00029375
ENSG00000198865	CCDC152	7.96402	-2.20792	9.57315e-17	6.90069e-15
ENSG00000158246	TENT5B	8.38004	2.20388	4.04885e-12	1.56414e-10
ENSG00000130303	BST2	8.04257	2.20376	2.44279e-06	2.82178e-05
ENSG00000197479	PCDHB11	8.91613	-2.19886	0.000275854	0.0016893
ENSG00000164061	BSN	9.75804	-2.19628	1.58603e-27	3.35485e-25
ENSG00000088881	EBF4	8.93373	-2.18257	0.000726519	0.00381223
ENSG00000142871	CCN1	12.1061	2.18189	1.39777e-29	3.83733e-27
ENSG00000112139	MDGA1	8.79446	-2.17773	6.61087e-10	1.71754e-08
ENSG00000138356	AOX1	8.02844	2.17205	8.59031e-10	2.14808e-08
ENSG00000169174	PCSK9	7.91405	-2.17026	7.43048e-09	1.53893e-07
ENSG00000187122	SLIT1	9.62241	-2.16862	9.14102e-23	1.31052e-20
ENSG00000116157	GPX7	8.21371	2.16245	9.12195e-18	7.49685e-16
ENSG00000182022	CHST15	9.04367	-2.16221	1.38427e-11	4.88011e-10
ENSG00000168672	LRATD2	10.5861	2.15643	5.81183e-28	1.31562e-25
ENSG00000166016	ABTB2	8.27451	-2.15423	1.50666e-07	2.29522e-06
ENSG00000118785	SPP1	8.30543	2.15321	3.45869e-16	2.32435e-14
ENSG00000158710	TAGLN2	9.62195	2.15002	3.75995e-12	1.46128e-10
ENSG00000105939	ZC3HAV1	12.0152	2.14787	1.00802e-09	2.48689e-08
ENSG00000188643	S100A16	8.23728	2.1475	7.66501e-17	5.58766e-15
ENSG00000142149	HUNK	9.80695	-2.14679	3.23107e-28	7.49102e-26
ENSG00000113356	POLR3G	10.1734	2.14655	2.27546e-31	7.16104e-29
ENSG00000168056	LTBP3	8.84344	-2.1444	9.93065e-21	1.12399e-18
ENSG00000139117	CPNE8	7.89094	-2.1375	0.000388158	0.00225603
ENSG00000164251	F2RL1	9.07548	2.13025	4.22604e-21	5.09614e-19
ENSG00000184226	PCDH9	8.58731	-2.12976	1.50436e-13	7.21588e-12
ENSG00000075426	FOSL2	9.28412	2.12534	1.22652e-27	2.68234e-25
ENSG00000108821	COL1A1	8.07607	2.1205	2.23336e-05	0.0001929
ENSG00000198131	ZNF544	8.20076	-2.11959	4.83737e-12	1.84664e-10
ENSG00000132205	EMILIN2	8.11454	2.11773	3.22274e-08	5.73559e-07
ENSG00000198715	GLMP	8.25778	2.11432	1.49696e-13	7.20717e-12
ENSG00000120318	ARAP3	8.89448	2.11428	1.32993e-05	0.0001231
ENSG00000162772	ATF3	10.4901	2.11126	3.65562e-22	4.86273e-20
ENSG00000118640	VAMP8	7.95484	2.11107	4.91333e-12	1.87011e-10
ENSG00000183044	ABAT	11.109	-2.10587	9.17326e-12	3.38179e-10
ENSG00000164171	ITGA2	9.79331	-2.10513	1.15058e-21	1.49959e-19
ENSG00000155846	PPARGC1B	8.29053	2.10048	7.51248e-18	6.29439e-16
ENSG00000184743	ATL3	8.32793	2.09559	2.31686e-15	1.43036e-13
ENSG00000130222	GADD45G	8.91733	-2.09524	1.104e-19	1.14878e-17
ENSG00000137871	ZNF280D	8.97704	2.09522	6.25298e-08	1.03572e-06
ENSG00000066735	KIF26A	7.90053	-2.09518	1.26107e-05	0.000118253
ENSG00000142449	FBN3	8.78827	-2.09054	5.07693e-09	1.08098e-07
ENSG00000110057	UNC93B1	8.40372	2.08968	1.12154e-20	1.23686e-18
ENSG00000147488	ST18	8.71305	-2.08668	1.42929e-07	2.18508e-06
ENSG00000180875	GREM2	8.2758	-2.08273	6.277e-10	1.64284e-08
ENSG00000152661	GJA1	12.9582	2.08193	2.05434e-10	5.89048e-09
ENSG00000124588	NQO2	9.81407	2.08048	3.21142e-12	1.27217e-10
ENSG00000129474	AJUBA	10.1462	-2.07611	0.00144745	0.00680629
ENSG00000173376	NDNF	11.1985	-2.073	1.87349e-32	6.19839e-30
ENSG00000161298	ZNF382	8.32774	-2.07276	2.79602e-17	2.1603e-15
ENSG00000138772	ANXA3	8.12038	2.07145	2.45282e-14	1.31429e-12
ENSG00000141404	GNAL	8.44944	-2.05657	0.00112933	0.00549878
ENSG00000077238	IL4R	8.99125	2.05311	7.5262e-08	1.2246e-06
ENSG00000127399	LRRC61	7.80807	-2.05223	0.0119563	0.038626
ENSG00000158270	COLEC12	8.67351	2.04797	5.94409e-05	0.00044821
ENSG00000082497	SERTAD4	7.89994	-2.04588	0.000246097	0.00152443
ENSG00000078269	SYNJ2	9.21627	2.04558	1.46654e-08	2.81589e-07
ENSG00000100234	TIMP3	7.85764	-2.04428	0.000943348	0.00473851
ENSG00000162545	CAMK2N1	8.94743	-2.04282	5.92391e-07	7.9704e-06
ENSG00000169499	PLEKHA2	8.8978	-2.03461	3.10813e-09	6.92646e-08
ENSG00000105675	ATP4A	8.00367	2.03146	0.000160599	0.00105617
ENSG00000184347	SLIT3	8.167	-2.03073	7.94385e-08	1.27964e-06
ENSG00000185274	GALNT17	11.583	2.02817	5.4087e-19	5.32737e-17
ENSG00000138944	SHISAL1	7.94129	-2.02493	1.3059e-05	0.000121328
ENSG00000148053	NTRK2	12.4692	-2.02432	2.29797e-07	3.39641e-06
ENSG00000107736	CDH23	9.42865	-2.02244	0.000169154	0.00110176
ENSG00000139173	TMEM117	8.90501	-2.01082	2.80626e-18	2.49718e-16
ENSG00000215218	UBE2QL1	8.17756	-2.00802	5.77006e-05	0.00043692
ENSG00000148408	CACNA1B	9.23135	2.00469	5.49483e-15	3.32863e-13
ENSG00000137573	SULF1	9.64666	2.00339	1.60315e-06	1.94778e-05
ENSG00000115170	ACVR1	9.02164	2.00108	2.00483e-19	2.02234e-17
ENSG00000159409	CELF3	9.7225	-1.99863	1.72657e-18	1.59128e-16
ENSG00000068615	REEP1	8.17714	-1.99107	1.45749e-10	4.31331e-09
ENSG00000151322	NPAS3	9.88455	-1.9877	4.35255e-09	9.4072e-08
ENSG00000144681	STAC	9.99933	1.98707	1.53554e-16	1.0768e-14
ENSG00000082781	ITGB5	10.4663	1.97945	1.0586e-17	8.59063e-16
ENSG00000160233	LRRC3	7.98268	-1.97035	0.000235336	0.00146693
ENSG00000189067	LITAF	11.8238	1.96801	4.20329e-08	7.28967e-07
ENSG00000125746	EML2	8.72986	1.96112	7.16867e-17	5.28557e-15
ENSG00000213719	CLIC1	11.7235	1.95668	5.55269e-23	8.23521e-21
ENSG00000174669	SLC29A2	10.1109	1.95562	9.2792e-13	3.91273e-11
ENSG00000121753	ADGRB2	9.38891	-1.95107	4.41914e-18	3.85272e-16
ENSG00000100867	DHRS2	7.97362	1.95017	3.69129e-05	0.00029724
ENSG00000120093	HOXB3	10.235	-1.95004	8.92899e-31	2.74311e-28
ENSG00000206262	FOXL2NB	7.74894	-1.94757	9.43137e-05	0.000666446
ENSG00000134376	CRB1	8.44266	-1.94504	1.71802e-16	1.19825e-14
ENSG00000185201	IFITM2	8.02575	1.94355	2.01411e-11	6.93015e-10
ENSG00000139767	SRRM4	9.62984	-1.94066	3.05892e-14	1.61759e-12
ENSG00000145569	OTULINL	8.16895	-1.94059	1.03806e-06	1.32419e-05
ENSG00000180616	SSTR2	8.99745	-1.93979	1.41479e-07	2.16549e-06
ENSG00000069011	PITX1	9.21016	-1.93911	0.000534559	0.00293231
ENSG00000101198	NKAIN4	9.09404	-1.93685	5.1502e-12	1.9504e-10
ENSG00000244509	APOBEC3C	7.96955	1.93627	4.56517e-11	1.45803e-09
ENSG00000160867	FGFR4	8.32017	1.93267	2.72679e-09	6.18344e-08
ENSG00000149596	JPH2	8.038	1.93241	3.78433e-10	1.03233e-08
ENSG00000148180	GSN	9.6562	1.9321	3.89144e-12	1.50785e-10
ENSG00000115290	GRB14	8.28399	1.9302	2.23889e-16	1.54484e-14
ENSG00000062038	CDH3	8.17361	-1.92492	2.10819e-07	3.13749e-06
ENSG00000140416	TPM1	12.9099	1.92143	4.11876e-08	7.17198e-07
ENSG00000061492	WNT8A	7.82734	1.91972	9.02371e-05	0.000642211
ENSG00000050030	NEXMIF	8.03762	-1.91808	1.7498e-06	2.10612e-05
ENSG00000113916	BCL6	9.92636	1.91218	4.02187e-09	8.81055e-08
ENSG00000118777	ABCG2	8.45007	1.9098	3.13718e-09	6.97915e-08
ENSG00000129757	CDKN1C	10.0035	-1.90919	4.89183e-09	1.04849e-07
ENSG00000099864	PALM	10.2654	-1.9084	2.04813e-12	8.23272e-11
ENSG00000203867	RBM20	7.84662	-1.90608	2.72156e-05	0.000227879
ENSG00000139800	ZIC5	9.84553	1.90467	1.18797e-12	4.91296e-11
ENSG00000065054	NHERF2	8.47849	1.90213	3.04294e-09	6.8165e-08
ENSG00000128965	CHAC1	9.63781	1.89978	3.41889e-12	1.33679e-10
ENSG00000154930	ACSS1	11.302	1.89902	0.0103796	0.0346156
ENSG00000165194	PCDH19	11.0723	-1.89682	2.4278e-15	1.48464e-13
ENSG00000170340	B3GNT2	9.41225	1.89527	7.38414e-17	5.41349e-15
ENSG00000067715	SYT1	10.8554	-1.8899	1.2519e-05	0.000117479
ENSG00000125968	ID1	9.85491	1.88976	1.69637e-10	4.94093e-09
ENSG00000136944	LMX1B	7.74474	-1.88818	0.000310083	0.00186614
ENSG00000143603	KCNN3	7.85539	-1.88809	1.66704e-08	3.15857e-07
ENSG00000189337	KAZN	9.87679	1.88767	7.64283e-21	8.96503e-19
ENSG00000147234	FRMPD3	8.48873	-1.88766	8.35661e-14	4.09982e-12
ENSG00000028137	TNFRSF1B	9.01425	-1.887	1.75086e-09	4.13761e-08
ENSG00000079102	RUNX1T1	10.2291	-1.88257	1.09706e-20	1.2309e-18
ENSG00000134769	DTNA	8.71415	1.87928	1.10553e-11	4.00691e-10
ENSG00000204624	DISP3	8.60697	-1.87786	7.02407e-13	3.00105e-11
ENSG00000204592	HLA-E	9.66566	1.87743	4.68882e-13	2.05782e-11
ENSG00000206538	VGLL3	10.2856	1.87733	0.00444921	0.0173229
ENSG00000127084	FGD3	8.22045	-1.87257	3.10229e-13	1.40452e-11
ENSG00000142552	RCN3	8.5524	1.8725	5.54555e-14	2.82823e-12
ENSG00000115266	APC2	12.6492	-1.87236	2.31667e-11	7.88707e-10
ENSG00000145808	ADAMTS19	10.1019	1.87085	7.62353e-19	7.39597e-17
ENSG00000197769	MAP1LC3C	8.11374	1.86981	0.000455659	0.00257303
ENSG00000240563	L1TD1	8.12391	1.86653	3.68704e-05	0.000297151
ENSG00000082556	OPRK1	7.73179	-1.86613	1.20345e-06	1.51641e-05
ENSG00000175592	FOSL1	9.1276	1.8652	3.90749e-23	5.93157e-21
ENSG00000186854	TRABD2A	10.1241	1.8625	3.9466e-13	1.74993e-11
ENSG00000143858	SYT2	10.1803	-1.86194	2.95641e-06	3.34033e-05
ENSG00000277586	NEFL	12.6017	-1.85783	9.85003e-06	9.54166e-05
ENSG00000164946	FREM1	9.39029	1.85571	1.41784e-06	1.75234e-05
ENSG00000171219	CDC42BPG	8.05128	1.8504	1.4275e-11	5.00518e-10
ENSG00000186603	HPDL	7.65374	-1.84649	3.96967e-05	0.000316372
ENSG00000250305	TRMT9B	8.43879	-1.84351	5.14556e-07	7.03317e-06
ENSG00000131149	GSE1	10.4651	-1.84034	1.73924e-13	8.31163e-12
ENSG00000110042	DTX4	13.5848	-1.83939	1.79534e-18	1.64293e-16
ENSG00000142227	EMP3	7.75387	1.83436	6.61564e-10	1.71754e-08
ENSG00000153250	RBMS1	9.63879	1.83198	5.75274e-08	9.61497e-07
ENSG00000184344	GDF3	7.63783	-1.82614	0.00105651	0.00520708
ENSG00000179546	HTR1D	8.27671	1.82065	1.63319e-05	0.000147777
ENSG00000197872	CYRIA	9.7177	-1.82043	6.27021e-17	4.68538e-15
ENSG00000167555	ZNF528	9.54839	-1.81977	0.000909934	0.00459662
ENSG00000147596	PRDM14	7.78491	1.81691	7.03299e-14	3.49026e-12
ENSG00000103966	EHD4	10.2197	1.81603	2.02805e-18	1.84282e-16
ENSG00000111981	ULBP1	9.55262	1.80767	4.47114e-14	2.30764e-12
ENSG00000090530	P3H2	9.71832	1.80412	3.21419e-12	1.27217e-10
ENSG00000054598	FOXC1	10.539	1.79876	3.36402e-17	2.58369e-15
ENSG00000176463	SLCO3A1	7.95605	-1.79786	0.00189713	0.00847894
ENSG00000249158	PCDHA11	7.75182	-1.79779	0.00149876	0.0069825
ENSG00000149243	KLHL35	9.07075	-1.79667	8.20089e-14	4.03878e-12
ENSG00000145087	STXBP5L	7.67977	-1.79618	0.000151395	0.00100274
ENSG00000104899	AMH	10.0564	-1.79474	1.78379e-06	2.13707e-05
ENSG00000120322	PCDHB8	8.2439	-1.79172	0.00327894	0.0134269
ENSG00000131914	LIN28A	14.5016	1.78781	5.02533e-11	1.59317e-09
ENSG00000099219	ERMP1	10.2264	1.78305	9.15074e-17	6.63326e-15
ENSG00000134215	VAV3	7.67301	-1.78184	0.00120439	0.00581376
ENSG00000112852	PCDHB2	8.1777	-1.77728	0.00571884	0.0213143
ENSG00000111799	COL12A1	7.86882	1.77508	2.33997e-10	6.64819e-09
ENSG00000184588	PDE4B	10.0979	-1.77406	1.57296e-10	4.61271e-09
ENSG00000120937	NPPB	7.72043	1.77402	4.56988e-09	9.82753e-08
ENSG00000170430	MGMT	8.02599	1.77332	4.96066e-08	8.43313e-07
ENSG00000151789	ZNF385D	8.50653	1.77171	8.07647e-10	2.03537e-08
ENSG00000125355	TMEM255A	8.32011	-1.77101	8.00378e-10	2.02496e-08
ENSG00000113327	GABRG2	7.74278	-1.7701	0.0158369	0.0482853
ENSG00000076641	PAG1	7.7192	-1.76972	0.000442081	0.00251396
ENSG00000049860	HEXB	9.89058	1.7689	3.70257e-20	3.94828e-18
ENSG00000046604	DSG2	10.3287	1.76837	4.72576e-06	5.04355e-05
ENSG00000104368	PLAT	8.7075	1.76778	1.87317e-10	5.41919e-09
ENSG00000134333	LDHA	11.8026	-1.76675	1.15498e-05	0.000109499
ENSG00000101144	BMP7	10.7238	-1.76338	0.00261071	0.0110591
ENSG00000101134	DOK5	8.96382	1.7633	4.38617e-08	7.56614e-07
ENSG00000167889	MGAT5B	9.61997	-1.76271	1.56144e-09	3.73729e-08
ENSG00000110660	SLC35F2	10.0143	1.75836	6.09076e-06	6.28321e-05
ENSG00000185090	MANEAL	8.75336	-1.75792	3.12216e-10	8.62638e-09
ENSG00000177943	MAMDC4	11.0433	-1.75495	2.4508e-08	4.47914e-07
ENSG00000143869	GDF7	7.96274	-1.74179	0.00204942	0.00902516
ENSG00000156298	TSPAN7	8.87229	1.74105	1.94772e-11	6.73765e-10
ENSG00000104447	TRPS1	9.60097	-1.7404	4.93181e-06	5.22457e-05
ENSG00000169918	OTUD7A	8.48923	-1.73925	0.00615845	0.0226453
ENSG00000146592	CREB5	9.29574	1.73752	4.424e-13	1.94822e-11
ENSG00000162745	OLFML2B	8.8789	1.73642	3.10799e-12	1.23773e-10
ENSG00000266074	BAHCC1	10.5566	-1.73195	2.95218e-13	1.34601e-11
ENSG00000112238	PRDM13	10.0441	-1.73157	2.20539e-06	2.58458e-05
ENSG00000108771	DHX58	7.65314	1.72975	1.64701e-05	0.000148819
ENSG00000148200	NR6A1	12.5362	1.72932	1.0482e-17	8.56004e-16
ENSG00000146250	PRSS35	9.23505	-1.72892	6.19539e-05	0.000464762
ENSG00000046889	PREX2	10.5207	-1.72635	8.75643e-06	8.61817e-05
ENSG00000115183	TANC1	9.35134	-1.72463	8.09445e-09	1.66046e-07
ENSG00000162496	DHRS3	8.05573	-1.72371	9.25699e-07	1.19682e-05
ENSG00000182768	NGRN	10.0266	-1.72271	1.84882e-19	1.89328e-17
ENSG00000171368	TPPP	8.68007	-1.72233	1.25627e-15	7.94589e-14
ENSG00000157322	CLEC18A	7.71787	1.72177	1.53114e-09	3.67218e-08
ENSG00000250312	ZNF718	9.08835	-1.72165	1.18149e-13	5.73111e-12
ENSG00000124942	AHNAK	10.1965	1.72124	3.28816e-06	3.6533e-05
ENSG00000137841	PLCB2	8.41955	1.71456	2.28556e-08	4.20093e-07
ENSG00000081803	CADPS2	8.88548	1.71285	3.27882e-05	0.000267933
ENSG00000128833	MYO5C	8.27903	1.71264	1.16246e-10	3.48818e-09
ENSG00000137267	TUBB2A	10.5027	1.71165	7.36833e-10	1.87892e-08
ENSG00000043355	ZIC2	11.3577	1.71058	3.03227e-11	1.01361e-09
ENSG00000169245	CXCL10	7.63753	1.70941	5.04338e-06	5.32962e-05
ENSG00000156395	SORCS3	8.95351	-1.70909	6.58386e-08	1.08634e-06
ENSG00000135447	PPP1R1A	7.98085	1.70855	7.34266e-05	0.000538122
ENSG00000103184	SEC14L5	7.71882	-1.70709	3.92571e-05	0.000313256
ENSG00000134363	FST	10.4775	1.70382	6.43465e-14	3.2306e-12
ENSG00000186635	ARAP1	10.3446	1.70381	9.61987e-13	4.03004e-11
ENSG00000170989	S1PR1	10.3252	-1.70342	6.50728e-25	1.16616e-22
ENSG00000103056	SMPD3	8.47466	-1.7027	2.48882e-08	4.53577e-07
ENSG00000105329	TGFB1	8.51395	1.70121	6.88519e-08	1.13054e-06
ENSG00000189060	H1-0	11.4204	1.70098	0.00574379	0.021395
ENSG00000103257	SLC7A5	12.7597	1.70044	2.2122e-22	2.97333e-20
ENSG00000251493	FOXD1	7.97218	-1.70033	2.98273e-08	5.3453e-07
ENSG00000169783	LINGO1	9.86734	-1.69751	4.92616e-14	2.53236e-12
ENSG00000031003	FAM13B	10.6988	-1.69454	6.08525e-19	5.94833e-17
ENSG00000072195	SPEG	8.18563	-1.69437	4.97502e-09	1.06279e-07
ENSG00000102265	TIMP1	9.39857	1.69277	2.96518e-06	3.34261e-05
ENSG00000139292	LGR5	9.67272	-1.69233	1.77219e-13	8.43786e-12
ENSG00000187601	MAGEH1	7.52954	-1.69067	0.00681718	0.0246068
ENSG00000165300	SLITRK5	9.902	-1.68977	0.000960816	0.00480706
ENSG00000128283	CDC42EP1	8.48158	1.68743	1.04042e-05	9.96622e-05
ENSG00000144057	ST6GAL2	10.25	-1.68512	2.99179e-10	8.31963e-09
ENSG00000256229	ZNF486	8.2041	-1.68449	0.000300505	0.00181527
ENSG00000212993	POU5F1B	7.95145	1.68297	1.48269e-06	1.81855e-05
ENSG00000182957	SPATA13	10.7744	-1.68135	1.16336e-17	9.32351e-16
ENSG00000114126	TFDP2	12.4617	-1.67992	1.82034e-26	3.66998e-24
ENSG00000090932	DLL3	11.1096	-1.6795	1.1638e-14	6.67398e-13
ENSG00000127561	SYNGR3	7.88103	1.67939	4.9824e-10	1.32552e-08
ENSG00000102452	NALCN	7.53981	-1.67905	0.0113829	0.0372114
ENSG00000136943	CTSV	10.3081	1.67571	1.95221e-20	2.11676e-18
ENSG00000179981	TSHZ1	9.69281	-1.67504	1.88621e-15	1.17574e-13
ENSG00000013619	MAMLD1	9.07023	-1.67451	1.71536e-12	7.0042e-11
ENSG00000130707	ASS1	8.29972	1.67231	2.87335e-10	8.02486e-09
ENSG00000172380	GNG12	11.0168	1.66952	9.63851e-17	6.9092e-15
ENSG00000065357	DGKA	8.25418	1.66785	1.36084e-06	1.69324e-05
ENSG00000061938	TNK2	10.13	-1.66693	1.11146e-09	2.71614e-08
ENSG00000124145	SDC4	8.46199	1.65923	0.000957316	0.00479327
ENSG00000079308	TNS1	8.54115	1.65904	2.18514e-07	3.24825e-06
ENSG00000105991	HOXA1	8.35045	1.65881	4.07361e-08	7.10295e-07
ENSG00000153012	LGI2	9.12491	-1.65377	2.57984e-17	2.00528e-15
ENSG00000078399	HOXA9	7.78027	1.65318	3.61288e-05	0.000292637
ENSG00000118523	CCN2	13.2992	1.65133	3.11545e-21	3.84081e-19
ENSG00000111674	ENO2	10.9522	1.65118	1.30798e-07	2.02118e-06
ENSG00000065911	MTHFD2	12.2909	1.65106	2.64195e-25	4.80128e-23
ENSG00000088543	C3orf18	7.96249	1.65014	3.34494e-09	7.41578e-08
ENSG00000175426	PCSK1	8.59479	1.64612	4.93186e-07	6.77698e-06
ENSG00000160691	SHC1	10.2724	1.64375	3.63168e-09	8.01017e-08
ENSG00000147010	SH3KBP1	9.85359	1.64223	5.91387e-13	2.55206e-11
ENSG00000101000	PROCR	7.62764	1.6414	1.26512e-08	2.46583e-07
ENSG00000139044	B4GALNT3	10.0566	1.63909	3.96291e-06	4.30416e-05
ENSG00000106948	AKNA	10.1754	1.6385	1.57528e-22	2.20933e-20
ENSG00000152527	PLEKHH2	7.76644	-1.63694	3.26143e-10	8.97276e-09
ENSG00000230778	ANKRD63	7.70602	1.63462	3.97077e-06	4.30907e-05
ENSG00000111058	ACSS3	8.14607	1.63431	1.89657e-07	2.84221e-06
ENSG00000072133	RPS6KA6	10.2891	-1.63266	1.20948e-18	1.13086e-16
ENSG00000113070	HBEGF	8.24099	1.63105	2.91596e-11	9.77264e-10
ENSG00000171867	PRNP	8.62454	-1.63081	0.000534738	0.00293231
ENSG00000273604	EPOP	8.97943	1.63046	7.18999e-09	1.49152e-07
ENSG00000112149	CD83	7.61849	-1.62933	2.37699e-13	1.10723e-11
ENSG00000134508	CABLES1	8.66701	-1.62873	6.12988e-06	6.3174e-05
ENSG00000186314	PRELID2	8.14798	1.62726	1.58138e-06	1.92495e-05
ENSG00000146072	TNFRSF21	11.1514	1.62449	1.72931e-23	2.78916e-21
ENSG00000074410	CA12	7.78245	1.61949	8.13073e-11	2.49788e-09
ENSG00000154310	TNIK	9.43431	-1.61946	6.17138e-09	1.29059e-07
ENSG00000174804	FZD4	9.45379	1.61902	7.57352e-08	1.22765e-06
ENSG00000165029	ABCA1	9.88139	1.61869	3.97625e-11	1.28507e-09
ENSG00000120328	PCDHB12	8.00023	-1.61622	2.11703e-09	4.93069e-08
ENSG00000165617	DACT1	7.60167	-1.61592	2.04518e-06	2.41624e-05
ENSG00000168824	NSG1	9.99107	-1.61314	2.23671e-06	2.61215e-05
ENSG00000261678	SCRT1	9.84115	-1.61212	1.23628e-05	0.00011624
ENSG00000065923	SLC9A7	8.61777	-1.6114	7.934e-12	2.94173e-10
ENSG00000007350	TKTL1	10.2824	-1.61061	0.000296374	0.00179705
ENSG00000187164	SHTN1	9.2528	1.60972	0.000347681	0.00205975
ENSG00000241945	PWP2	9.00523	1.60818	0.00181758	0.00820296
ENSG00000150625	GPM6A	10.7972	-1.6059	0.000336868	0.00200028
ENSG00000121060	TRIM25	8.54491	1.60375	0.000821711	0.0042183
ENSG00000130203	APOE	8.44794	1.60137	0.00148403	0.00693533
ENSG00000259417	CTXND1	11.4195	-1.6009	0.000171818	0.00111518
ENSG00000105559	PLEKHA4	9.08765	1.59893	1.52002e-05	0.000138718
ENSG00000071967	CYBRD1	7.60723	-1.59787	8.32015e-11	2.54396e-09
ENSG00000110719	TCIRG1	7.99663	1.59669	4.23827e-07	5.93772e-06
ENSG00000101220	ADISSP	12.0558	1.59665	1.40425e-11	4.93705e-10
ENSG00000081479	LRP2	11.9625	1.5956	1.25697e-13	6.07441e-12
ENSG00000148400	NOTCH1	13.063	-1.59511	7.53688e-14	3.72599e-12
ENSG00000140807	NKD1	10.8918	-1.59247	1.06023e-18	1.00589e-16
ENSG00000066926	FECH	9.45844	1.5921	4.92498e-16	3.22574e-14
ENSG00000167306	MYO5B	7.94235	1.59159	0.00825082	0.0287731
ENSG00000122012	SV2C	7.4527	-1.58436	1.32618e-05	0.00012284
ENSG00000197921	HES5	11.8215	-1.58392	5.32061e-07	7.23412e-06
ENSG00000028277	POU2F2	8.23601	-1.58311	5.89992e-07	7.95473e-06
ENSG00000089127	OAS1	7.55085	1.57927	2.3906e-05	0.000204548
ENSG00000165633	VSTM4	7.87575	-1.57747	3.94126e-08	6.90015e-07
ENSG00000077274	CAPN6	7.64526	1.57497	0.00157427	0.00726755
ENSG00000140044	JDP2	8.76584	1.57467	7.11461e-10	1.83233e-08
ENSG00000008853	RHOBTB2	9.35174	-1.57017	1.27451e-11	4.52668e-10
ENSG00000126778	SIX1	8.7341	1.56907	0.00361316	0.0145508
ENSG00000112659	CUL9	7.88324	1.56849	3.572e-11	1.16978e-09
ENSG00000187260	WDR86	8.03877	-1.56523	7.39497e-11	2.28271e-09
ENSG00000100504	PYGL	11.265	1.56437	1.94451e-26	3.86001e-24
ENSG00000166710	B2M	10.1133	1.5617	3.55437e-06	3.90648e-05
ENSG00000170396	ZNF804A	7.44892	-1.56107	0.00780614	0.0274673
ENSG00000183908	LRRC55	9.44519	1.55738	0.000595572	0.00320591
ENSG00000110328	GALNT18	9.4768	1.55442	1.023e-16	7.29268e-15
ENSG00000118407	FILIP1	8.62317	1.55403	2.75166e-08	4.97961e-07
ENSG00000145284	SCD5	11.7375	-1.55288	2.02608e-13	9.50637e-12
ENSG00000006757	PNPLA4	7.41996	-1.55287	0.000879178	0.00446218
ENSG00000168234	TTC39C	8.88056	-1.55262	1.49817e-07	2.28498e-06
ENSG00000144730	IL17RD	11.1346	-1.55249	8.7185e-09	1.77437e-07
ENSG00000159307	SCUBE1	7.42417	-1.55235	0.00299488	0.0124407
ENSG00000146094	DOK3	8.25791	-1.54812	3.25087e-08	5.77768e-07
ENSG00000129521	EGLN3	8.65573	1.54556	3.42556e-09	7.56848e-08
ENSG00000155093	PTPRN2	10.7574	-1.54513	2.3179e-09	5.34068e-08
ENSG00000143850	PLEKHA6	9.97899	-1.54357	1.11604e-20	1.23686e-18
ENSG00000128335	APOL2	8.51411	1.54275	9.96595e-06	9.62505e-05
ENSG00000137193	PIM1	10.6373	1.54189	3.33375e-18	2.94626e-16
ENSG00000168769	TET2	10.698	-1.53922	4.34252e-09	9.40127e-08
ENSG00000179915	NRXN1	9.69842	1.53836	2.82722e-05	0.000235808
ENSG00000166923	GREM1	7.49852	1.53679	5.19024e-09	1.09427e-07
ENSG00000128165	ADM2	7.78554	1.53659	1.73744e-10	5.04915e-09
ENSG00000140015	KCNH5	7.64065	1.52917	9.91294e-05	0.000693261
ENSG00000145675	PIK3R1	10.9568	-1.52911	3.53089e-13	1.58191e-11
ENSG00000130589	HELZ2	9.95976	1.52903	2.35172e-11	7.98532e-10
ENSG00000141314	RHBDL3	11.8113	-1.52766	7.49868e-05	0.00054819
ENSG00000140836	ZFHX3	11.4955	-1.52721	1.45393e-14	8.15655e-13
ENSG00000171798	KNDC1	8.32805	1.52711	5.41307e-07	7.35208e-06
ENSG00000204347	BTBD17	7.48549	-1.52569	0.00457503	0.0177006
ENSG00000124406	ATP8A1	9.23625	-1.52387	0.000201044	0.00127036
ENSG00000175928	LRRN1	14.1511	-1.52271	3.25116e-28	7.49102e-26
ENSG00000144485	HES6	12.0475	-1.52166	1.95732e-13	9.21728e-12
ENSG00000113552	GNPDA1	9.5936	1.52104	0.00556054	0.0208145
ENSG00000100767	PAPLN	8.76026	1.5184	0.000130498	0.000884819
ENSG00000180448	ARHGAP45	10.4947	1.51817	1.08239e-15	6.87983e-14
ENSG00000134595	SOX3	12.3773	-1.51749	1.17045e-11	4.20131e-10
ENSG00000198732	SMOC1	12.8029	-1.51637	1.60863e-30	4.71732e-28
ENSG00000126458	RRAS	7.88841	1.51492	1.30774e-08	2.5374e-07
ENSG00000184144	CNTN2	11.7919	-1.51437	0.000508775	0.00281627
ENSG00000121316	PLBD1	7.9417	1.5117	8.25568e-06	8.20039e-05
ENSG00000170921	TANC2	11.2371	-1.51162	2.45173e-18	2.19686e-16
ENSG00000170961	HAS2	8.04265	-1.51136	5.23582e-05	0.000403118
ENSG00000139269	INHBE	7.5485	1.51033	2.23998e-09	5.17966e-08
ENSG00000188897	LOC400499	8.07578	1.50924	1.30958e-05	0.000121565
ENSG00000172671	ZFAND4	8.18563	1.50801	6.8868e-08	1.13054e-06
ENSG00000146707	POMZP3	8.45977	-1.50749	4.18565e-07	5.87037e-06
ENSG00000183087	GAS6	9.31534	-1.50608	3.80665e-08	6.67354e-07
ENSG00000157570	TSPAN18	13.2598	-1.50407	4.95618e-13	2.15319e-11
ENSG00000186470	BTN3A2	8.21675	1.50133	1.99452e-08	3.71898e-07
ENSG00000188171	ZNF626	8.10409	-1.50097	9.31059e-06	9.08046e-05
ENSG00000157110	RBPMS	9.79755	1.49994	1.35649e-10	4.02362e-09
ENSG00000124313	IQSEC2	7.63451	1.49733	1.56698e-09	3.73729e-08
ENSG00000167779	IGFBP6	7.52954	1.49699	0.000371776	0.00217355
ENSG00000115468	EFHD1	8.45047	-1.49668	0.000119216	0.000816045
ENSG00000120324	PCDHB10	8.25601	-1.49262	0.00127895	0.00610743
ENSG00000088305	DNMT3B	11.7907	1.49233	1.09275e-14	6.32273e-13
ENSG00000186340	THBS2	8.8018	1.49229	3.86816e-06	4.21496e-05
ENSG00000164938	TP53INP1	11.002	-1.49021	2.0851e-13	9.74784e-12
ENSG00000110975	SYT10	7.46715	-1.48923	1.3023e-05	0.000121238
ENSG00000095261	PSMD5	10.331	1.48573	0.00893912	0.0306271
ENSG00000197406	DIO3	7.49263	-1.48442	1.10799e-08	2.20283e-07
ENSG00000156804	FBXO32	7.87575	-1.48198	3.29631e-05	0.000269192
ENSG00000162576	MXRA8	10.7401	1.48047	6.45428e-06	6.60949e-05
ENSG00000130590	SAMD10	7.43428	1.47944	3.67777e-11	1.20137e-09
ENSG00000115226	FNDC4	8.62047	1.47781	1.30792e-06	1.6337e-05
ENSG00000124243	BCAS4	8.68946	1.47723	3.18405e-11	1.05886e-09
ENSG00000198483	ANKRD35	7.44812	1.47335	1.23285e-09	2.99013e-08
ENSG00000158859	ADAMTS4	7.66898	1.47121	1.57783e-05	0.000143271
ENSG00000156427	FGF18	7.54475	-1.47096	7.9245e-12	2.94173e-10
ENSG00000267909	CCDC177	7.57259	-1.47066	1.97314e-05	0.000174379
ENSG00000171105	INSR	8.53257	-1.46879	0.0107181	0.0354959
ENSG00000119514	GALNT12	7.74025	1.46865	1.75889e-10	5.09999e-09
ENSG00000197822	OCLN	8.1964	1.46743	7.18243e-06	7.26292e-05
ENSG00000154134	ROBO3	11.988	-1.46449	3.17753e-07	4.58876e-06
ENSG00000164125	GASK1B	9.02587	1.46418	9.56178e-05	0.000674184
ENSG00000143333	RGS16	9.47221	1.46216	2.07679e-08	3.84459e-07
ENSG00000175832	ETV4	7.89043	1.46186	0.000694312	0.00366859
ENSG00000129038	LOXL1	8.07347	-1.45978	4.78487e-08	8.16656e-07
ENSG00000104081	BMF	8.73682	-1.4597	8.97755e-09	1.81848e-07
ENSG00000106278	PTPRZ1	13.7122	-1.45698	1.60765e-15	1.00697e-13
ENSG00000083097	DOP1A	9.32093	-1.45629	3.99407e-16	2.65647e-14
ENSG00000187840	EIF4EBP1	11.7573	1.45585	5.87825e-14	2.9744e-12
ENSG00000148798	INA	12.041	-1.45393	7.23317e-18	6.09998e-16
ENSG00000135047	CTSL	9.9795	1.45024	3.57844e-13	1.59767e-11
ENSG00000168309	FAM107A	7.77625	1.44682	4.15314e-08	7.2221e-07
ENSG00000140057	AK7	8.38736	1.44629	2.30334e-07	3.40046e-06
ENSG00000100628	ASB2	7.67625	1.44599	2.06846e-06	2.43738e-05
ENSG00000160117	ANKLE1	8.46823	1.44547	1.14076e-08	2.25224e-07
ENSG00000106701	FSD1L	10.222	-1.44342	3.27408e-12	1.29191e-10
ENSG00000003987	MTMR7	7.50029	-1.44261	0.00146693	0.00688284
ENSG00000135740	SLC9A5	8.0628	1.44215	9.523e-07	1.2263e-05
ENSG00000101825	MXRA5	7.3502	-1.43986	0.0127683	0.0406388
ENSG00000176907	TCIM	7.6142	1.43847	6.5372e-11	2.04236e-09
ENSG00000119938	PPP1R3C	8.67992	-1.43786	1.2042e-05	0.000113664
ENSG00000139946	PELI2	8.64641	-1.4369	1.71356e-07	2.59203e-06
ENSG00000152977	ZIC1	8.56055	1.4359	0.00355813	0.0143632
ENSG00000124225	PMEPA1	7.33886	-1.4356	0.000431948	0.00246612
ENSG00000113361	CDH6	7.48438	-1.43553	0.00623119	0.0228802
ENSG00000116014	KISS1R	8.16078	-1.4354	5.49394e-06	5.73995e-05
ENSG00000198796	ALPK2	7.78382	1.43494	8.73163e-08	1.3892e-06
ENSG00000154645	CHODL	7.60043	-1.43475	3.42467e-08	6.05323e-07
ENSG00000120756	PLS1	9.41694	1.43456	3.02242e-15	1.83954e-13
ENSG00000186918	ZNF395	8.67321	-1.43389	1.59041e-10	4.6533e-09
ENSG00000288658	RNF228	7.50283	-1.43262	5.68895e-08	9.55788e-07
ENSG00000163638	ADAMTS9	9.23172	1.4296	1.54689e-07	2.35371e-06
ENSG00000206190	ATP10A	8.54647	1.42959	4.49692e-10	1.21135e-08
ENSG00000004139	SARM1	9.75723	-1.42853	2.56993e-08	4.67699e-07
ENSG00000114054	PCCB	11.291	1.42265	4.65183e-12	1.78108e-10
ENSG00000140848	CPNE2	8.68645	-1.42262	1.13762e-08	2.25133e-07
ENSG00000188227	ZNF793	7.68104	-1.42133	0.00825842	0.0287918
ENSG00000162944	RFTN2	8.8941	-1.42125	2.00819e-11	6.92826e-10
ENSG00000188818	ZDHHC11	8.17714	-1.42119	8.7968e-06	8.65104e-05
ENSG00000206077	ZDHHC11B	8.13121	-1.41486	9.10336e-08	1.44301e-06
ENSG00000066923	STAG3	8.61051	1.41478	0.00105429	0.00520011
ENSG00000160200	CBS	10.5109	1.41397	0.00120029	0.00579831
ENSG00000198521	ZNF43	10.3155	-1.41361	2.4741e-11	8.35687e-10
ENSG00000139219	COL2A1	13.6499	1.41289	3.48754e-08	6.1475e-07
ENSG00000100314	CABP7	7.65633	-1.4117	1.4403e-05	0.000132366
ENSG00000136068	FLNB	12.4394	1.41168	1.20152e-18	1.13086e-16
ENSG00000196976	LAGE3	8.99714	1.41066	1.72696e-11	6.00619e-10
ENSG00000173706	HEG1	10.68	1.40738	1.13468e-08	2.24896e-07
ENSG00000131378	RFTN1	8.77497	1.40554	2.04677e-06	2.41624e-05
ENSG00000232434	AJM1	8.17257	-1.40512	0.000269031	0.00165222
ENSG00000268089	GABRQ	7.45464	1.40383	0.00073042	0.00382926
ENSG00000011332	DPF1	9.91191	-1.40307	4.62144e-09	9.92186e-08
ENSG00000165655	ZNF503	9.80126	-1.40272	5.03289e-07	6.9011e-06
ENSG00000184185	KCNJ12	7.37637	-1.40206	2.53756e-05	0.000215119
ENSG00000065989	PDE4A	8.13336	1.402	8.45317e-08	1.35156e-06
ENSG00000076356	PLXNA2	12.965	-1.40113	2.0062e-19	2.02234e-17
ENSG00000130147	SH3BP4	11.9231	1.40078	6.77354e-26	1.28528e-23
ENSG00000141295	SCRN2	8.86689	1.40029	1.2017e-10	3.59759e-09
ENSG00000121101	TEX14	7.44605	1.40004	1.90152e-08	3.56101e-07
ENSG00000106785	TRIM14	7.55053	1.3985	1.48464e-06	1.81922e-05
ENSG00000175229	GAL3ST3	7.71996	1.39687	2.07858e-06	2.44707e-05
ENSG00000276345	ENSG00000276345	8.7247	1.39628	0.0146123	0.0452374
ENSG00000165495	PKNOX2	10.3611	-1.39443	4.44767e-08	7.64158e-07
ENSG00000130584	ZBTB46	7.99514	-1.39215	3.06384e-08	5.47545e-07
ENSG00000160963	COL26A1	9.28951	-1.39188	0.0135598	0.0426812
ENSG00000154736	ADAMTS5	7.47686	-1.3913	8.03904e-10	2.0299e-08
ENSG00000153902	LGI4	8.03442	-1.38867	7.9304e-05	0.000574219
ENSG00000189056	RELN	7.30289	-1.38741	0.00592864	0.0219441
ENSG00000169126	ODAD2	8.60311	1.38602	1.94792e-10	5.61026e-09
ENSG00000175764	TTLL11	8.82937	-1.38528	3.1163e-10	8.62638e-09
ENSG00000148803	FUOM	7.43775	1.38456	7.13224e-11	2.20689e-09
ENSG00000138764	CCNG2	10.582	-1.38415	5.29658e-14	2.71198e-12
ENSG00000125378	BMP4	8.36535	1.38383	0.00369909	0.0148551
ENSG00000254585	MAGEL2	8.14005	-1.3831	0.0146129	0.0452374
ENSG00000182240	BACE2	7.29488	-1.38268	0.0011473	0.00557156
ENSG00000165443	PHYHIPL	11.002	-1.3821	0.000697802	0.00368402
ENSG00000167723	TRPV3	8.3916	1.38168	1.99803e-08	3.72014e-07
ENSG00000120306	CYSTM1	8.97954	1.38164	1.02938e-06	1.31767e-05
ENSG00000150667	FSIP1	8.24911	-1.38081	4.06608e-08	7.0994e-07
ENSG00000118985	ELL2	9.91998	1.38026	2.66926e-08	4.83728e-07
ENSG00000198626	RYR2	7.63934	1.38026	0.00190337	0.00850093
ENSG00000106624	AEBP1	10.2235	1.3802	0.00346603	0.0140591
ENSG00000160097	FNDC5	9.73269	-1.37923	8.0527e-11	2.47981e-09
ENSG00000101224	CDC25B	11.8114	-1.37847	2.6749e-23	4.15835e-21
ENSG00000175155	YPEL2	7.69126	-1.37785	5.94819e-08	9.91596e-07
ENSG00000168671	UGT3A2	7.42417	1.37734	7.73064e-09	1.59853e-07
ENSG00000254221	PCDHGB1	7.50327	-1.37665	0.00602843	0.0222497
ENSG00000162344	FGF19	7.90397	-1.37613	0.0062331	0.0228807
ENSG00000184785	SMIM10	7.39637	1.37581	2.77387e-09	6.26816e-08
ENSG00000069535	MAOB	8.18811	1.37408	1.91646e-06	2.27909e-05
ENSG00000005102	MEOX1	7.33204	-1.37388	1.17655e-08	2.30999e-07
ENSG00000152749	GPR180	9.36817	1.37367	0.0114723	0.0374279
ENSG00000179588	ZFPM1	8.56796	-1.37326	1.56414e-09	3.73729e-08
ENSG00000108515	ENO3	8.56706	1.37227	0.000169981	0.00110489
ENSG00000177606	JUN	10.8313	1.37072	1.85246e-05	0.000165185
ENSG00000130540	SULT4A1	8.84073	1.37061	2.22116e-06	2.59833e-05
ENSG00000169184	MN1	11.3024	-1.36843	1.83879e-14	1.00534e-12
ENSG00000130529	TRPM4	8.37619	1.36659	2.90918e-08	5.23333e-07
ENSG00000175497	DPP10	8.85815	-1.3663	0.0007181	0.00377573
ENSG00000175087	PDIK1L	9.48625	-1.36548	1.39099e-06	1.72576e-05
ENSG00000138623	SEMA7A	9.48644	1.36518	2.11239e-09	4.92879e-08
ENSG00000222009	BTBD19	8.00687	-1.36475	3.91101e-07	5.53331e-06
ENSG00000176485	PLAAT3	8.13998	1.36426	0.000276622	0.00169319
ENSG00000145819	ARHGAP26	8.58439	1.36344	9.0666e-07	1.17456e-05
ENSG00000157680	DGKI	8.60296	-1.36299	3.8298e-06	4.17716e-05
ENSG00000105251	SHD	7.3198	-1.36187	1.15131e-08	2.26799e-07
ENSG00000107833	NPM3	9.90445	1.36151	1.37883e-14	7.80308e-13
ENSG00000174428	GTF2IRD2B	8.29136	-1.36003	3.94295e-07	5.56629e-06
ENSG00000169122	FAM110B	9.15302	-1.35925	6.74093e-10	1.7441e-08
ENSG00000104635	SLC39A14	12.0842	1.35846	7.73919e-15	4.53904e-13
ENSG00000138741	TRPC3	7.37866	-1.35839	2.13328e-09	4.95958e-08
ENSG00000187720	THSD4	8.52394	1.35821	5.72747e-08	9.58965e-07
ENSG00000107105	ELAVL2	11.2238	-1.35457	1.06464e-09	2.60666e-08
ENSG00000185532	PRKG1	9.04989	1.35397	4.11669e-10	1.11358e-08
ENSG00000204128	C2orf72	8.103	-1.35316	0.00014207	0.000949807
ENSG00000144655	CSRNP1	7.58517	1.35291	4.1722e-09	9.09021e-08
ENSG00000084774	CAD	12.8038	1.35229	1.32653e-16	9.4045e-15
ENSG00000163584	RPL22L1	11.1165	1.35222	3.47215e-14	1.82862e-12
ENSG00000103485	QPRT	10.7984	1.35137	0.00225804	0.0097785
ENSG00000065320	NTN1	12.4021	-1.35099	9.59559e-06	9.34429e-05
ENSG00000175287	PHYHD1	7.47911	1.35084	5.56831e-06	5.81294e-05
ENSG00000106012	IQCE	9.33418	-1.35066	1.44037e-09	3.46091e-08
ENSG00000156650	KAT6B	10.5378	-1.35007	3.02608e-16	2.0659e-14
ENSG00000048740	CELF2	11.382	-1.34978	4.23043e-14	2.19218e-12
ENSG00000146215	CRIP3	7.33948	1.34916	1.55349e-05	0.000141458
ENSG00000169871	TRIM56	8.71229	1.34879	1.66793e-06	2.01699e-05
ENSG00000188674	C2orf80	7.93336	1.34879	0.000471121	0.00265106
ENSG00000118298	CA14	10.1107	1.3486	2.68329e-07	3.91215e-06
ENSG00000233927	RPS28	9.85142	1.34643	0.000200611	0.00126825
ENSG00000183671	CMKLR2	8.53743	-1.34593	3.47567e-10	9.54182e-09
ENSG00000082014	SMARCD3	8.39047	-1.34518	1.17873e-08	2.30999e-07
ENSG00000169750	RAC3	11.0846	1.34259	5.03835e-07	6.90126e-06
ENSG00000180921	FAM83H	8.05038	1.34253	8.14137e-08	1.30983e-06
ENSG00000156466	GDF6	9.68528	1.34221	0.000221295	0.00138342
ENSG00000183337	BCOR	11.2012	-1.34212	2.5579e-17	2.00028e-15
ENSG00000123836	PFKFB2	8.2583	1.34183	4.56333e-06	4.89448e-05
ENSG00000101417	PXMP4	7.8789	1.34088	1.03858e-06	1.32419e-05
ENSG00000105976	MET	8.03358	1.34083	0.00631253	0.0230866
ENSG00000130711	PRDM12	8.08547	-1.33961	5.75547e-06	5.98411e-05
ENSG00000154277	UCHL1	12.4478	1.33882	1.47701e-21	1.90579e-19
ENSG00000134202	GSTM3	8.28508	-1.33863	1.19263e-07	1.85296e-06
ENSG00000141540	TTYH2	9.34934	-1.33616	2.89358e-06	3.27508e-05
ENSG00000112378	PERP	7.82928	1.33517	1.21403e-05	0.000114508
ENSG00000129646	QRICH2	8.50537	-1.33479	2.76026e-10	7.72574e-09
ENSG00000148834	GSTO1	9.15433	1.33345	0.00208486	0.00915932
ENSG00000157335	CLEC18C	7.39375	1.33039	5.13611e-07	7.0277e-06
ENSG00000169991	IFFO2	9.34	1.33023	7.5102e-10	1.90756e-08
ENSG00000080493	SLC4A4	7.59578	-1.3298	9.16077e-09	1.84979e-07
ENSG00000181773	GPR3	8.06586	1.32975	4.92339e-06	5.22421e-05
ENSG00000129595	EPB41L4A	8.76657	-1.32965	5.24647e-07	7.1437e-06
ENSG00000167654	ATCAY	8.94569	-1.32941	5.31313e-11	1.67208e-09
ENSG00000185829	ARL17A	7.99239	-1.32913	1.49457e-08	2.8612e-07
ENSG00000121297	TSHZ3	9.18029	-1.32848	8.6306e-08	1.37603e-06
ENSG00000132872	SYT4	8.77492	-1.32557	3.40872e-06	3.7721e-05
ENSG00000242732	RTL5	9.33213	-1.32532	9.35325e-08	1.47898e-06
ENSG00000154760	SLFN13	7.32143	1.32521	3.651e-10	1.00019e-08
ENSG00000107719	PALD1	10.2686	1.32491	1.49292e-08	2.8612e-07
ENSG00000036448	MYOM2	7.71967	-1.32396	0.00570752	0.0212906
ENSG00000121104	FAM117A	10.2084	1.32206	2.34436e-10	6.64819e-09
ENSG00000008735	MAPK8IP2	10.5799	-1.32048	1.09987e-07	1.7202e-06
ENSG00000258289	CHURC1	9.91785	-1.32033	3.91459e-06	4.25526e-05
ENSG00000138613	APH1B	8.06467	1.32001	6.23577e-05	0.00046752
ENSG00000183454	GRIN2A	7.62845	1.3163	8.31261e-05	0.000598059
ENSG00000146426	TIAM2	10.9374	-1.31568	7.68495e-18	6.39735e-16
ENSG00000271503	CCL5	7.29015	1.31553	0.000438861	0.00250006
ENSG00000159753	CARMIL2	7.56351	1.31545	1.46443e-06	1.80129e-05
ENSG00000070669	ASNS	8.13014	1.31405	8.4202e-09	1.71908e-07
ENSG00000184307	ZDHHC23	8.23389	1.31288	8.01144e-07	1.04521e-05
ENSG00000120251	GRIA2	7.25345	-1.31226	0.000242812	0.00150697
ENSG00000152495	CAMK4	9.66856	-1.31224	0.000267619	0.00164432
ENSG00000059758	CDK17	10.2677	-1.3116	5.0941e-09	1.08107e-07
ENSG00000177706	FAM20C	7.27909	-1.31135	0.00623605	0.022885
ENSG00000173930	SLCO4C1	7.62195	1.31116	6.1829e-06	6.36696e-05
ENSG00000183307	TMEM121B	9.50128	-1.31066	1.15952e-08	2.28068e-07
ENSG00000138642	HERC6	7.54722	1.31029	7.66611e-05	0.000557586
ENSG00000165156	ZHX1	10.1496	-1.31025	4.10172e-07	5.77778e-06
ENSG00000166147	FBN1	10.6078	1.31023	1.06105e-14	6.16697e-13
ENSG00000100600	LGMN	10.9706	1.30878	1.30298e-18	1.20952e-16
ENSG00000144959	NCEH1	8.63345	1.30823	4.54648e-08	7.78027e-07
ENSG00000180628	PCGF5	11.4191	1.30821	0.000429221	0.00245381
ENSG00000128016	ZFP36	7.78736	1.30228	1.02288e-08	2.04942e-07
ENSG00000183049	CAMK1D	9.14629	-1.30132	0.000474952	0.00266332
ENSG00000117425	PTCH2	8.21648	-1.30119	7.59233e-07	9.9658e-06
ENSG00000108828	VAT1	11.9941	1.30072	4.5731e-16	3.01055e-14
ENSG00000101695	RNF125	8.14338	1.3	2.43427e-07	3.57738e-06
ENSG00000076706	MCAM	10.6018	1.29936	4.18723e-09	9.09021e-08
ENSG00000158258	CLSTN2	8.26503	-1.29852	0.0102002	0.0340877
ENSG00000198075	SULT1C4	8.47838	1.29832	2.00668e-05	0.000176455
ENSG00000186469	GNG2	11.3036	-1.29828	9.7109e-19	9.35073e-17
ENSG00000173705	SUSD5	7.97998	1.29783	0.000647602	0.00344294
ENSG00000164841	TMEM74	7.65344	1.29657	3.50185e-08	6.16431e-07
ENSG00000204839	MROH6	7.9803	-1.29597	0.00125453	0.00601879
ENSG00000171517	LPAR3	8.45641	1.29578	1.06178e-06	1.3511e-05
ENSG00000177511	ST8SIA3	9.02864	1.2953	9.84023e-05	0.000690421
ENSG00000109113	RAB34	10.8213	1.29378	1.08348e-11	3.94247e-10
ENSG00000179820	MYADM	10.4056	1.29232	5.31594e-06	5.58564e-05
ENSG00000173230	GOLGB1	11.5459	-1.29206	3.43618e-20	3.69476e-18
ENSG00000147257	GPC3	12.1944	1.29144	4.66695e-11	1.48319e-09
ENSG00000180447	GAS1	11.0471	-1.29099	8.30794e-07	1.08062e-05
ENSG00000140743	CDR2	10.3184	1.28959	5.55733e-10	1.46639e-08
ENSG00000116704	SLC35D1	10.0727	-1.28919	2.56086e-10	7.23038e-09
ENSG00000144668	ITGA9	8.02522	-1.28716	7.6148e-08	1.2328e-06
ENSG00000065485	PDIA5	9.67887	1.28695	1.22408e-11	4.36306e-10
ENSG00000187068	C3orf70	7.37528	-1.28286	0.000150111	0.000995318
ENSG00000106772	PRUNE2	9.20029	1.28264	1.51954e-11	5.2991e-10
ENSG00000084207	GSTP1	13.4046	1.2824	4.30863e-08	7.44233e-07
ENSG00000141576	RNF157	9.33895	-1.28186	0.00013827	0.000929216
ENSG00000149294	NCAM1	11.9995	-1.28104	8.79947e-13	3.73486e-11
ENSG00000250479	CHCHD10	9.52481	1.27899	2.85449e-06	3.23935e-05
ENSG00000123146	ADGRE5	7.53095	1.27799	3.21714e-06	3.58304e-05
ENSG00000124160	NCOA5	11.1715	-1.27713	7.0504e-12	2.62923e-10
ENSG00000181381	DDX60L	7.32942	1.27687	1.7372e-05	0.000155877
ENSG00000213465	ARL2	10.265	1.27562	2.88253e-08	5.1946e-07
ENSG00000011201	ANOS1	11.3053	-1.27311	6.77356e-17	5.02295e-15
ENSG00000152217	SETBP1	11.348	-1.27303	4.5736e-17	3.45106e-15
ENSG00000005889	ZFX	10.0533	-1.27254	1.76609e-06	2.1198e-05
ENSG00000106511	MEOX2	7.34811	1.27218	0.0034212	0.0139167
ENSG00000149476	TKFC	10.1646	1.27068	2.51726e-09	5.72843e-08
ENSG00000277443	MARCKS	14.3355	-1.26859	2.05284e-15	1.27345e-13
ENSG00000204428	LY6G5C	7.39315	-1.26755	1.19492e-08	2.33254e-07
ENSG00000095587	TLL2	7.51406	-1.26569	1.92248e-08	3.59505e-07
ENSG00000123411	IKZF4	10.5031	-1.26404	3.25372e-11	1.07925e-09
ENSG00000188994	ZNF292	11.3527	-1.26269	3.31846e-12	1.30543e-10
ENSG00000188859	FAM78B	7.97346	1.26245	0.00183139	0.00824609
ENSG00000188064	WNT7B	8.32973	-1.26226	0.0048949	0.0188029
ENSG00000125246	CLYBL	8.23801	1.26165	2.43905e-08	4.46399e-07
ENSG00000206530	CFAP44	8.09949	-1.26106	3.87098e-06	4.21496e-05
ENSG00000196562	SULF2	9.86494	-1.26044	9.69146e-06	9.40218e-05
ENSG00000139178	C1RL	7.3922	1.25987	1.48722e-06	1.82024e-05
ENSG00000162669	HFM1	8.08658	-1.25971	5.63183e-07	7.63314e-06
ENSG00000077616	NAALAD2	9.12617	-1.25879	0.000229059	0.00142849
ENSG00000165704	HPRT1	9.45593	1.25825	1.45955e-12	5.99766e-11
ENSG00000151726	ACSL1	8.42335	-1.25774	5.82355e-05	0.000440453
ENSG00000008394	MGST1	11.637	1.25603	4.89103e-06	5.19843e-05
ENSG00000196208	GREB1	13.3733	-1.25512	1.78771e-20	1.95481e-18
ENSG00000186871	ERCC6L	9.45436	1.25506	4.56684e-07	6.34295e-06
ENSG00000242715	CCDC169	9.43477	1.25464	1.06388e-07	1.66998e-06
ENSG00000204525	HLA-C	7.31049	-1.25371	0.00468509	0.0180777
ENSG00000092051	JPH4	8.60599	1.25347	0.00117178	0.0056691
ENSG00000101230	ISM1	8.41204	1.25324	1.47842e-06	1.81504e-05
ENSG00000176014	TUBB6	11.7863	1.25271	2.09498e-05	0.000183389
ENSG00000169220	RGS14	8.15672	1.25269	4.90883e-08	8.35602e-07
ENSG00000171811	CFAP46	7.3193	-1.25231	2.01601e-05	0.000176956
ENSG00000168209	DDIT4	10.7678	1.25152	3.9223e-05	0.000313178
ENSG00000172554	SNTG2	7.32917	1.25132	1.10312e-06	1.39682e-05
ENSG00000058453	CROCC	10.7702	1.25126	7.71863e-05	0.000560774
ENSG00000179361	ARID3B	11.625	1.25079	5.01991e-09	1.07061e-07
ENSG00000172020	GAP43	10.6038	1.25068	1.0428e-07	1.64288e-06
ENSG00000164292	RHOBTB3	12.0284	-1.2483	1.18117e-09	2.87019e-08
ENSG00000167619	TMEM145	8.82981	-1.24781	8.30265e-06	8.22804e-05
ENSG00000077713	SLC25A43	8.00523	1.24768	6.73748e-05	0.000497902
ENSG00000164949	GEM	8.19606	1.24742	2.06013e-06	2.42979e-05
ENSG00000103647	CORO2B	8.33458	-1.24555	0.0113264	0.0370737
ENSG00000012211	PRICKLE3	7.27884	1.24548	4.63261e-07	6.42048e-06
ENSG00000129159	KCNC1	10.7926	-1.2425	1.64993e-09	3.92065e-08
ENSG00000149054	ZNF215	8.47534	1.24246	2.22184e-07	3.29901e-06
ENSG00000144649	GASK1A	7.63481	1.24221	9.1305e-06	8.9183e-05
ENSG00000240694	PNMA2	11.7581	1.24205	8.76286e-09	1.77984e-07
ENSG00000158156	XKR8	8.03074	1.2399	0.00028842	0.00175542
ENSG00000128709	HOXD9	7.22373	-1.23953	0.000299441	0.00181054
ENSG00000135736	CCDC102A	8.26535	-1.2393	2.29395e-06	2.66416e-05
ENSG00000107282	APBA1	8.01029	-1.23849	2.4007e-06	2.77814e-05
ENSG00000112309	B3GAT2	7.30581	-1.23798	1.47533e-06	1.81297e-05
ENSG00000165102	HGSNAT	11.124	-1.23739	3.07279e-10	8.52651e-09
ENSG00000135679	MDM2	11.8263	-1.23728	1.04181e-10	3.14811e-09
ENSG00000147804	SLC39A4	7.27276	1.23684	1.71481e-08	3.23955e-07
ENSG00000170456	DENND5B	11.527	-1.2367	2.71517e-09	6.16793e-08
ENSG00000268902	CSAG3	7.49319	1.2366	0.00988381	0.0332285
ENSG00000183186	C2CD4C	7.47122	-1.23478	0.00353243	0.0142747
ENSG00000148411	NACC2	9.95244	-1.23448	3.47954e-06	3.83403e-05
ENSG00000198910	L1CAM	8.43555	-1.23415	9.72085e-07	1.25053e-05
ENSG00000145147	SLIT2	9.77515	-1.23348	6.56755e-09	1.36679e-07
ENSG00000100625	SIX4	9.54386	1.23302	5.68846e-08	9.55788e-07
ENSG00000141198	TOM1L1	9.04815	1.23081	3.10372e-05	0.000255078
ENSG00000196705	ZNF431	10.2484	-1.23016	1.93331e-07	2.8939e-06
ENSG00000137872	SEMA6D	8.64135	-1.2301	1.051e-07	1.65177e-06
ENSG00000162819	BROX	9.94922	-1.2297	4.2491e-08	7.3592e-07
ENSG00000173914	RBM4B	10.2906	-1.2295	1.10989e-12	4.61966e-11
ENSG00000096696	DSP	7.34983	-1.22807	0.00444587	0.0173186
ENSG00000135862	LAMC1	12.6054	1.22763	5.15451e-12	1.9504e-10
ENSG00000019485	PRDM11	8.33663	-1.22742	1.63485e-06	1.9807e-05
ENSG00000127241	MASP1	7.33936	-1.22723	0.0097489	0.0328792
ENSG00000134013	LOXL2	11.3508	1.22689	6.45819e-20	6.7748e-18
ENSG00000147642	SYBU	8.82602	-1.22681	5.53252e-05	0.000422403
ENSG00000177614	PGBD5	9.76499	-1.22609	8.27878e-11	2.53732e-09
ENSG00000100285	NEFH	8.98105	1.2258	9.88005e-05	0.000691735
ENSG00000198185	ZNF334	9.22192	-1.22566	6.14597e-07	8.20926e-06
ENSG00000213047	DENND1B	7.73245	-1.22545	9.87679e-05	0.000691735
ENSG00000119283	TRIM67	8.97362	-1.22373	2.53566e-05	0.000215106
ENSG00000101349	PAK5	7.44926	-1.223	5.17291e-05	0.000399437
ENSG00000185885	IFITM1	7.2244	1.22258	0.000195762	0.00124063
ENSG00000138685	FGF2	10.8859	1.22213	1.06389e-06	1.35245e-05
ENSG00000143367	TUFT1	9.49447	1.21993	6.24483e-10	1.63775e-08
ENSG00000116962	NID1	10.321	-1.21977	0.00317436	0.0130657
ENSG00000128298	BAIAP2L2	7.69445	1.21935	1.78825e-06	2.14043e-05
ENSG00000171132	PRKCE	9.52938	1.21748	7.10675e-08	1.15927e-06
ENSG00000164112	SMIM43	7.72905	1.21745	1.07155e-06	1.36085e-05
ENSG00000102024	PLS3	11.3879	1.21647	6.05603e-07	8.13121e-06
ENSG00000170385	SLC30A1	10.4502	-1.21422	8.40597e-11	2.56412e-09
ENSG00000268916	CSAG3	7.47247	1.21343	0.010324	0.0344571
ENSG00000075914	EXOSC7	10.454	1.21252	1.0666e-10	3.21551e-09
ENSG00000129667	RHBDF2	7.33216	1.21163	1.37123e-08	2.65262e-07
ENSG00000178802	MPI	10.6202	1.20963	2.80698e-13	1.29352e-11
ENSG00000169604	ANTXR1	11.5013	-1.2092	7.03064e-07	9.29471e-06
ENSG00000188610	FAM72B	9.3692	1.20895	1.13418e-08	2.24896e-07
ENSG00000124205	EDN3	7.33713	1.20756	1.90959e-06	2.27301e-05
ENSG00000103226	NOMO3	8.84375	1.20648	0.000101852	0.000710365
ENSG00000155849	ELMO1	10.3454	-1.20629	1.23502e-07	1.91301e-06
ENSG00000168394	TAP1	7.25122	1.20609	2.46619e-05	0.000209902
ENSG00000269113	TRABD2B	8.15059	1.20504	1.35897e-05	0.000125428
ENSG00000196975	ANXA4	7.72603	1.20459	5.49271e-06	5.73995e-05
ENSG00000025772	TOMM34	11.2481	1.2044	8.8004e-16	5.62136e-14
ENSG00000171533	MAP6	11.9978	-1.20321	3.361e-11	1.10913e-09
ENSG00000174498	IGDCC3	14.6918	-1.20153	2.4807e-08	4.52737e-07
ENSG00000120053	GOT1	11.0384	1.20121	7.29486e-16	4.68286e-14
ENSG00000164007	CLDN19	7.46443	1.20032	2.70248e-06	3.09406e-05
ENSG00000173068	BNC2	7.64576	1.19861	0.00058865	0.00317399
ENSG00000172638	EFEMP2	7.60661	1.19806	7.11529e-07	9.38738e-06
ENSG00000109099	PMP22	9.57667	1.19797	4.1205e-09	8.99607e-08
ENSG00000169744	LDB2	9.56044	1.1965	3.29004e-06	3.6533e-05
ENSG00000164929	BAALC	9.11645	1.19364	0.000195026	0.00123778
ENSG00000175445	LPL	7.59733	-1.19253	0.00779301	0.0274286
ENSG00000075391	RASAL2	11.2828	-1.19217	3.41493e-16	2.30696e-14
ENSG00000090861	AARS1	13.0461	1.19167	1.53441e-16	1.0768e-14
ENSG00000136854	STXBP1	10.8047	1.19126	3.49079e-13	1.5694e-11
ENSG00000154358	OBSCN	7.82452	1.19118	1.86199e-05	0.000165921
ENSG00000131462	TUBG1	11.2476	1.19027	7.7058e-15	4.53904e-13
ENSG00000011105	TSPAN9	9.29892	-1.18915	6.54977e-08	1.08209e-06
ENSG00000167244	IGF2	7.34885	1.1888	0.00839025	0.0291804
ENSG00000123933	MXD4	10.5963	-1.18679	6.81131e-06	6.94205e-05
ENSG00000136840	ST6GALNAC4	8.95383	1.18585	1.33305e-08	2.58264e-07
ENSG00000183779	ZNF703	10.4952	-1.18584	6.48392e-07	8.62496e-06
ENSG00000120327	PCDHB14	7.91903	-1.18399	1.57068e-05	0.000142823
ENSG00000133107	TRPC4	9.75707	1.18245	4.08893e-05	0.000324874
ENSG00000125430	HS3ST3B1	12.2832	-1.18219	6.18897e-16	4.01288e-14
ENSG00000164048	ZNF589	11.2814	1.18137	3.25325e-06	3.61868e-05
ENSG00000178187	ZNF454	7.41551	-1.18119	5.2104e-05	0.000401611
ENSG00000131018	SYNE1	9.21742	-1.18116	5.35234e-05	0.00041059
ENSG00000183605	SFXN4	9.24625	1.1811	1.36045e-05	0.000125474
ENSG00000149257	SERPINH1	13.1228	1.18045	7.67326e-07	1.00414e-05
ENSG00000142627	EPHA2	11.5042	1.17907	6.9739e-08	1.14266e-06
ENSG00000149289	ZC3H12C	9.7882	-1.17848	1.4574e-08	2.8025e-07
ENSG00000178568	ERBB4	9.96759	-1.17791	0.0131741	0.0416733
ENSG00000235162	C12orf75	9.83526	1.17742	2.26958e-08	4.17751e-07
ENSG00000172667	ZMAT3	11.2956	-1.17651	5.87804e-15	3.51131e-13
ENSG00000130208	APOC1	7.36243	1.17553	9.2723e-07	1.1976e-05
ENSG00000154080	CHST9	7.27638	-1.17523	4.29285e-08	7.42501e-07
ENSG00000109854	HTATIP2	7.30302	1.17512	0.000139248	0.000934819
ENSG00000186815	TPCN1	9.67149	1.1749	2.39449e-08	4.38865e-07
ENSG00000163041	H3-3A	11.3699	-1.17488	4.29818e-13	1.89929e-11
ENSG00000137955	RABGGTB	11.3841	1.17449	2.85954e-09	6.42798e-08
ENSG00000137449	CPEB2	7.94496	-1.17426	3.63434e-05	0.000294006
ENSG00000138449	SLC40A1	7.53095	-1.17425	1.42101e-06	1.75458e-05
ENSG00000101333	PLCB4	9.45692	1.1736	3.59433e-06	3.94461e-05
ENSG00000171823	FBXL14	10.1753	-1.17321	8.80323e-06	8.65104e-05
ENSG00000072110	ACTN1	12.889	1.17313	2.74648e-07	3.99075e-06
ENSG00000237289	CKMT1B	7.2778	1.17302	2.03401e-08	3.78167e-07
ENSG00000130528	HRC	7.6738	1.17174	9.07316e-06	8.87574e-05
ENSG00000138696	BMPR1B	10.3541	-1.1714	1.30609e-05	0.000121328
ENSG00000118922	KLF12	10.7557	-1.17105	3.3518e-11	1.10893e-09
ENSG00000134532	SOX5	10.0945	-1.17095	6.6287e-13	2.84153e-11
ENSG00000228696	ARL17A	7.21472	-1.16932	7.12047e-05	0.000524403
ENSG00000125753	VASP	10.5645	1.16804	2.20502e-11	7.52681e-10
ENSG00000008197	TFAP2D	7.18598	1.16741	8.34768e-08	1.33635e-06
ENSG00000198053	SIRPA	7.69329	-1.16607	0.00694987	0.0249858
ENSG00000117394	SLC2A1	13.9017	-1.16606	6.86391e-18	5.82665e-16
ENSG00000123104	ITPR2	8.13464	-1.16572	0.000731624	0.00383123
ENSG00000173320	STOX2	11.7143	-1.16555	7.21581e-15	4.2709e-13
ENSG00000135253	KCP	7.64756	1.16543	8.64819e-06	8.53117e-05
ENSG00000126947	ARMCX1	7.80377	1.16505	0.000617766	0.0032979
ENSG00000101542	CDH20	7.77305	-1.16483	3.05103e-05	0.000251871
ENSG00000047457	CP	8.87225	1.16467	0.00163332	0.00750255
ENSG00000102904	TSNAXIP1	7.37938	-1.16366	7.61973e-07	9.99161e-06
ENSG00000221946	FXYD7	7.98307	1.16305	0.00877824	0.0301559
ENSG00000171388	APLN	7.5883	1.16292	0.00109586	0.0053682
ENSG00000070214	SLC44A1	10.9877	1.16288	2.4053e-10	6.80606e-09
ENSG00000132434	LANCL2	9.96276	-1.16199	4.46958e-09	9.64397e-08
ENSG00000146416	AIG1	9.16926	1.16095	9.9527e-09	2.00343e-07
ENSG00000198719	DLL1	11.802	-1.15934	1.83815e-12	7.45836e-11
ENSG00000120332	TNN	7.98101	-1.1586	0.000202776	0.0012788
ENSG00000064300	NGFR	9.69868	-1.15793	6.48349e-05	0.000483563
ENSG00000134323	MYCN	11.3263	-1.15703	9.62857e-05	0.000678152
ENSG00000071575	TRIB2	11.0128	-1.15699	2.70854e-05	0.000227147
ENSG00000112320	SOBP	10.7568	-1.15667	2.65327e-16	1.82102e-14
ENSG00000061918	GUCY1B1	9.89077	1.15624	3.39239e-05	0.000276338
ENSG00000130158	DOCK6	10.187	1.15571	2.77569e-08	5.01514e-07
ENSG00000080823	MOK	8.34288	-1.15496	5.24857e-07	7.1437e-06
ENSG00000164603	BMT2	9.81129	-1.15241	7.01474e-10	1.81022e-08
ENSG00000136720	HS6ST1	11.6718	-1.15239	3.51821e-05	0.000285866
ENSG00000196782	MAML3	8.32774	-1.15186	8.66722e-06	8.5434e-05
ENSG00000180537	RNF182	7.46749	-1.15149	0.00437941	0.0170976
ENSG00000171016	PYGO1	10.8025	-1.15101	1.277e-11	4.52668e-10
ENSG00000171617	ENC1	12.8164	-1.15019	2.45481e-14	1.31429e-12
ENSG00000174807	CD248	7.44524	1.15012	1.26049e-06	1.58211e-05
ENSG00000009413	REV3L	11.0888	-1.14903	2.58693e-10	7.27214e-09
ENSG00000205593	DENND6B	8.46834	-1.14841	7.89932e-07	1.03163e-05
ENSG00000110900	TSPAN11	11.7383	-1.1471	1.56458e-05	0.000142368
ENSG00000113721	PDGFRB	7.82098	1.14663	0.000658692	0.00349901
ENSG00000153046	CDYL	11.3349	1.14544	1.09336e-08	2.18384e-07
ENSG00000108439	PNPO	7.92712	1.14385	5.32608e-05	0.000408818
ENSG00000144583	MARCHF4	7.2854	1.14366	0.000377355	0.00220118
ENSG00000272674	PCDHB16	7.79116	-1.14259	9.49109e-05	0.000670299
ENSG00000142102	PGGHG	8.37823	-1.14224	0.000204668	0.00128947
ENSG00000198931	APRT	10.5997	1.14191	1.39493e-07	2.14017e-06
ENSG00000230707	HAPSTR2	8.28835	-1.14189	9.9952e-07	1.28199e-05
ENSG00000147394	ZNF185	7.50228	1.14145	1.32058e-05	0.000122498
ENSG00000160190	SLC37A1	7.34109	-1.14121	3.52559e-07	5.04891e-06
ENSG00000143575	HAX1	10.6995	1.14093	2.38275e-12	9.54803e-11
ENSG00000102996	MMP15	10.0581	-1.14029	3.09055e-09	6.89921e-08
ENSG00000204946	ZNF783	8.89292	1.13931	0.000109716	0.000757294
ENSG00000174607	UGT8	8.65344	1.13919	0.000170063	0.00110489
ENSG00000277149	TYW1B	8.83693	1.13853	0.000541	0.0029591
ENSG00000080573	COL5A3	7.32867	1.13819	1.69923e-06	2.04908e-05
ENSG00000138135	CH25H	7.20932	1.13813	0.00247336	0.010571
ENSG00000092820	EZR	11.8704	1.13772	3.41467e-12	1.33679e-10
ENSG00000144677	CTDSPL	10.396	1.1377	2.68204e-10	7.52311e-09
ENSG00000086848	ALG9	9.29481	-1.13768	1.89871e-09	4.47063e-08
ENSG00000072310	SREBF1	11.1214	1.1375	4.37597e-07	6.11735e-06
ENSG00000164054	SHISA5	11.8255	1.13709	1.50019e-10	4.42952e-09
ENSG00000163378	EOGT	8.25319	1.13668	0.000175025	0.00113087
ENSG00000102445	RUBCNL	7.13571	-1.13643	0.00259814	0.0110167
ENSG00000182272	B4GALNT4	11.828	-1.13641	6.14182e-07	8.20926e-06
ENSG00000164161	HHIP	7.66839	-1.13636	6.99971e-07	9.2633e-06
ENSG00000164082	GRM2	9.65657	-1.1362	8.37718e-05	0.000601172
ENSG00000138670	RASGEF1B	7.68163	-1.13328	6.0462e-06	6.24613e-05
ENSG00000124766	SOX4	12.8266	-1.13327	1.64493e-09	3.91598e-08
ENSG00000157216	SSBP3	11.1044	-1.13315	2.50582e-07	3.66999e-06
ENSG00000164002	EXO5	7.45075	-1.13248	2.7042e-07	3.93819e-06
ENSG00000078900	TP73	7.54432	-1.13168	0.01641	0.0496339
ENSG00000165886	UBTD1	8.88925	1.13162	2.41482e-05	0.000206484
ENSG00000263002	ZNF234	8.95043	-1.13153	4.10637e-06	4.43756e-05
ENSG00000100345	MYH9	13.4238	1.13116	1.76376e-06	2.11897e-05
ENSG00000103522	IL21R	7.26848	1.13108	5.96719e-05	0.00044921
ENSG00000184678	H2BC21	8.72314	-1.1304	6.86105e-05	0.000506164
ENSG00000143126	CELSR2	13.8428	-1.13032	3.13998e-10	8.65709e-09
ENSG00000197261	C6orf141	7.47708	1.12969	0.000586251	0.00316237
ENSG00000163840	DTX3L	7.14097	-1.12955	0.00841657	0.0292191
ENSG00000103202	NME4	12.62	1.12761	1.14508e-09	2.793e-08
ENSG00000179456	ZBTB18	10.7099	-1.12755	4.29751e-11	1.37595e-09
ENSG00000106617	PRKAG2	9.84821	1.12562	1.01034e-09	2.48787e-08
ENSG00000173846	PLK3	9.83038	-1.1248	6.04836e-09	1.26691e-07
ENSG00000054793	ATP9A	11.872	-1.12413	1.05758e-06	1.34709e-05
ENSG00000106105	GARS1	12.819	1.12396	3.38158e-11	1.11307e-09
ENSG00000268043	NBPF12	9.47162	-1.12318	1.09599e-08	2.18572e-07
ENSG00000158201	ABHD3	10.112	-1.12243	1.2042e-05	0.000113664
ENSG00000059378	PARP12	7.3198	1.12236	0.000211217	0.00132813
ENSG00000077150	NFKB2	9.96967	1.12199	2.38327e-05	0.000204057
ENSG00000204851	PNMA8B	7.23748	-1.12126	1.16721e-07	1.8167e-06
ENSG00000179388	EGR3	8.09949	1.12073	1.66576e-05	0.000150093
ENSG00000101180	HRH3	7.74474	-1.12027	0.00337525	0.0137775
ENSG00000107796	ACTA2	10.5486	1.1193	1.89997e-05	0.000168955
ENSG00000001460	STPG1	7.10925	-1.11925	0.000115935	0.000797396
ENSG00000158470	B4GALT5	12.2302	1.11729	2.23475e-08	4.12519e-07
ENSG00000213186	TRIM59	9.42848	-1.11673	0.000385582	0.00224309
ENSG00000166432	ZMAT1	7.15003	-1.11653	9.68138e-05	0.000681128
ENSG00000198832	SELENOM	7.97146	1.1162	5.55255e-05	0.000423682
ENSG00000078114	NEBL	10.3014	1.11528	0.00100397	0.00499551
ENSG00000204947	ZNF425	7.98805	-1.11511	1.47263e-05	0.000134857
ENSG00000170873	MTSS1	8.64265	-1.1149	2.66623e-05	0.000224412
ENSG00000155816	FMN2	9.72882	-1.11485	3.8454e-11	1.25296e-09
ENSG00000156398	SFXN2	9.90177	-1.11416	1.62645e-07	2.46316e-06
ENSG00000142156	COL6A1	11.716	-1.11395	1.36014e-09	3.28035e-08
ENSG00000159784	FAM131B	9.152	-1.11387	0.00743458	0.026412
ENSG00000111252	SH2B3	9.68343	1.11341	1.08758e-07	1.70512e-06
ENSG00000034510	TMSB10	13.4908	1.11192	3.16677e-06	3.53773e-05
ENSG00000120949	TNFRSF8	7.3072	1.11038	0.00655262	0.0238055
ENSG00000186812	ZNF397	10.6269	1.10986	3.0075e-13	1.3664e-11
ENSG00000082512	TRAF5	9.32474	1.10974	5.63533e-06	5.86865e-05
ENSG00000176244	ACBD7	9.59676	-1.10861	1.53743e-08	2.93021e-07
ENSG00000147145	LPAR4	10.5882	-1.10834	1.18287e-08	2.3125e-07
ENSG00000198805	PNP	10.1051	1.10702	5.50954e-11	1.72967e-09
ENSG00000160703	NLRX1	8.67689	1.10636	0.00342509	0.0139281
ENSG00000101265	RASSF2	11.8795	-1.10459	5.13486e-11	1.6239e-09
ENSG00000124067	SLC12A4	11.1399	1.10413	0.00011675	0.000801717
ENSG00000107262	BAG1	10.2487	-1.10309	4.81869e-10	1.28995e-08
ENSG00000177839	PCDHB9	7.35987	-1.10263	4.14501e-07	5.82604e-06
ENSG00000164300	SERINC5	9.9016	1.10249	2.04074e-08	3.78872e-07
ENSG00000170837	GPR27	8.48589	-1.10227	0.00596022	0.0220502
ENSG00000135870	RC3H1	9.93349	-1.10202	4.65074e-11	1.48169e-09
ENSG00000095370	SH2D3C	8.29513	1.1017	0.000130883	0.000886811
ENSG00000135916	ITM2C	11.4242	1.10093	1.94507e-06	2.30673e-05
ENSG00000007384	RHBDF1	9.90647	1.10076	4.64301e-06	4.97581e-05
ENSG00000122484	RPAP2	10.3229	-1.10005	1.54954e-08	2.94458e-07
ENSG00000186047	DLEU7	7.10139	-1.09969	0.00136276	0.00645983
ENSG00000134352	IL6ST	11.2961	-1.09943	6.35778e-06	6.52638e-05
ENSG00000137726	FXYD6	7.12125	-1.09942	0.00542609	0.0204
ENSG00000231925	TAPBP	8.08938	1.09814	9.63258e-06	9.36618e-05
ENSG00000071282	LMCD1	8.60928	1.09646	6.29616e-05	0.0004715
ENSG00000112667	DNPH1	9.40055	1.09617	0.000601301	0.00322468
ENSG00000103528	SYT17	7.65742	-1.09564	2.62952e-05	0.00022169
ENSG00000213199	ASIC3	7.48449	-1.09542	6.66349e-06	6.80214e-05
ENSG00000196535	MYO18A	10.591	-1.09517	6.96149e-11	2.16444e-09
ENSG00000125733	TRIP10	9.92172	1.09451	2.14879e-09	4.98665e-08
ENSG00000172059	KLF11	9.81307	1.09403	1.72044e-08	3.24545e-07
ENSG00000123453	SARDH	7.63168	1.0938	2.21905e-05	0.000192035
ENSG00000159556	ISL2	7.78781	1.09367	0.000100013	0.000699059
ENSG00000141524	TMC6	7.53776	1.09324	3.53567e-05	0.000287104
ENSG00000155324	GRAMD2B	7.17839	1.09296	1.80304e-07	2.71783e-06
ENSG00000130287	NCAN	10.5751	-1.09277	0.0089248	0.0306024
ENSG00000133466	C1QTNF6	7.64985	1.09277	1.95077e-05	0.000172639
ENSG00000110108	TMEM109	10.8005	1.09181	6.11371e-12	2.28653e-10
ENSG00000168490	PHYHIP	8.46896	1.09167	0.00147018	0.00689556
ENSG00000114529	C3orf52	8.37655	1.09069	0.000418196	0.00240249
ENSG00000161980	POLR3K	9.91835	1.08947	2.02733e-09	4.75612e-08
ENSG00000135074	ADAM19	10.2852	1.0885	5.74791e-05	0.000435498
ENSG00000011422	PLAUR	7.95217	1.08831	0.000134222	0.000905785
ENSG00000011478	QPCTL	9.46523	1.08796	5.79972e-06	6.02527e-05
ENSG00000198947	DMD	9.72641	1.08733	4.18697e-09	9.09021e-08
ENSG00000108830	RND2	10.9465	1.08633	5.77453e-15	3.46552e-13
ENSG00000134253	TRIM45	10.0411	1.08626	5.19857e-07	7.09811e-06
ENSG00000100503	NIN	12.412	-1.08528	2.29842e-09	5.30528e-08
ENSG00000166341	DCHS1	11.7534	-1.08521	2.07286e-16	1.43796e-14
ENSG00000213988	ZNF90	8.51159	-1.0842	2.29313e-06	2.66416e-05
ENSG00000151575	TEX9	8.46579	-1.0839	3.08162e-05	0.000254039
ENSG00000111087	GLI1	9.03426	-1.08367	1.88767e-05	0.000167977
ENSG00000091490	SEL1L3	9.59549	1.08159	5.56056e-05	0.000424042
ENSG00000196116	TDRD7	7.44156	1.08137	0.000704333	0.00371394
ENSG00000175305	CCNE2	8.61466	-1.0806	1.22331e-05	0.000115214
ENSG00000134548	SPX	7.69957	1.07986	0.000539785	0.00295496
ENSG00000154764	WNT7A	11.5554	-1.07885	0.0057838	0.0215005
ENSG00000110148	CCKBR	7.2524	1.07862	2.82372e-05	0.000235669
ENSG00000104490	NCALD	12.1846	-1.07854	9.11981e-09	1.8444e-07
ENSG00000152229	PSTPIP2	9.77961	-1.07836	4.89761e-10	1.30836e-08
ENSG00000117791	MTARC2	7.41961	-1.07835	1.10235e-06	1.39682e-05
ENSG00000135926	TMBIM1	7.29143	1.07787	1.34013e-06	1.66908e-05
ENSG00000174939	ASPHD1	7.26757	1.077	7.73516e-06	7.74296e-05
ENSG00000117118	SDHB	10.2554	1.07514	8.12875e-09	1.66485e-07
ENSG00000106261	ZKSCAN1	12.3429	-1.07436	9.22731e-13	3.9036e-11
ENSG00000117569	PTBP2	11.7886	-1.07353	1.14422e-10	3.44146e-09
ENSG00000182256	GABRG3	7.75089	-1.0735	2.99329e-06	3.36725e-05
ENSG00000137076	TLN1	12.6012	1.07283	5.26391e-08	8.93687e-07
ENSG00000143554	SLC27A3	8.5937	-1.07213	0.000809143	0.00416117
ENSG00000100116	GCAT	8.8656	-1.07104	5.86053e-06	6.07377e-05
ENSG00000185811	IKZF1	7.07533	-1.06948	0.00254071	0.0108087
ENSG00000128652	HOXD3	7.12584	-1.06926	0.000686611	0.00363236
ENSG00000103145	HCFC1R1	9.20025	1.06893	3.80707e-05	0.000305489
ENSG00000157833	GAREM2	11.0373	-1.06871	1.40507e-06	1.74156e-05
ENSG00000168564	CDKN2AIP	10.355	-1.06847	1.01751e-09	2.50075e-08
ENSG00000140873	ADAMTS18	7.11779	1.06788	3.30469e-07	4.75897e-06
ENSG00000196935	SRGAP1	10.7372	-1.06765	1.0003e-08	2.01041e-07
ENSG00000111906	HDDC2	10.7101	1.06727	9.06163e-10	2.25284e-08
ENSG00000110881	ASIC1	10.8503	1.06681	1.64598e-14	9.15434e-13
ENSG00000119865	CNRIP1	9.69907	1.06398	0.0139492	0.0436755
ENSG00000173218	VANGL1	8.67095	1.06383	7.34989e-07	9.68699e-06
ENSG00000104369	JPH1	8.00679	1.06336	0.000101241	0.000706497
ENSG00000057657	PRDM1	7.79757	-1.06209	0.0155982	0.047704
ENSG00000088387	DOCK9	7.8823	-1.06201	0.00157613	0.00727095
ENSG00000164970	FAM219A	11.4414	1.06197	6.65944e-09	1.38368e-07
ENSG00000154553	PDLIM3	9.10125	-1.06131	0.0154115	0.047278
ENSG00000106780	MEGF9	10.5324	-1.06051	1.38759e-07	2.1328e-06
ENSG00000140105	WARS1	12.1626	1.05966	0.000102073	0.000711147
ENSG00000131069	ACSS2	10.6318	1.05905	8.04452e-07	1.04847e-05
ENSG00000078177	N4BP2	11.0041	-1.05873	1.40029e-09	3.37089e-08
ENSG00000171243	SOSTDC1	8.06242	-1.05845	0.00130162	0.0062042
ENSG00000140263	SORD	11.3233	1.05799	3.66764e-16	2.452e-14
ENSG00000103460	TOX3	11.5063	-1.05749	9.34286e-13	3.92674e-11
ENSG00000138722	MMRN1	9.19722	-1.05729	5.09287e-05	0.000394437
ENSG00000159917	ZNF235	7.83912	-1.05712	9.25342e-05	0.00065711
ENSG00000114805	PLCH1	11.34	-1.05688	4.50984e-08	7.73809e-07
ENSG00000127578	WFIKKN1	8.90689	-1.05606	0.000198452	0.00125644
ENSG00000197183	NOL4L	9.79119	-1.05591	2.25258e-07	3.33698e-06
ENSG00000159899	NPR2	8.84971	1.05562	0.00767814	0.0271068
ENSG00000165949	IFI27	7.78908	1.05529	0.014588	0.0452038
ENSG00000181234	TMEM132C	7.38406	-1.05511	0.015369	0.0471597
ENSG00000136830	NIBAN2	10.6995	1.05488	1.51695e-06	1.85177e-05
ENSG00000158373	H2BC5	7.78572	-1.05488	2.50479e-05	0.000212908
ENSG00000085117	CD82	7.50912	1.054	0.00304554	0.0126396
ENSG00000177181	RIMKLA	7.71033	1.05274	0.0011515	0.00558737
ENSG00000118762	PKD2	10.6095	-1.05247	1.96678e-08	3.67255e-07
ENSG00000104856	RELB	7.64806	1.0522	8.55997e-05	0.000612586
ENSG00000151090	THRB	7.52791	1.05198	1.81365e-06	2.16727e-05
ENSG00000176454	LPCAT4	10.2272	1.05149	5.68063e-05	0.000430906
ENSG00000198648	STK39	11.2268	-1.05136	1.09933e-08	2.18899e-07
ENSG00000172348	RCAN2	7.51592	1.05109	4.68454e-06	5.0037e-05
ENSG00000226479	TMEM185B	9.16857	-1.05099	0.0104666	0.0348427
ENSG00000153395	LPCAT1	12.4312	1.05058	2.57762e-08	4.67777e-07
ENSG00000114554	PLXNA1	13.5775	-1.05029	3.53858e-14	1.85603e-12
ENSG00000113205	PCDHB3	7.09686	-1.05021	0.000298247	0.00180671
ENSG00000077063	CTTNBP2	8.4768	1.05009	0.00588242	0.0217918
ENSG00000198429	ZNF69	8.83412	-1.05004	0.00166487	0.00763119
ENSG00000105204	DYRK1B	9.50126	-1.04999	3.11503e-06	3.489e-05
ENSG00000215784	FAM72D	8.48079	1.04986	1.00937e-05	9.7193e-05
ENSG00000117625	RCOR3	10.0203	-1.0483	2.43698e-05	0.000207966
ENSG00000108518	PFN1	13.1363	1.04801	1.35738e-11	4.79842e-10
ENSG00000079385	CEACAM1	7.1927	1.04737	0.00927287	0.0315777
ENSG00000156515	HK1	11.6328	1.04729	6.0286e-08	1.00241e-06
ENSG00000101608	MYL12A	10.8527	1.04662	1.04866e-07	1.65011e-06
ENSG00000143147	GPR161	11.1698	-1.04593	8.34463e-10	2.09476e-08
ENSG00000214367	HAUS3	8.1448	-1.04552	1.27165e-05	0.000119072
ENSG00000115548	KDM3A	11.6501	-1.04467	1.11505e-12	4.6262e-11
ENSG00000113441	LNPEP	10.0047	-1.04336	2.17683e-05	0.000188761
ENSG00000116729	WLS	11.8002	1.04334	1.02906e-10	3.11689e-09
ENSG00000137135	ARHGEF39	9.35868	1.04303	6.67932e-05	0.0004952
ENSG00000212864	RNF208	8.44685	-1.04288	0.000155889	0.00102992
ENSG00000253626	EIF5AL1	11.2041	1.04203	5.59493e-14	2.84218e-12
ENSG00000083750	RRAGB	8.75308	-1.04189	1.43434e-06	1.76764e-05
ENSG00000102878	HSF4	7.2232	-1.04151	0.00448869	0.017424
ENSG00000197461	PDGFA	7.23162	1.04065	7.49827e-06	7.54093e-05
ENSG00000073350	LLGL2	9.07819	1.04018	0.000957266	0.00479327
ENSG00000186654	PRR5	8.77172	-1.03816	8.15181e-06	8.11617e-05
ENSG00000069020	MAST4	8.7357	-1.03749	4.90904e-06	5.21328e-05
ENSG00000081181	ARG2	9.4865	1.03691	4.99921e-07	6.86221e-06
ENSG00000164588	HCN1	7.0634	-1.03687	0.0125119	0.0400103
ENSG00000036530	CYP46A1	8.38868	-1.03678	4.23946e-05	0.000334568
ENSG00000137831	UACA	10.4789	1.0367	1.23969e-06	1.55751e-05
ENSG00000114023	FAM162A	9.78059	1.03656	1.79784e-08	3.38156e-07
ENSG00000214029	ZNF891	9.28238	-1.03506	5.3533e-06	5.62031e-05
ENSG00000067177	PHKA1	9.93115	1.0346	6.74499e-10	1.7441e-08
ENSG00000084710	EFR3B	11.1194	-1.03314	0.000564264	0.00306169
ENSG00000160201	U2AF1	7.05619	-1.03296	8.40769e-07	1.09139e-05
ENSG00000132846	ZBED3	8.41492	-1.03177	6.71021e-05	0.000496396
ENSG00000115935	WIPF1	10.0874	1.03176	1.09069e-08	2.1819e-07
ENSG00000010278	CD9	9.07656	-1.03137	0.000578987	0.00312916
ENSG00000172731	LRRC20	10.3466	1.03095	1.2905e-09	3.11823e-08
ENSG00000168003	SLC3A2	12.1502	1.03094	2.36738e-09	5.42563e-08
ENSG00000115353	TACR1	7.2634	-1.03051	9.8804e-05	0.000691735
ENSG00000138767	CNOT6L	10.0328	-1.03051	6.33987e-07	8.4595e-06
ENSG00000159403	C1R	7.14154	1.0302	4.44754e-05	0.000349067
ENSG00000186684	CYP27C1	9.36508	-1.02989	7.30295e-06	7.36747e-05
ENSG00000065675	PRKCQ	8.53555	1.02977	6.30292e-05	0.000471732
ENSG00000185238	PRMT3	10.3732	1.02938	2.12037e-06	2.49172e-05
ENSG00000014216	CAPN1	10.9021	1.0287	7.05007e-08	1.15148e-06
ENSG00000147180	ZNF711	11.0639	-1.02834	9.21597e-10	2.2868e-08
ENSG00000128641	MYO1B	12.5189	-1.02821	1.66137e-06	2.01095e-05
ENSG00000182511	FES	7.16239	1.02807	2.6897e-05	0.000225945
ENSG00000148541	FAM13C	8.14055	-1.02794	4.10552e-05	0.000325654
ENSG00000138134	STAMBPL1	7.133	-1.0278	0.00313038	0.0129128
ENSG00000158813	EDA	8.81334	1.02737	2.91005e-05	0.000241624
ENSG00000090534	THPO	7.20253	1.0273	0.0026805	0.0113065
ENSG00000179094	PER1	10.5986	1.02699	7.67328e-06	7.68699e-05
ENSG00000111728	ST8SIA1	10.4765	-1.02491	1.65852e-09	3.9338e-08
ENSG00000103942	HOMER2	10.5535	1.02357	1.41382e-06	1.74905e-05
ENSG00000181513	ACBD4	7.89111	1.02353	0.000143116	0.000954819
ENSG00000131389	SLC6A6	10.5906	1.02279	2.06385e-10	5.90461e-09
ENSG00000183098	GPC6	10.6968	-1.02264	0.00105748	0.0052099
ENSG00000101846	STS	8.47331	-1.02217	0.00383569	0.0153131
ENSG00000166405	RIC3	8.13571	1.02071	0.00715466	0.0255654
ENSG00000178662	CSRNP3	10.9679	-1.02071	4.90511e-13	2.1382e-11
ENSG00000196220	SRGAP3	12.0665	-1.01988	6.32415e-08	1.04616e-06
ENSG00000138382	METTL5	10.1159	1.01947	8.91762e-10	2.22131e-08
ENSG00000155657	TTN	8.47691	-1.0194	0.00621793	0.0228445
ENSG00000153179	RASSF3	8.80887	1.0193	2.68306e-06	3.07456e-05
ENSG00000113532	ST8SIA4	8.07191	-1.01897	0.000630114	0.00335549
ENSG00000197444	OGDHL	7.68514	1.01879	0.00115084	0.00558663
ENSG00000179431	FJX1	10.6297	-1.01832	9.31602e-07	1.20205e-05
ENSG00000166228	PCBD1	9.88406	1.01709	0.000422831	0.00242302
ENSG00000258947	TUBB3	8.76644	-1.01698	2.11309e-05	0.000184724
ENSG00000203727	SAMD5	7.2987	-1.01558	4.12864e-05	0.000327223
ENSG00000134684	YARS1	12.7657	1.0148	5.94397e-12	2.22951e-10
ENSG00000139910	NOVA1	10.3074	-1.01463	1.08978e-07	1.70648e-06
ENSG00000116667	C1orf21	11.3399	-1.01451	1.24454e-09	3.01283e-08
ENSG00000143641	GALNT2	11.8336	1.01444	2.12722e-10	6.07245e-09
ENSG00000144199	FAHD2B	8.95662	1.0139	8.83464e-06	8.6753e-05
ENSG00000102096	PIM2	8.81632	1.01331	1.29534e-05	0.000120677
ENSG00000155229	MMS19	11.8624	1.01319	3.6571e-09	8.05249e-08
ENSG00000151388	ADAMTS12	9.51693	1.013	0.00103095	0.00510648
ENSG00000124613	ZNF391	8.33079	1.01172	5.05942e-05	0.000392082
ENSG00000156017	CARNMT1	9.73854	1.01107	1.8435e-07	2.77142e-06
ENSG00000175567	UCP2	10.914	1.011	0.000458092	0.00258338
ENSG00000169710	FASN	15.4728	1.01089	6.07091e-05	0.000456752
ENSG00000187867	PALM3	7.37432	1.01005	2.94339e-05	0.000243608
ENSG00000145365	TIFA	7.85599	-1.00929	0.00191481	0.00854314
ENSG00000138496	PARP9	7.07652	-1.00925	0.0107084	0.0354738
ENSG00000060138	YBX3	12.3651	1.00921	4.27498e-11	1.37214e-09
ENSG00000153721	CNKSR3	9.39868	1.0092	9.95418e-07	1.27927e-05
ENSG00000275342	PRAG1	10.604	1.00874	0.000165802	0.00108541
ENSG00000160446	ZDHHC12	8.40868	1.00809	6.63375e-05	0.000492493
ENSG00000164647	STEAP1	8.16672	1.0079	6.4393e-06	6.59939e-05
ENSG00000164853	UNCX	7.39518	-1.00777	0.0049125	0.0188369
ENSG00000162687	KCNT2	9.27357	1.00775	2.06946e-05	0.000181278
ENSG00000165061	ZMAT4	8.04849	1.00766	0.00127653	0.00609813
ENSG00000206579	XKR4	7.13485	-1.00738	0.000145977	0.000970899
ENSG00000133138	TBC1D8B	7.12024	1.0068	0.000439216	0.00250098
ENSG00000153551	CMTM7	10.7828	1.00649	8.61488e-10	2.15005e-08
ENSG00000213918	DNASE1	9.16347	-1.00611	9.23012e-07	1.19455e-05
ENSG00000137941	TTLL7	9.25582	-1.00569	0.00013817	0.000929027
ENSG00000180182	MED14	11.9661	1.00528	3.47932e-08	6.14141e-07
ENSG00000167100	SAMD14	8.38694	-1.00499	0.0015759	0.00727095
ENSG00000144451	SPAG16	9.61828	-1.00496	1.31852e-06	1.64534e-05
ENSG00000073849	ST6GAL1	11.0918	1.00342	2.47915e-09	5.65167e-08
ENSG00000134198	TSPAN2	7.07027	-1.00258	0.0105678	0.0351252
ENSG00000075643	MOCOS	7.86247	1.00148	0.00157863	0.00727985
ENSG00000184113	CLDN5	7.3801	-1.00136	0.000113223	0.000779571
ENSG00000145685	LHFPL2	9.69603	1.00048	8.87091e-08	1.40962e-06
ENSG00000164081	TEX264	8.26281	-1.00005	4.18081e-05	0.000330343
ENSG00000004478	FKBP4	12.0311	0.999488	3.14896e-08	5.61979e-07
ENSG00000163618	CADPS	7.38418	-0.999376	0.000156975	0.00103603
ENSG00000116990	MYCL	10.5996	-0.998853	3.73711e-07	5.31641e-06
ENSG00000179598	PLD6	7.83509	0.998351	0.00865095	0.0298298
ENSG00000185220	PGBD2	8.6427	-0.998164	1.68813e-05	0.000151897
ENSG00000188636	RTL6	11.5058	-0.997996	2.8316e-06	3.22189e-05
ENSG00000100167	SEPTIN3	12.2019	-0.997948	1.34922e-10	4.0113e-09
ENSG00000198846	TOX	11.3001	-0.997771	1.77441e-06	2.12781e-05
ENSG00000196227	FAM217B	10.4476	-0.997714	8.59088e-07	1.11405e-05
ENSG00000177000	MTHFR	9.2738	-0.997458	1.40546e-05	0.000129349
ENSG00000108255	CRYBA1	7.41457	-0.997454	0.00341018	0.0138938
ENSG00000132386	SERPINF1	8.52672	0.997022	1.76242e-05	0.00015792
ENSG00000196358	NTNG2	7.21728	-0.996273	0.00149987	0.00698391
ENSG00000055118	KCNH2	10.4856	-0.99616	3.46616e-07	4.98038e-06
ENSG00000073670	ADAM11	8.47088	0.996143	0.000445823	0.00253189
ENSG00000204967	PCDHA4	7.33402	-0.996004	0.00229472	0.00991367
ENSG00000244005	NFS1	8.97684	0.995673	4.38991e-06	4.73603e-05
ENSG00000165240	ATP7A	9.28376	-0.995596	2.65672e-06	3.04708e-05
ENSG00000135837	CEP350	11.2862	-0.995357	4.09926e-11	1.31902e-09
ENSG00000173926	MARCHF3	7.18708	-0.994959	4.98285e-06	5.26997e-05
ENSG00000129103	SUMF2	10.7239	0.994764	1.16242e-09	2.82996e-08
ENSG00000185567	AHNAK2	7.11779	-0.994711	5.79726e-07	7.83268e-06
ENSG00000115257	PCSK4	7.95678	-0.994628	0.000559894	0.00304695
ENSG00000156299	TIAM1	11.2615	0.994103	0.000246301	0.00152496
ENSG00000168653	NDUFS5	11.9601	0.993689	6.94055e-14	3.45768e-12
ENSG00000103449	SALL1	12.8241	-0.991945	2.79705e-09	6.3095e-08
ENSG00000164362	TERT	7.70237	0.99099	8.35041e-05	0.000599918
ENSG00000118058	KMT2A	11.8632	-0.990846	2.99251e-12	1.19543e-10
ENSG00000121578	B4GALT4	8.87656	0.989618	7.67314e-07	1.00414e-05
ENSG00000124875	CXCL6	8.04629	0.989041	0.000840756	0.00429465
ENSG00000074527	NTN4	8.97406	-0.988995	0.00527743	0.0199224
ENSG00000152582	SPEF2	7.95952	-0.988976	0.000780061	0.00404222
ENSG00000175414	ARL10	11.0942	-0.988726	2.90608e-11	9.76489e-10
ENSG00000165338	HECTD2	10.6142	-0.987685	1.90499e-05	0.000169284
ENSG00000185989	RASA3	10.8199	-0.986501	2.15513e-09	4.9924e-08
ENSG00000175602	CCDC85B	9.71606	0.986279	0.00306877	0.0127074
ENSG00000175662	TOM1L2	8.48644	-0.985995	5.73234e-05	0.000434573
ENSG00000040731	CDH10	8.81916	-0.985627	0.00422522	0.0165658
ENSG00000169946	ZFPM2	7.0634	-0.985547	0.00729569	0.0259973
ENSG00000144191	CNGA3	7.29066	-0.985165	3.6327e-06	3.97901e-05
ENSG00000205922	ONECUT3	7.44984	-0.984829	0.000123366	0.000841045
ENSG00000105339	DENND3	7.69194	-0.984417	0.00012339	0.000841045
ENSG00000111817	DSE	9.92685	0.984046	8.40142e-07	1.09139e-05
ENSG00000179604	CDC42EP4	11.2744	-0.983735	6.21523e-10	1.6333e-08
ENSG00000130202	NECTIN2	11.94	0.983668	4.44607e-07	6.20191e-06
ENSG00000163795	ZNF513	9.10925	-0.982277	5.84754e-06	6.06517e-05
ENSG00000173917	HOXB2	9.00823	-0.981807	4.42295e-06	4.7677e-05
ENSG00000096060	FKBP5	11.7091	0.980643	1.97774e-12	7.99961e-11
ENSG00000127914	AKAP9	10.4573	-0.980564	8.19492e-08	1.3168e-06
ENSG00000123358	NR4A1	9.81356	0.980119	5.90603e-05	0.000445907
ENSG00000185339	TCN2	9.48172	0.979678	0.000224507	0.00140214
ENSG00000139410	SDSL	7.86882	0.979417	8.94818e-05	0.000638244
ENSG00000171703	TCEA2	9.79184	-0.979154	1.0287e-05	9.876e-05
ENSG00000163485	ADORA1	7.50073	0.978736	9.89175e-05	0.000692155
ENSG00000139618	BRCA2	10.3345	-0.978494	4.92529e-09	1.05391e-07
ENSG00000131711	MAP1B	14.894	-0.977532	3.64538e-06	3.98951e-05
ENSG00000141622	ARK2C	10.9396	-0.977028	1.30652e-08	2.5374e-07
ENSG00000204248	COL11A2	7.21702	-0.976553	0.000169134	0.00110176
ENSG00000179886	TIGD5	8.85487	-0.976413	0.000879779	0.00446218
ENSG00000155363	MOV10	11.2682	0.975612	4.8117e-06	5.12678e-05
ENSG00000134780	DAGLA	8.42673	0.975225	0.0144149	0.0447965
ENSG00000165675	ENOX2	10.1234	0.974648	0.00178285	0.00808297
ENSG00000104967	NOVA2	11.8852	-0.974097	1.24564e-07	1.92716e-06
ENSG00000049246	PER3	7.54582	-0.973643	0.000438833	0.00250006
ENSG00000006071	ABCC8	7.17506	0.973167	1.22443e-06	1.53985e-05
ENSG00000196693	ZNF33B	9.83975	-0.972332	1.95103e-07	2.91704e-06
ENSG00000168389	MFSD2A	9.57433	-0.971735	4.02446e-08	7.03626e-07
ENSG00000188760	TMEM198	9.15517	-0.971611	2.62892e-05	0.00022169
ENSG00000145349	CAMK2D	11.4873	0.970235	3.42094e-06	3.77914e-05
ENSG00000125170	DOK4	8.17777	-0.969968	0.000152116	0.00100603
ENSG00000105355	PLIN3	10.3738	0.969917	1.119e-07	1.74799e-06
ENSG00000108106	UBE2S	12.1596	0.969878	0.000619368	0.00330509
ENSG00000105642	KCNN1	8.43954	-0.969692	0.0142443	0.0443625
ENSG00000088298	EDEM2	9.14925	0.969591	2.14895e-06	2.52301e-05
ENSG00000170293	CMTM8	8.34034	0.969557	1.6911e-05	0.000152058
ENSG00000182247	UBE2E2	9.78965	0.969357	5.88702e-06	6.09633e-05
ENSG00000156170	NDUFAF6	9.35477	-0.969157	1.00749e-06	1.29092e-05
ENSG00000175906	ARL4D	7.88069	0.969067	0.000391681	0.00227242
ENSG00000178878	APOLD1	7.54711	-0.96888	4.56094e-05	0.000356234
ENSG00000271254	LOC124905564	10.2073	-0.968687	0.00125987	0.00603645
ENSG00000187605	TET3	11.6309	-0.968311	2.91669e-10	8.12831e-09
ENSG00000238083	LRRC37A	8.57217	-0.968189	6.2777e-06	6.45942e-05
ENSG00000132031	MATN3	7.92498	0.967912	0.000480545	0.00268884
ENSG00000120049	KCNIP2	7.63461	0.967842	4.87105e-05	0.000378621
ENSG00000111144	LTA4H	11.922	0.967536	9.68205e-10	2.39325e-08
ENSG00000132507	EIF5A	13.2222	0.967333	2.07431e-08	3.84459e-07
ENSG00000096070	BRPF3	11.5267	-0.96722	1.02004e-11	3.72849e-10
ENSG00000256223	ZNF10	8.96735	-0.967082	8.7958e-05	0.000627722
ENSG00000123892	RAB38	7.64686	0.967072	0.000122709	0.000837289
ENSG00000005882	PDK2	7.7736	-0.966433	0.000382079	0.00222486
ENSG00000143314	MRPL24	9.75324	0.966364	2.13596e-05	0.000186344
ENSG00000110442	COMMD9	10.0601	-0.965334	2.24323e-06	2.61703e-05
ENSG00000239887	C1orf226	9.90614	0.96448	6.3599e-09	1.32572e-07
ENSG00000137094	DNAJB5	10.5651	0.964108	2.33901e-07	3.44917e-06
ENSG00000166986	MARS1	13.0992	0.964064	6.89358e-14	3.44759e-12
ENSG00000103319	EEF2K	10.2464	0.963984	1.19337e-07	1.85296e-06
ENSG00000163399	ATP1A1	12.1127	0.963761	1.89212e-07	2.83884e-06
ENSG00000119004	CYP20A1	9.68869	-0.963506	6.64679e-07	8.83249e-06
ENSG00000182050	MGAT4C	7.29895	0.963436	0.000141725	0.000948979
ENSG00000102935	ZNF423	11.8356	-0.963316	4.67321e-07	6.46979e-06
ENSG00000006453	BAIAP2L1	7.465	0.962333	0.00630787	0.0230764
ENSG00000241468	ATP5MF	10.5342	0.962288	2.00219e-10	5.75374e-09
ENSG00000165434	PGM2L1	10.0346	-0.962274	0.000168841	0.00110083
ENSG00000197162	ZNF785	7.02775	-0.961628	0.00101079	0.0050215
ENSG00000112679	DUSP22	10.8827	0.961239	6.15474e-11	1.92754e-09
ENSG00000164062	APEH	11.7798	0.961075	2.90901e-07	4.21267e-06
ENSG00000126602	TRAP1	11.7466	0.960739	8.34006e-08	1.33635e-06
ENSG00000185942	NKAIN3	9.29414	-0.960336	2.69369e-05	0.000226134
ENSG00000158234	FAIM	8.68421	-0.960267	0.000322782	0.00192996
ENSG00000105220	GPI	12.3805	0.960242	8.44321e-11	2.56941e-09
ENSG00000196628	TCF4	11.9614	-0.96014	2.91214e-08	5.23333e-07
ENSG00000059728	MXD1	8.31685	-0.95991	6.66094e-05	0.000494227
ENSG00000197457	STMN3	11.8342	-0.959641	4.659e-06	4.98467e-05
ENSG00000052126	PLEKHA5	10.3611	0.958931	5.33348e-08	9.03123e-07
ENSG00000117450	PRDX1	12.8064	0.958825	1.08954e-12	4.54961e-11
ENSG00000131089	ARHGEF9	10.7521	0.958224	0.000116696	0.000801717
ENSG00000173157	ADAMTS20	9.10674	0.957875	2.86075e-06	3.24361e-05
ENSG00000132382	MYBBP1A	11.5233	0.957798	1.55339e-07	2.36083e-06
ENSG00000139112	GABARAPL1	8.88676	0.957512	0.00082431	0.00422569
ENSG00000198121	LPAR1	8.63052	-0.95749	0.000835096	0.00427047
ENSG00000143171	RXRG	7.08746	0.957477	0.0103055	0.034413
ENSG00000160299	PCNT	11.5923	-0.957477	2.07432e-09	4.84872e-08
ENSG00000049130	KITLG	11.2624	-0.957387	5.42876e-05	0.000415711
ENSG00000121380	BCL2L14	7.02113	-0.957101	3.04569e-06	3.41727e-05
ENSG00000116260	QSOX1	10.7895	0.957051	0.000199999	0.00126499
ENSG00000143815	LBR	13.1191	-0.956292	3.17938e-07	4.58876e-06
ENSG00000141646	SMAD4	11.5068	-0.955986	2.48024e-13	1.15117e-11
ENSG00000178999	AURKB	11.9457	0.955879	3.56446e-11	1.16978e-09
ENSG00000168615	ADAM9	11.2152	0.955314	3.97974e-10	1.0788e-08
ENSG00000137502	RAB30	9.66118	-0.955195	6.62895e-05	0.000492493
ENSG00000163110	PDLIM5	12.1802	-0.95498	6.42411e-10	1.67794e-08
ENSG00000100583	SAMD15	7.70448	-0.95466	0.000147932	0.000982886
ENSG00000118898	PPL	7.24344	0.954547	0.000238037	0.00148153
ENSG00000153790	SPMIP4	8.47354	-0.95422	4.65148e-06	4.98076e-05
ENSG00000105281	SLC1A5	12.3481	0.953888	7.45071e-10	1.89618e-08
ENSG00000054965	FAM168A	11.3851	-0.953657	2.57694e-10	7.25987e-09
ENSG00000169436	COL22A1	7.06579	0.9524	0.00107562	0.00528514
ENSG00000175792	RUVBL1	12.1919	0.951949	1.1297e-11	4.07165e-10
ENSG00000158457	TSPAN33	9.99777	0.95163	3.50882e-07	5.03048e-06
ENSG00000151366	NDUFC2	9.59934	-0.951364	1.2745e-06	1.59659e-05
ENSG00000265241	RBM8A	11.7532	-0.951186	5.5982e-08	9.44229e-07
ENSG00000115138	POMC	7.0377	-0.950803	5.19712e-05	0.000400886
ENSG00000100478	AP4S1	8.54126	-0.950802	1.4861e-05	0.000135897
ENSG00000109220	CHIC2	8.57811	-0.950247	0.000124599	0.0008475
ENSG00000084764	MAPRE3	8.72267	-0.949407	8.05544e-06	8.03862e-05
ENSG00000198435	NRARP	11.0422	-0.948735	0.000166082	0.00108614
ENSG00000183386	FHL3	9.00336	0.948682	4.47179e-05	0.000350544
ENSG00000064393	HIPK2	13.0117	-0.947837	9.40795e-10	2.32996e-08
ENSG00000005339	CREBBP	12.3711	-0.947784	3.98378e-11	1.28507e-09
ENSG00000179403	VWA1	9.51729	-0.947764	0.000802384	0.0041363
ENSG00000196268	ZNF493	9.12935	-0.947707	1.99633e-05	0.000175827
ENSG00000081320	STK17B	9.20457	0.947671	0.0060147	0.0222117
ENSG00000187676	B3GLCT	9.71045	-0.947111	5.91454e-08	9.87262e-07
ENSG00000116035	VAX2	8.5462	-0.946837	0.000217684	0.00136481
ENSG00000258405	ZNF578	8.44542	-0.946507	0.00687829	0.0247976
ENSG00000137834	SMAD6	8.29494	-0.946428	0.00191362	0.00854079
ENSG00000136933	RABEPK	9.94294	0.945512	0.000137815	0.000927125
ENSG00000088882	CPXM1	11.5464	0.945027	0.000213686	0.0013417
ENSG00000104823	ECH1	9.59924	0.944764	7.08788e-06	7.18985e-05
ENSG00000182580	EPHB3	9.83975	-0.944749	0.00016009	0.00105336
ENSG00000169856	ONECUT1	7.26144	-0.944474	0.00181022	0.0081812
ENSG00000181788	SIAH2	9.82162	0.944372	2.87901e-06	3.26144e-05
ENSG00000126005	MMP24OS	8.61261	0.94435	0.00136581	0.00647193
ENSG00000131435	PDLIM4	8.01123	0.943938	0.0001008	0.000704184
ENSG00000167107	ACSF2	8.04234	-0.943786	0.00224662	0.00974063
ENSG00000148154	UGCG	10.6538	0.943711	2.24445e-08	4.13716e-07
ENSG00000177628	GBA1	9.04977	-0.943695	1.00079e-05	9.65835e-05
ENSG00000130821	SLC6A8	12.5906	-0.943212	5.58424e-06	5.82485e-05
ENSG00000170049	KCNAB3	7.35938	-0.943037	8.2428e-06	8.1939e-05
ENSG00000263874	LASP1NB	7.76598	0.943024	0.0117569	0.0381635
ENSG00000155158	TTC39B	8.58199	0.942855	3.32485e-05	0.000271008
ENSG00000112984	KIF20A	11.9628	0.941815	1.79354e-12	7.30031e-11
ENSG00000288675	PANO1	7.19722	-0.941763	1.9956e-05	0.000175827
ENSG00000133169	BEX1	9.75231	0.941686	0.001029	0.00509876
ENSG00000138279	ANXA7	10.2711	0.941563	2.22211e-08	4.10773e-07
ENSG00000114779	ABHD14B	8.07763	0.941063	3.98579e-05	0.00031746
ENSG00000135940	COX5B	10.466	0.940805	1.14157e-08	2.25224e-07
ENSG00000112079	STK38	10.5092	-0.940757	8.68918e-09	1.77119e-07
ENSG00000080503	SMARCA2	8.29059	-0.940676	0.00874492	0.0300735
ENSG00000179715	PCED1B	7.03235	0.939962	0.000615902	0.00328931
ENSG00000185352	HS6ST3	8.71577	-0.939357	0.00924772	0.0315087
ENSG00000167716	WDR81	9.16232	-0.939352	2.18485e-05	0.000189329
ENSG00000183715	OPCML	7.15341	-0.939147	0.0124608	0.0398864
ENSG00000029153	BMAL2	10.2189	0.939053	7.55638e-08	1.22691e-06
ENSG00000121210	TMEM131L	11.205	-0.939032	4.40478e-07	6.15096e-06
ENSG00000109906	ZBTB16	12.5649	-0.93888	4.49425e-06	4.82842e-05
ENSG00000171044	XKR6	6.98805	-0.938814	0.00403161	0.0159963
ENSG00000172572	PDE3A	8.59614	0.938735	2.64742e-05	0.000222975
ENSG00000168918	INPP5D	8.63168	0.938347	0.00131997	0.00628469
ENSG00000135929	CYP27A1	7.61328	0.938225	0.0116861	0.0380293
ENSG00000221963	APOL6	7.07474	0.93817	0.00279039	0.0117126
ENSG00000167740	CYB5D2	8.30922	-0.937136	0.000351973	0.00207897
ENSG00000100242	SUN2	9.38805	-0.936131	5.79139e-07	7.83268e-06
ENSG00000168237	GLYCTK	8.45024	-0.936002	1.5947e-05	0.000144599
ENSG00000132535	DLG4	10.8496	0.935632	2.44782e-05	0.000208614
ENSG00000169660	HEXD	9.3529	-0.935383	7.5193e-05	0.000549385
ENSG00000133639	BTG1	10.9845	-0.935092	5.13352e-09	1.08765e-07
ENSG00000179455	MKRN3	7.74726	-0.933885	0.00117381	0.00567678
ENSG00000135750	KCNK1	7.0325	-0.933421	0.0164813	0.049803
ENSG00000100473	COCH	8.00897	0.933269	0.010489	0.0348992
ENSG00000111834	RSPH4A	7.53592	-0.932786	0.000717093	0.00377198
ENSG00000278535	DHRS11	9.38295	0.932748	3.78991e-08	6.65322e-07
ENSG00000132561	MATN2	7.67909	0.932434	0.00552681	0.0207123
ENSG00000077782	FGFR1	13.4061	0.931926	6.31246e-06	6.49001e-05
ENSG00000124209	RAB22A	9.88965	-0.931054	8.93748e-06	8.75628e-05
ENSG00000119632	IFI27L2	8.32456	0.93095	0.00806731	0.0282553
ENSG00000184979	USP18	7.129	0.930919	0.00407088	0.0161157
ENSG00000223572	CKMT1B	7.06384	0.930187	1.62389e-05	0.000147039
ENSG00000182175	RGMA	13.5911	-0.93008	6.59822e-05	0.000490986
ENSG00000175105	ZNF654	9.35886	-0.929156	5.84387e-06	6.06517e-05
ENSG00000105186	ANKRD27	10.8317	0.928939	2.32709e-09	5.34435e-08
ENSG00000196689	TRPV1	8.46596	-0.928153	0.000299126	0.00181033
ENSG00000173207	CKS1B	11.2589	0.928115	3.24711e-09	7.21127e-08
ENSG00000196345	ZKSCAN7	7.58955	0.927684	0.00896458	0.0306898
ENSG00000159387	IRX6	7.41363	-0.927412	0.000875332	0.00445187
ENSG00000109084	TMEM97	12.5275	-0.926014	2.06911e-09	4.84531e-08
ENSG00000227051	C14orf132	11.9554	-0.92588	1.16033e-06	1.46351e-05
ENSG00000164023	SGMS2	7.6253	0.925848	9.81292e-05	0.00068963
ENSG00000115816	CEBPZ	11.1957	0.925066	6.28543e-09	1.31231e-07
ENSG00000123570	RAB9B	7.85418	-0.925021	0.00622971	0.0228802
ENSG00000115415	STAT1	12.0659	0.924424	4.20129e-05	0.000331758
ENSG00000112208	BAG2	9.26727	-0.92436	0.00210162	0.00921414
ENSG00000186907	RTN4RL2	7.57354	-0.924104	0.000195553	0.00123991
ENSG00000177200	CHD9	11.5661	-0.923973	1.21217e-07	1.87988e-06
ENSG00000164099	PRSS12	7.46828	0.923571	0.00224029	0.00971973
ENSG00000197093	GAL3ST4	9.79324	-0.923564	0.000684763	0.00362408
ENSG00000166106	ADAMTS15	7.38885	-0.923169	0.00124668	0.00598658
ENSG00000130762	ARHGEF16	6.98679	-0.922909	0.00569047	0.0212331
ENSG00000111670	GNPTAB	10.1878	0.92241	2.93959e-06	3.32424e-05
ENSG00000177380	PPFIA3	9.55908	0.92226	0.000117154	0.000803206
ENSG00000154529	CNTNAP3B	7.05814	-0.921501	0.00167297	0.00765746
ENSG00000120458	MSANTD2	9.65436	-0.921368	3.79768e-06	4.14915e-05
ENSG00000038427	VCAN	13.6336	-0.920628	2.2398e-07	3.32185e-06
ENSG00000152926	ZNF117	10.7781	-0.919773	7.56761e-05	0.000552365
ENSG00000135315	CEP162	9.94353	-0.919361	0.000315584	0.00189307
ENSG00000134146	DPH6	9.40632	0.919138	4.43604e-06	4.77781e-05
ENSG00000110195	FOLR1	7.06549	0.918803	0.000878032	0.00446177
ENSG00000178980	SELENOW	10.8829	0.918783	1.60536e-06	1.94863e-05
ENSG00000100647	SUSD6	10.1266	-0.918747	1.7851e-05	0.000159722
ENSG00000086506	HBQ1	7.3831	0.918614	0.00083739	0.00427915
ENSG00000141682	PMAIP1	9.52217	-0.918548	0.000602585	0.00322806
ENSG00000257093	DENND11	11.7988	-0.916583	1.99126e-07	2.97031e-06
ENSG00000068366	ACSL4	11.5526	0.916108	0.000186231	0.00119135
ENSG00000149269	PAK1	11.8113	0.915987	7.67181e-06	7.68699e-05
ENSG00000183018	SPNS2	7.71615	-0.915602	0.000447686	0.00253578
ENSG00000102882	MAPK3	10.0515	0.915436	0.00222919	0.00968375
ENSG00000197879	MYO1C	11.4993	0.914786	4.42219e-08	7.60794e-07
ENSG00000186806	VSIG10L	7.73903	0.914698	0.00395178	0.0157182
ENSG00000073584	SMARCE1	9.06773	-0.914017	0.000794402	0.0041055
ENSG00000123992	DNPEP	10.0911	0.913542	1.42623e-06	1.75934e-05
ENSG00000116117	PARD3B	10.6229	-0.913311	8.99708e-08	1.42791e-06
ENSG00000066651	TRMT11	10.1993	0.912959	6.98246e-08	1.14266e-06
ENSG00000099783	HNRNPM	13.9803	-0.912914	1.87167e-08	3.51531e-07
ENSG00000164604	GPR85	7.86281	-0.912282	0.000119832	0.000819827
ENSG00000112425	EPM2A	9.06699	-0.91205	2.34145e-06	2.71688e-05
ENSG00000198336	MYL4	7.11302	0.911614	0.0118224	0.0383335
ENSG00000175806	MSRA	7.82452	-0.911376	0.000358753	0.00211177
ENSG00000146701	MDH2	13.0328	0.911228	1.75964e-11	6.1034e-10
ENSG00000133789	SWAP70	10.4644	0.910987	6.02301e-08	1.00241e-06
ENSG00000164611	PTTG1	11.6165	0.910585	1.2702e-08	2.47201e-07
ENSG00000173531	MST1	7.85253	-0.91026	0.00017432	0.00112757
ENSG00000131016	AKAP12	12.6432	0.91007	6.78416e-07	8.99651e-06
ENSG00000127993	RBM48	8.73776	-0.90995	3.17449e-05	0.000260231
ENSG00000198838	RYR3	7.2185	-0.909486	0.000124473	0.000847088
ENSG00000141569	TRIM65	10.1618	0.909453	8.10105e-05	0.000584503
ENSG00000095203	EPB41L4B	7.3696	-0.909136	0.000264157	0.00162538
ENSG00000168306	ACOX2	7.07503	0.909063	3.64004e-05	0.000294282
ENSG00000138468	SENP7	10.2719	-0.908736	0.000144336	0.000962465
ENSG00000136111	TBC1D4	11.0891	0.908622	7.08457e-07	9.35642e-06
ENSG00000124193	SRSF6	12.4399	-0.908044	2.26763e-07	3.35541e-06
ENSG00000087077	TRIP6	11.1085	0.907853	1.2659e-05	0.00011862
ENSG00000137038	DMAC1	10.5387	0.907571	1.85077e-09	4.36572e-08
ENSG00000136783	NIPSNAP3A	8.45687	0.906957	6.63146e-05	0.000492493
ENSG00000078596	ITM2A	7.06564	0.905182	0.00989388	0.0332372
ENSG00000198517	MAFK	7.98244	0.90486	0.00111349	0.00543396
ENSG00000144711	IQSEC1	11.3445	-0.904791	3.69408e-09	8.12005e-08
ENSG00000114923	SLC4A3	7.3283	-0.904329	0.00652773	0.0237331
ENSG00000064545	TMEM161A	10.4373	0.903476	0.000165135	0.00108214
ENSG00000103187	COTL1	13.2339	-0.903431	3.59611e-08	6.32161e-07
ENSG00000166002	SMCO4	8.90714	0.903132	4.34203e-05	0.000341409
ENSG00000180190	TDRP	9.78134	0.903128	0.00212627	0.00929814
ENSG00000188158	NHS	10.1875	-0.90302	1.81404e-06	2.16727e-05
ENSG00000145990	GFOD1	8.59847	0.902732	4.72724e-05	0.000368553
ENSG00000196683	TOMM7	9.97984	0.90228	8.27312e-06	8.21139e-05
ENSG00000102900	NUP93	12.138	0.901593	8.97373e-05	0.00063936
ENSG00000105953	OGDH	11.8573	0.901564	3.03808e-06	3.41169e-05
ENSG00000122877	EGR2	8.30891	-0.901482	0.0127301	0.040577
ENSG00000032742	IFT88	9.40499	-0.900955	3.65758e-05	0.00029533
ENSG00000176204	LRRTM4	7.72754	-0.900427	0.00461779	0.0178554
ENSG00000112699	GMDS	9.19188	0.90038	2.9662e-06	3.34261e-05
ENSG00000166704	ZNF606	9.90384	-0.900317	0.000178707	0.00115154
ENSG00000261794	GOLGA8H	7.14749	-0.900202	2.83456e-05	0.000236268
ENSG00000102606	ARHGEF7	11.6264	-0.900166	4.48043e-09	9.65124e-08
ENSG00000165359	INTS6L	9.95335	-0.900054	7.60011e-05	0.000554348
ENSG00000119684	MLH3	9.86758	-0.899727	1.90296e-06	2.26721e-05
ENSG00000100344	PNPLA3	8.4968	0.899372	0.00109559	0.0053682
ENSG00000076826	CAMSAP3	7.54174	0.898869	6.77905e-05	0.000500687
ENSG00000147119	CHST7	7.66701	0.896199	0.00494634	0.0189272
ENSG00000127220	ABHD8	7.42113	0.895982	4.05063e-05	0.000322227
ENSG00000103415	HMOX2	9.55951	0.895625	1.45587e-05	0.000133417
ENSG00000174106	LEMD3	10.417	-0.895577	1.95522e-07	2.91994e-06
ENSG00000114541	FRMD4B	10.4589	-0.894614	1.40984e-07	2.16047e-06
ENSG00000101935	AMMECR1	10.3772	0.894557	7.85397e-08	1.26675e-06
ENSG00000137825	ITPKA	7.39649	-0.894395	0.00153491	0.00711641
ENSG00000128714	HOXD13	7.17257	0.894361	1.38541e-05	0.000127594
ENSG00000087299	L2HGDH	10.1721	0.894003	2.88812e-07	4.18712e-06
ENSG00000162004	CCDC78	8.35602	-0.893224	0.00433244	0.0169245
ENSG00000053524	MCF2L2	7.47573	0.892709	0.00039113	0.00227024
ENSG00000110844	PRPF40B	8.55784	0.892659	8.72664e-05	0.000623131
ENSG00000100354	TNRC6B	10.507	-0.892618	4.71946e-07	6.52681e-06
ENSG00000135324	MRAP2	7.33291	0.891687	0.00230713	0.00995948
ENSG00000119782	FKBP1B	8.06504	0.891223	0.000116714	0.000801717
ENSG00000158691	ZSCAN12	10.0691	-0.891156	6.87157e-08	1.13054e-06
ENSG00000143256	PFDN2	10.7364	0.890455	2.22048e-06	2.59833e-05
ENSG00000159228	CBR1	6.9563	-0.890256	0.00514417	0.0195496
ENSG00000164430	CGAS	7.0625	0.889822	0.00203342	0.00897305
ENSG00000116983	HPCAL4	7.17687	0.888794	0.00262575	0.0111155
ENSG00000104375	STK3	9.87197	0.888017	4.25883e-07	5.96005e-06
ENSG00000157193	LRP8	10.8224	0.887956	8.72522e-05	0.000623131
ENSG00000176720	BOK	8.41027	0.887882	0.0040567	0.0160711
ENSG00000136810	TXN	11.6915	0.887878	5.5559e-10	1.46639e-08
ENSG00000146411	SLC2A12	7.5265	0.887784	0.0140344	0.0438358
ENSG00000233954	UQCRHL	11.3653	0.887717	3.50978e-06	3.86076e-05
ENSG00000132589	FLOT2	11.8585	0.887693	6.10123e-07	8.17489e-06
ENSG00000108946	PRKAR1A	12.6157	-0.887639	1.70389e-09	4.03401e-08
ENSG00000242802	AP5Z1	9.7221	-0.887582	2.97065e-06	3.3447e-05
ENSG00000121989	ACVR2A	9.7069	-0.887319	7.65885e-05	0.000557372
ENSG00000117399	CDC20	12.7416	0.886649	9.89075e-12	3.62558e-10
ENSG00000156171	DRAM2	10.0315	0.886597	9.81728e-06	9.51708e-05
ENSG00000119929	CUTC	9.23422	0.886263	7.37796e-06	7.43733e-05
ENSG00000145736	GTF2H2	9.34827	0.885492	1.88163e-05	0.000167555
ENSG00000125356	NDUFA1	9.84695	0.885349	7.14613e-06	7.23756e-05
ENSG00000175274	TP53I11	10.3758	-0.885305	6.35524e-05	0.000474821
ENSG00000166004	CEP295	10.0634	-0.885002	1.43834e-06	1.77088e-05
ENSG00000157933	SKI	12.3814	-0.884893	6.10826e-07	8.17581e-06
ENSG00000177426	TGIF1	10.1024	0.884739	3.18308e-08	5.67283e-07
ENSG00000142751	GPN2	9.71358	-0.883748	2.403e-06	2.7783e-05
ENSG00000197124	ZNF682	9.20678	-0.883324	3.66409e-05	0.000295671
ENSG00000087245	MMP2	11.3235	0.882835	3.45772e-06	3.81324e-05
ENSG00000129911	KLF16	9.25358	0.88248	4.29713e-05	0.000338085
ENSG00000180891	CUEDC1	10.2319	-0.882461	0.000112555	0.000775387
ENSG00000117448	AKR1A1	11.9467	0.882018	1.93874e-09	4.55657e-08
ENSG00000140450	ARRDC4	10.7887	0.881893	0.000219954	0.00137654
ENSG00000114738	MAPKAPK3	11.3656	0.88158	7.14129e-10	1.83554e-08
ENSG00000158856	DMTN	7.3334	-0.881562	7.82902e-05	0.000567835
ENSG00000182809	CRIP2	10.1865	-0.881216	1.99487e-05	0.000175827
ENSG00000151131	NOPCHAP1	10.3981	-0.881074	1.18487e-05	0.000112003
ENSG00000145012	LPP	10.8249	0.88025	1.96979e-06	2.33391e-05
ENSG00000169241	SLC50A1	8.73193	0.880092	0.000451555	0.00255321
ENSG00000196352	CD55	8.50123	0.879928	0.000319129	0.00191166
ENSG00000179111	HES7	7.02821	0.87891	8.05115e-05	0.000581983
ENSG00000104435	STMN2	12.0059	-0.87886	0.00276018	0.0116084
ENSG00000108984	MAP2K6	11.1297	-0.878681	1.47644e-05	0.00013511
ENSG00000177272	KCNA3	7.038	-0.878614	0.0119326	0.0385977
ENSG00000142765	SYTL1	7.34811	0.878248	0.00140955	0.00664069
ENSG00000131941	RHPN2	10.4906	0.878112	6.4564e-07	8.60608e-06
ENSG00000092421	SEMA6A	10.7375	0.877613	9.37206e-05	0.000663345
ENSG00000140067	FAM181A	10.4228	-0.877542	0.00198351	0.00879494
ENSG00000122417	ODF2L	9.01146	-0.876048	0.00450235	0.0174613
ENSG00000141384	TAF4B	8.32905	0.875467	0.00128169	0.00611824
ENSG00000205571	SMN1	9.48135	0.875376	0.00198813	0.00880936
ENSG00000158186	MRAS	9.62368	0.873767	4.92831e-06	5.22457e-05
ENSG00000145555	MYO10	12.6722	0.873385	1.30443e-06	1.63091e-05
ENSG00000130024	PHF10	12.4699	-0.87324	3.47971e-07	4.99429e-06
ENSG00000088756	ARHGAP28	8.85374	0.872596	0.000171667	0.00111476
ENSG00000125457	MIF4GD	8.67561	0.872238	2.56032e-05	0.000216628
ENSG00000174307	PHLDA3	10.356	-0.872036	0.00983987	0.0331153
ENSG00000107863	ARHGAP21	12.0525	-0.871782	8.08979e-09	1.66046e-07
ENSG00000127483	HP1BP3	13.1412	-0.871572	1.01756e-08	2.04192e-07
ENSG00000134030	CTIF	10.6783	0.871468	5.47945e-05	0.000419095
ENSG00000133056	PIK3C2B	12.3367	-0.871081	3.7968e-06	4.14915e-05
ENSG00000079739	PGM1	10.3745	0.870906	1.4759e-07	2.25367e-06
ENSG00000196781	TLE1	10.6697	-0.870852	6.14009e-05	0.000461419
ENSG00000162572	SCNN1D	7.59152	-0.870826	0.000210262	0.00132342
ENSG00000181444	ZNF467	7.41316	-0.869832	0.0001949	0.0012376
ENSG00000269743	SLC25A53	9.35339	-0.869756	2.42795e-05	0.000207332
ENSG00000188070	ZFTA	11.8918	-0.869652	9.38065e-08	1.4815e-06
ENSG00000173660	UQCRH	11.5164	0.869527	7.9882e-09	1.64389e-07
ENSG00000070540	WIPI1	8.03289	0.869474	0.0069204	0.0249146
ENSG00000263001	GTF2I	11.8786	-0.869393	1.55183e-10	4.5611e-09
ENSG00000138386	NAB1	10.6011	-0.869236	7.77666e-05	0.000564355
ENSG00000269825	LOC122539214	8.6784	-0.868854	0.000299435	0.00181054
ENSG00000090581	GNPTG	9.19875	-0.868844	2.52202e-05	0.000214231
ENSG00000178075	GRAMD1C	7.48896	0.868424	0.00010308	0.000717775
ENSG00000166965	RCCD1	9.79297	0.867916	1.28189e-05	0.00011977
ENSG00000167614	TTYH1	12.4829	-0.867591	0.000118302	0.000810219
ENSG00000135299	ANKRD6	10.8187	-0.866964	0.000574607	0.00311127
ENSG00000079931	MOXD1	6.97664	-0.866927	0.00694741	0.024984
ENSG00000137968	SLC44A5	9.36981	-0.866794	0.0001837	0.00117866
ENSG00000143845	ETNK2	8.42778	-0.866204	8.60527e-05	0.000615146
ENSG00000110619	CARS1	11.3695	0.866095	5.72255e-09	1.20257e-07
ENSG00000052795	FNIP2	10.9735	-0.865352	1.03611e-05	9.9323e-05
ENSG00000137203	TFAP2A	6.95839	-0.865258	0.00228428	0.0098845
ENSG00000028116	VRK2	9.04025	0.865078	0.000507417	0.00281116
ENSG00000163297	ANTXR2	10.6145	-0.864764	1.22107e-05	0.000115087
ENSG00000095015	MAP3K1	10.3588	-0.864582	3.58737e-05	0.000291119
ENSG00000068323	TFE3	9.9544	0.864277	2.33755e-05	0.000200408
ENSG00000127920	GNG11	8.72119	-0.863916	0.00244853	0.0104853
ENSG00000153037	SRP19	9.01739	-0.863022	8.53434e-06	8.4382e-05
ENSG00000197774	EME2	9.27935	-0.862949	0.00100256	0.00499267
ENSG00000147202	DIAPH2	9.49763	0.862654	0.000359679	0.00211557
ENSG00000274070	CASTOR2	9.58327	-0.862478	0.000405457	0.00234076
ENSG00000021574	SPAST	10.982	-0.862406	6.82808e-06	6.95364e-05
ENSG00000183688	RFLNB	10.0256	0.862353	0.000280194	0.00171262
ENSG00000111727	HCFC2	8.41169	-0.862241	0.00187359	0.008397
ENSG00000064651	SLC12A2	10.9486	-0.861772	4.78264e-10	1.28296e-08
ENSG00000132570	PCBD2	8.67527	-0.861649	5.62872e-05	0.000427723
ENSG00000128917	DLL4	7.23162	-0.861572	0.00324147	0.0133157
ENSG00000125285	SOX21	11.6739	-0.860798	6.27108e-05	0.000469894
ENSG00000166275	BORCS7	9.26688	-0.860594	0.000362727	0.00212933
ENSG00000056972	TRAF3IP2	7.45818	0.860157	0.00598426	0.0221246
ENSG00000130956	HABP4	10.5165	0.86007	5.70568e-08	9.57352e-07
ENSG00000070785	EIF2B3	10.1721	0.859616	8.55483e-08	1.36613e-06
ENSG00000048707	VPS13D	10.3597	-0.859477	2.5305e-06	2.91527e-05
ENSG00000131584	ACAP3	12.0941	-0.859169	0.000353737	0.00208795
ENSG00000196482	ESRRG	8.04135	0.858931	0.000314569	0.00188785
ENSG00000152208	GRID2	8.11836	-0.858192	0.0128779	0.0408969
ENSG00000128731	HERC2	11.9059	-0.858177	4.68094e-08	7.99976e-07
ENSG00000183207	RUVBL2	12.0849	0.857528	2.85249e-06	3.23935e-05
ENSG00000114166	KAT2B	9.4739	-0.857346	2.44977e-05	0.000208643
ENSG00000116539	ASH1L	10.74	-0.857188	7.76019e-08	1.25319e-06
ENSG00000064102	INTS13	10.5934	0.856823	1.14035e-06	1.43972e-05
ENSG00000185483	ROR1	9.26578	0.856737	1.58053e-06	1.92495e-05
ENSG00000178567	EPM2AIP1	11.2173	-0.856642	1.91025e-10	5.51407e-09
ENSG00000171160	MORN4	9.77126	0.85653	2.3449e-06	2.71844e-05
ENSG00000139132	FGD4	10.9603	-0.856244	3.32653e-07	4.78509e-06
ENSG00000067182	TNFRSF1A	9.63151	0.856116	0.0164759	0.049803
ENSG00000146833	TRIM4	9.8218	-0.855769	7.14385e-06	7.23756e-05
ENSG00000135999	EPC2	10.5649	-0.855675	2.35129e-07	3.46332e-06
ENSG00000163596	ICA1L	8.82703	-0.855486	0.00017898	0.00115206
ENSG00000054267	ARID4B	11.0779	-0.855381	3.40163e-08	6.02075e-07
ENSG00000151023	ENKUR	7.65861	-0.855099	0.000145219	0.000967091
ENSG00000116183	PAPPA2	7.17991	0.854783	0.000446729	0.00253578
ENSG00000109881	CCDC34	10.398	-0.854612	0.000280518	0.00171379
ENSG00000130052	STARD8	7.16407	0.854423	1.49397e-05	0.000136521
ENSG00000212123	PRR22	7.3015	-0.854166	3.78766e-05	0.00030431
ENSG00000029363	BCLAF1	13.0547	-0.853029	8.63818e-08	1.37603e-06
ENSG00000143315	PIGM	9.45755	-0.852969	1.5734e-05	0.000142969
ENSG00000126603	GLIS2	9.38118	-0.852435	4.51718e-05	0.000353441
ENSG00000196233	LCOR	11.2292	-0.852052	3.72855e-10	1.01927e-08
ENSG00000118363	SPCS2	10.452	-0.851804	0.000142066	0.000949807
ENSG00000138101	DTNB	9.39023	0.850817	9.57977e-05	0.000675083
ENSG00000108604	SMARCD2	10.4686	0.850812	0.00110088	0.00538765
ENSG00000112183	RBM24	8.42446	0.850623	0.00114109	0.00554559
ENSG00000111897	SERINC1	11.6444	-0.85055	3.10356e-07	4.48938e-06
ENSG00000150967	ABCB9	8.01681	-0.849927	0.000426861	0.00244356
ENSG00000169129	AFAP1L2	7.31641	0.849789	0.00102128	0.00506636
ENSG00000112695	COX7A2	11.1151	0.84888	1.52133e-10	4.48166e-09
ENSG00000126267	COX6B1	11.3315	0.848759	3.73184e-09	8.1891e-08
ENSG00000151835	SACS	12.8196	-0.847366	7.31016e-10	1.86778e-08
ENSG00000072121	ZFYVE26	10.6671	-0.846829	1.12737e-07	1.75894e-06
ENSG00000175854	SWI5	8.48873	0.846743	0.000187764	0.00119936
ENSG00000128011	LRFN1	8.73527	0.846208	0.000447586	0.00253578
ENSG00000106258	CYP3A5	7.58788	-0.846124	0.000306536	0.00184738
ENSG00000144792	ZNF660	9.8569	-0.845718	8.58153e-06	8.47382e-05
ENSG00000087586	AURKA	11.424	0.845091	2.77906e-08	5.01514e-07
ENSG00000100918	REC8	11.2504	-0.844745	0.0123447	0.0396326
ENSG00000164008	C1orf50	8.37829	-0.844633	0.000365016	0.00213985
ENSG00000080854	IGSF9B	10.9097	0.843645	2.92223e-09	6.55749e-08
ENSG00000104112	SCG3	8.89717	-0.843377	0.00170629	0.00777159
ENSG00000101856	PGRMC1	13.0927	-0.84318	4.54188e-08	7.78027e-07
ENSG00000106804	C5	7.95234	0.842586	0.00637772	0.0232602
ENSG00000145779	TNFAIP8	9.36155	0.842301	3.21389e-06	3.58304e-05
ENSG00000182405	PGBD4	7.82222	-0.841591	0.00171057	0.00778536
ENSG00000102743	SLC25A15	10.364	0.841015	1.03593e-06	1.32343e-05
ENSG00000109445	ZNF330	10.5891	0.840791	3.08517e-05	0.000254039
ENSG00000135414	GDF11	11.3612	-0.840227	3.27324e-07	4.71895e-06
ENSG00000198355	PIM3	10.1866	0.839922	0.00191961	0.00855275
ENSG00000105202	FBL	13.0371	0.839831	1.64747e-10	4.80935e-09
ENSG00000235109	ZSCAN31	7.55139	-0.839309	0.000562289	0.00305354
ENSG00000167700	MFSD3	9.45441	0.839133	0.00214652	0.00937873
ENSG00000167123	CERCAM	11.3498	-0.839125	1.59277e-07	2.41499e-06
ENSG00000213064	SFT2D2	10.7996	-0.838491	1.52017e-05	0.000138718
ENSG00000132471	WBP2	10.7238	0.838259	1.1384e-07	1.77401e-06
ENSG00000170525	PFKFB3	11.1163	-0.838081	1.1664e-05	0.000110419
ENSG00000115760	BIRC6	11.8082	-0.83808	1.79774e-08	3.38156e-07
ENSG00000134986	NREP	9.50846	-0.837385	4.14026e-05	0.000327942
ENSG00000179021	C3orf38	10.0789	-0.837381	6.85787e-06	6.97848e-05
ENSG00000196550	FAM72A	8.90914	0.837269	9.36828e-05	0.000663345
ENSG00000146278	PNRC1	8.95722	-0.836391	0.000493434	0.00274548
ENSG00000198040	ZNF84	11.0216	-0.836089	0.000305464	0.00184308
ENSG00000107551	RASSF4	9.54767	-0.835467	2.14342e-05	0.000186868
ENSG00000203666	EFCAB2	9.03518	-0.83545	0.000952244	0.00477528
ENSG00000178033	CALHM5	9.31257	-0.835315	2.23574e-05	0.000192962
ENSG00000103042	SLC38A7	9.96651	-0.835185	9.96943e-07	1.27996e-05
ENSG00000176105	YES1	11.966	0.835094	5.20873e-09	1.09638e-07
ENSG00000133460	SLC2A11	8.19188	-0.834893	0.0011045	0.00539905
ENSG00000008226	DLEC1	7.41422	0.834606	0.00024227	0.00150434
ENSG00000106537	TSPAN13	11.73	-0.834395	1.92403e-05	0.000170858
ENSG00000154027	AK5	8.71549	0.834311	0.00571782	0.0213143
ENSG00000150764	DIXDC1	11.7377	-0.834077	4.52997e-07	6.29852e-06
ENSG00000162086	ZNF75A	10.2135	-0.834062	2.57668e-05	0.000217869
ENSG00000118495	PLAGL1	11.6489	-0.834002	0.00299002	0.0124252
ENSG00000197905	TEAD4	10.4697	0.833875	2.05815e-07	3.06655e-06
ENSG00000198205	ZXDA	6.95517	-0.833569	0.00624242	0.0229019
ENSG00000186350	RXRA	11.0164	-0.83341	8.95246e-06	8.76431e-05
ENSG00000167664	TMIGD2	7.19681	0.833281	0.000226975	0.00141618
ENSG00000144834	TAGLN3	10.8494	-0.833162	9.3543e-05	0.000662815
ENSG00000026559	KCNG1	8.06317	0.83308	0.00789109	0.0277511
ENSG00000198729	PPP1R14C	10.1158	0.83306	2.17644e-05	0.000188761
ENSG00000156475	PPP2R2B	8.63698	0.833001	0.000921493	0.00464092
ENSG00000135439	AGAP2	7.7597	0.83295	0.000735665	0.00384927
ENSG00000108510	MED13	11.7305	-0.832262	2.49706e-07	3.66132e-06
ENSG00000163867	ZMYM6	8.68893	-0.832141	0.000241925	0.00150292
ENSG00000151458	ANKRD50	10.8765	-0.832082	8.77297e-09	1.77984e-07
ENSG00000163625	WDFY3	11.1222	-0.831889	3.78049e-07	5.3604e-06
ENSG00000170537	TMC7	7.91073	0.831551	0.0012882	0.00614705
ENSG00000050438	SLC4A8	11.0081	-0.831127	1.10515e-05	0.000105083
ENSG00000188501	LCTL	7.79442	0.830845	0.00265991	0.0112269
ENSG00000150594	ADRA2A	6.98331	-0.830313	0.00362104	0.0145779
ENSG00000114933	INO80D	9.36063	-0.830163	1.44152e-05	0.000132384
ENSG00000162104	ADCY9	10.1558	-0.829731	9.79605e-05	0.00068882
ENSG00000125977	EIF2S2	12.0538	0.829313	4.81126e-08	8.20075e-07
ENSG00000102678	FGF9	8.30606	-0.829097	0.000541276	0.00295936
ENSG00000213390	ARHGAP19	11.0425	0.829094	1.17979e-08	2.30999e-07
ENSG00000111912	NCOA7	8.42923	0.828703	0.000133124	0.000899322
ENSG00000109610	SOD3	7.10227	0.828312	0.00762192	0.026981
ENSG00000070614	NDST1	12.7465	-0.82811	6.69511e-05	0.000495907
ENSG00000113296	THBS4	8.42387	0.827656	0.000144462	0.000962809
ENSG00000108039	XPNPEP1	11.1832	0.827096	7.82516e-07	1.02298e-05
ENSG00000169213	RAB3B	9.75373	0.826408	0.0110623	0.0363661
ENSG00000160796	NBEAL2	11.1429	0.826371	0.000179807	0.00115598
ENSG00000168140	VASN	7.74577	0.826095	0.00884069	0.0303381
ENSG00000101353	MROH8	7.35302	-0.825989	5.91473e-05	0.000446303
ENSG00000198873	GRK5	9.01584	-0.825598	4.89317e-05	0.000380112
ENSG00000172771	EFCAB12	7.41398	-0.825587	0.00122311	0.00589531
ENSG00000164070	HSPA4L	11.5868	-0.825521	6.53345e-05	0.000486727
ENSG00000174516	PELI3	8.10314	-0.825031	0.000406183	0.00234391
ENSG00000090612	ZNF268	10.4964	-0.824725	0.000259334	0.00159875
ENSG00000148841	ITPRIP	7.60661	-0.824561	0.00746206	0.026495
ENSG00000197948	FCHSD1	8.95924	0.824145	0.000174339	0.00112757
ENSG00000154928	EPHB1	11.232	0.824124	7.42486e-06	7.47293e-05
ENSG00000181915	ADO	10.8712	-0.824064	1.27721e-05	0.000119419
ENSG00000256537	SMIM10L1	9.99457	-0.823955	9.67316e-06	9.39148e-05
ENSG00000102870	ZNF629	11.1106	-0.823895	2.84186e-05	0.000236724
ENSG00000185033	SEMA4B	9.77963	-0.823751	1.30583e-05	0.000121328
ENSG00000100401	RANGAP1	12.4355	0.823532	2.44608e-06	2.82305e-05
ENSG00000198018	ENTPD7	9.8808	-0.823342	5.97972e-06	6.1824e-05
ENSG00000167645	YIF1B	10.0702	0.823265	0.000705927	0.0037193
ENSG00000135473	PAN2	10.9828	0.823057	1.33577e-05	0.000123463
ENSG00000001561	ENPP4	8.92465	0.822814	2.00538e-05	0.000176455
ENSG00000153976	HS3ST3A1	10.5641	-0.822681	6.32619e-05	0.000472925
ENSG00000144802	NFKBIZ	8.75767	0.822599	2.92921e-05	0.000242746
ENSG00000075407	ZNF37A	10.6744	-0.822257	9.31506e-05	0.000660397
ENSG00000160716	CHRNB2	8.64205	-0.822205	0.00295014	0.0122793
ENSG00000111666	CHPT1	9.60345	0.821579	1.76268e-06	2.11897e-05
ENSG00000274750	H3C6	7.07221	-0.821552	0.000491279	0.0027394
ENSG00000196923	PDLIM7	12.1153	0.82135	0.00390106	0.01555
ENSG00000152457	DCLRE1C	9.57202	-0.820773	3.29872e-05	0.000269218
ENSG00000134504	KCTD1	9.73917	-0.820726	1.83869e-06	2.19469e-05
ENSG00000170962	PDGFD	8.35871	-0.819851	0.000490827	0.00273806
ENSG00000188186	LAMTOR4	10.3144	0.819717	3.67516e-05	0.000296379
ENSG00000084676	NCOA1	10.3593	-0.819553	5.48043e-06	5.73511e-05
ENSG00000232593	KANTR	8.03097	-0.819542	0.000364578	0.00213825
ENSG00000184949	FAM227A	8.75595	-0.819525	0.000158008	0.00104232
ENSG00000176155	CCDC57	9.96044	-0.819353	0.000864468	0.00440183
ENSG00000140398	NEIL1	7.97633	-0.819136	0.00432059	0.0168833
ENSG00000134243	SORT1	12.2462	-0.81906	1.30137e-06	1.62867e-05
ENSG00000108641	B9D1	8.80516	0.819053	6.84519e-05	0.000505283
ENSG00000219626	FAM228B	7.547	-0.819004	0.00025012	0.00154638
ENSG00000081665	ZNF506	9.07685	-0.818645	0.000173721	0.00112583
ENSG00000164543	STK17A	9.88071	-0.818146	3.62572e-06	3.97474e-05
ENSG00000154229	PRKCA	10.5831	0.817716	8.29446e-06	8.22625e-05
ENSG00000170854	RIOX2	9.00039	0.817077	0.00376554	0.0150844
ENSG00000100299	ARSA	8.67889	0.816854	0.00134401	0.00638506
ENSG00000176340	COX8A	10.5309	0.81682	8.31526e-05	0.000598059
ENSG00000167968	DNASE1L2	7.48728	-0.816817	0.000291645	0.00177337
ENSG00000174586	ZNF497	7.79008	-0.816628	0.000748922	0.00390596
ENSG00000173681	BCLAF3	8.85149	-0.816475	5.30699e-05	0.000407595
ENSG00000172748	ZNF596	7.19051	-0.816333	0.000336163	0.00199794
ENSG00000134278	SPIRE1	10.7058	-0.816207	4.60066e-07	6.38305e-06
ENSG00000100591	AHSA1	11.9372	0.815571	3.76434e-07	5.34618e-06
ENSG00000184470	TXNRD2	9.70458	0.815303	0.00140253	0.00661434
ENSG00000113083	LOX	8.89166	0.815202	0.0127636	0.0406352
ENSG00000174791	RIN1	7.57994	0.814694	0.00148996	0.00695773
ENSG00000278540	ACACA	13.4208	0.814592	7.19002e-10	1.84112e-08
ENSG00000119906	SLF2	10.7569	-0.814436	1.04982e-05	0.000100488
ENSG00000149932	TMEM219	9.90996	0.814354	1.33161e-06	1.66007e-05
ENSG00000131759	RARA	9.50719	-0.814282	0.000117124	0.000803206
ENSG00000105270	CLIP3	10.4068	-0.814128	4.50395e-07	6.26909e-06
ENSG00000144355	DLX1	7.27935	-0.814074	0.00465855	0.0179968
ENSG00000107890	ANKRD26	10.0003	-0.813454	3.59518e-06	3.94461e-05
ENSG00000114841	DNAH1	7.1777	-0.812932	8.4747e-05	0.000607495
ENSG00000183793	NPIPA5	7.4551	0.812755	0.00436209	0.0170351
ENSG00000173825	TIGD3	7.27509	-0.812415	0.000134543	0.000907482
ENSG00000159131	GART	12.6694	0.812108	2.40633e-09	5.50512e-08
ENSG00000141337	ARSG	8.57144	0.812079	0.000311842	0.00187323
ENSG00000139971	ARMH4	10.3074	-0.811676	2.27751e-05	0.000195911
ENSG00000121057	AKAP1	11.4547	0.811627	2.42877e-09	5.54662e-08
ENSG00000156976	EIF4A2	13.971	0.811612	4.16809e-08	7.23833e-07
ENSG00000254004	ZNF260	11.4788	-0.811594	0.00012195	0.00083299
ENSG00000197603	CPLANE1	10.3967	-0.811458	2.35913e-06	2.73248e-05
ENSG00000153558	FBXL2	8.82906	0.811357	4.79394e-05	0.000373303
ENSG00000147852	VLDLR	9.45133	0.811247	0.000641613	0.00341391
ENSG00000158220	ESYT3	7.22145	0.810855	0.000280815	0.00171479
ENSG00000131773	KHDRBS3	8.9563	0.810464	0.000525202	0.00289231
ENSG00000106049	HIBADH	9.95694	0.810364	4.33738e-06	4.68328e-05
ENSG00000106397	PLOD3	10.3366	0.810209	0.00194677	0.00865284
ENSG00000106799	TGFBR1	12.9514	-0.809508	6.73675e-08	1.11014e-06
ENSG00000189195	BTBD8	7.44225	-0.809463	0.00212365	0.00929492
ENSG00000080298	RFX3	11.3886	-0.809391	1.92404e-06	2.28389e-05
ENSG00000014914	MTMR11	7.35657	0.809294	0.000673723	0.00357004
ENSG00000156140	ADAMTS3	9.52313	0.808616	0.0135802	0.0427274
ENSG00000125843	AP5S1	7.93254	-0.808471	0.00101451	0.00503666
ENSG00000083642	PDS5B	11.6859	-0.808231	1.80847e-05	0.000161374
ENSG00000139641	ESYT1	12.2587	0.808093	7.85007e-10	1.98997e-08
ENSG00000106268	NUDT1	9.77956	0.807551	0.000109003	0.000753331
ENSG00000063241	ISOC2	10.1522	0.806758	2.73636e-06	3.1273e-05
ENSG00000204267	TAP2	7.15735	0.806275	0.00325469	0.0133573
ENSG00000148773	MKI67	13.5793	-0.805755	1.2054e-10	3.6003e-09
ENSG00000125848	FLRT3	9.48949	-0.805045	0.000220583	0.00137963
ENSG00000128923	MINDY2	9.56534	-0.804935	0.000547618	0.00299023
ENSG00000179832	MROH1	8.25148	-0.804431	0.00126846	0.00606728
ENSG00000013016	EHD3	9.36845	0.803582	0.000799326	0.00412218
ENSG00000133083	DCLK1	11.4262	-0.80335	7.29221e-05	0.000534914
ENSG00000177888	ZBTB41	10.0715	-0.803327	0.000181442	0.00116533
ENSG00000178295	GEN1	10.07	-0.803279	6.35981e-06	6.52638e-05
ENSG00000130695	CEP85	11.0006	0.802624	1.2871e-05	0.000120083
ENSG00000101986	ABCD1	7.29283	-0.80197	0.000159653	0.00105102
ENSG00000008517	IL32	6.94284	0.801632	0.000768112	0.00398991
ENSG00000164199	ADGRV1	12.0764	-0.801423	2.26218e-05	0.000194722
ENSG00000145476	CYP4V2	8.56664	-0.800671	0.00832962	0.0289852
ENSG00000088538	DOCK3	9.86094	0.799656	0.00167996	0.00767582
ENSG00000100461	RBM23	11.1125	-0.799418	2.7354e-09	6.19207e-08
ENSG00000123427	EEF1AKMT3	7.81021	0.799311	0.000748241	0.00390398
ENSG00000099840	IZUMO4	7.17201	-0.799213	0.000435886	0.0024864
ENSG00000168487	BMP1	10.0413	-0.798923	0.00150092	0.00698391
ENSG00000125945	ZNF436	9.0813	-0.798731	0.00950518	0.0322327
ENSG00000170390	DCLK2	10.9305	-0.798618	1.97476e-05	0.000174403
ENSG00000155085	AK9	8.47871	-0.798577	0.0052879	0.0199502
ENSG00000153291	SLC25A27	7.14607	0.798279	0.00034788	0.00205998
ENSG00000184384	MAML2	9.01572	-0.797965	8.53854e-05	0.000611391
ENSG00000048162	NOP16	9.64966	0.797936	1.2369e-05	0.00011624
ENSG00000077327	SPAG6	7.16811	-0.79788	0.000723768	0.00380089
ENSG00000099994	SUSD2	7.31175	0.797779	0.000141357	0.000947001
ENSG00000112186	CAP2	10.9339	0.797631	5.8483e-07	7.89337e-06
ENSG00000073060	SCARB1	10.3616	0.797598	0.00100545	0.0049974
ENSG00000128000	ZNF780B	9.78438	-0.797369	0.000736558	0.00385237
ENSG00000139233	LLPH	9.89062	-0.796927	7.68867e-05	0.000558912
ENSG00000104312	RIPK2	9.47334	0.796681	2.53915e-05	0.000215119
ENSG00000123975	CKS2	10.3026	0.796327	1.3712e-06	1.70449e-05
ENSG00000108861	DUSP3	11.1302	0.796168	1.01377e-05	9.74718e-05
ENSG00000107290	SETX	11.5073	-0.795879	1.82136e-07	2.74224e-06
ENSG00000182141	ZNF708	10.2047	-0.795844	0.000904413	0.00457453
ENSG00000103222	ABCC1	11.4748	0.79545	0.000748126	0.00390398
ENSG00000179673	RPRML	7.47866	0.795038	0.00714915	0.0255598
ENSG00000142279	WTIP	10.1697	0.794726	0.000628789	0.00334982
ENSG00000145220	LYAR	10.3334	0.794416	1.09906e-05	0.000104581
ENSG00000157837	SPPL3	10.907	-0.79426	1.7007e-08	3.21762e-07
ENSG00000164978	NUDT2	8.92188	0.794037	0.000576584	0.00311805
ENSG00000251247	ZNF345	8.29456	-0.794007	0.00759245	0.026884
ENSG00000117245	KIF17	8.91018	0.793113	0.000295549	0.00179373
ENSG00000178764	ZHX2	9.14328	-0.793064	1.33229e-05	0.00012323
ENSG00000101347	SAMHD1	9.3148	0.792904	0.00414323	0.0162988
ENSG00000169258	GPRIN1	10.8138	-0.792886	6.60668e-05	0.000491331
ENSG00000180592	SKIDA1	11.0542	0.792824	0.000255856	0.00157958
ENSG00000139890	REM2	7.41304	-0.792634	0.000911368	0.0046007
ENSG00000172382	PRSS27	7.0322	-0.79263	0.000689551	0.00364642
ENSG00000146476	ARMT1	11.0765	0.792243	1.44997e-05	0.000132971
ENSG00000185652	NTF3	7.79342	-0.79222	0.0137253	0.0430894
ENSG00000104884	ERCC2	11.4139	0.792112	1.09079e-05	0.000103963
ENSG00000134107	BHLHE40	6.96482	0.791666	0.00269887	0.0113765
ENSG00000123607	TTC21B	10.5205	-0.79145	2.56674e-06	2.95175e-05
ENSG00000089682	RBM41	9.67982	-0.79123	3.51086e-05	0.000285448
ENSG00000153574	RPIA	10.2818	0.79051	1.38708e-06	1.72257e-05
ENSG00000116005	PCYOX1	11.7057	-0.790181	6.19211e-08	1.02827e-06
ENSG00000160746	ANO10	10.2547	0.789383	2.71356e-05	0.000227358
ENSG00000072135	PTPN18	9.82142	0.789248	5.22506e-06	5.50359e-05
ENSG00000055609	KMT2C	11.3873	-0.789039	1.85836e-06	2.21612e-05
ENSG00000149926	TLCD3B	7.44938	0.788951	0.00132395	0.006299
ENSG00000285053	ENSG00000285053	8.15721	-0.788884	0.000661112	0.00351042
ENSG00000170185	USP38	9.8569	-0.788842	2.24038e-05	0.000193233
ENSG00000170638	TRABD	10.7601	0.788685	0.00123995	0.00596535
ENSG00000077312	SNRPA	12.2067	0.7884	1.444e-05	0.000132517
ENSG00000114450	GNB4	11.4745	0.788095	4.16459e-07	5.84719e-06
ENSG00000119508	NR4A3	7.56023	0.787318	0.00180536	0.00816494
ENSG00000167384	ZNF180	9.34793	-0.787187	0.00140214	0.00661434
ENSG00000140403	DNAJA4	7.05106	-0.787028	0.000883617	0.00447975
ENSG00000254206	NPIPB11	7.66474	0.786707	0.00358409	0.0144562
ENSG00000100226	GTPBP1	11.5755	0.786659	0.000306771	0.00184793
ENSG00000237440	ZNF737	9.49494	-0.78617	0.0101654	0.0339979
ENSG00000197147	LRRC8B	10.4709	0.785634	5.29607e-05	0.00040701
ENSG00000129194	SOX15	7.22802	-0.785397	0.000323576	0.00193381
ENSG00000091039	OSBPL8	12.2877	-0.784719	2.62672e-06	3.01535e-05
ENSG00000092621	PHGDH	13.6072	0.784661	8.2615e-09	1.68935e-07
ENSG00000154328	NEIL2	9.34608	0.784524	0.000121344	0.000829731
ENSG00000119630	PGF	7.26757	0.784352	0.000107325	0.000742526
ENSG00000144749	LRIG1	12.7769	-0.78435	5.2028e-06	5.48462e-05
ENSG00000114251	WNT5A	9.59285	-0.783934	0.000287708	0.00175274
ENSG00000196470	SIAH1	8.88832	-0.78354	0.000168655	0.00110018
ENSG00000197323	TRIM33	11.8934	-0.783534	5.57036e-08	9.40764e-07
ENSG00000157654	PALM2AKAP2	12.1361	0.783491	8.29896e-05	0.000597852
ENSG00000204388	HSPA1B	9.45313	0.783368	0.00312832	0.0129084
ENSG00000166963	MAP1A	10.9125	-0.783119	0.000103596	0.000720203
ENSG00000048540	LMO3	10.9369	-0.782996	5.24666e-07	7.1437e-06
ENSG00000032219	ARID4A	10.2737	-0.782958	2.77095e-05	0.000231564
ENSG00000188542	DUSP28	7.64476	-0.782945	0.000666866	0.00353661
ENSG00000168067	MAP4K2	9.11689	0.782636	3.69275e-05	0.00029724
ENSG00000108797	CNTNAP1	10.4207	0.782585	0.00174943	0.00794538
ENSG00000204767	INSYN2B	6.94317	-0.782527	0.00389967	0.0155493
[truncated: 1,573 more rows]
