# Supplementary material for: Integrated omics reveals disease-associated radial glia-like cells with epigenetically dysregulated interferon response in multiple sclerosis
Source: Neuron. Author manuscript; Available in PMC 2026 Jan 26. (PMC12834227; doi:10.1016/j.neuron.2025.09.022)
Supplement: Table S3 [file NIHMS2136570-supplement-Table_S3.xlsx]

## Sheet: Hypomethylation
Table S3
Hypomethylated genes (Fib/iNSC)	Hypomethylated only in Fib	Hypomethylated only in iNSC
TAS1R3	PERM1	LINC01342
TMEM88B	RNF223	MIR551A
MIR4251	UBE2J2	LINC00337
LRRC47	SNORD167	CENPS-CORT
LINC01346	MXRA8	TARDBP
KCNAB2	ATAD3C	EXOSC10-AS1
TAS1R1	TP73	MTOR
PRAMEF1	RPL22	MFN2
PDPN	HES3	AADACL3
PADI4	PLEKHG5	C1orf158
PADI6	ZBTB48	PRAMEF12
ALPL	UTS2	HNRNPCL1
MIR4253	SLC45A1	PRAMEF2
TRIM63	CA6	PRAMEF6
UBXN11	LINC02606	PRAMEF19
FCN3	SLC25A33	PRAMEF17
FGR	PIK3CD	PRAMEF20
SNHG3	CLSTN1	PRDM2
SNORA73B	RBP7	C1orf195
TRNAU1AP	CASZ1	CPLANE2
SRSF4	FBXO44	CROCCP2
MIR4420	TNFRSF8	TAS1R2
LAPTM5	MIR7846	PINK1-AS
SERINC2	MIR4632	ECE1
MTMR9LP	VPS13D	CDC42
KIAA1522	MIR6730	STPG1
GJB4	DHRS3	MIR1976
GJB3	FBLIM1	ACTG1P20
GJA4	CLCNKA	STX12
ZMYM4	EPHA2	ATP5IF1
AGO1	MST1P2	LINC01756
SNIP1	ESPNP	LINC01648
MANEAL	LOC112267871	SNRNP40
LINC01685	LOC105376805	FABP3
TRIT1	CROCC	LDC1P
HIVEP3	PADI3	A3GALT2
EBNA1BP2	ACTL8	C1orf94
ERI3	NBL1	CSF3R
MIR5584	PINK1	LINC01343
RNU5F-1	KIF17	SNORA55
RNU5D-1	SH2D5	PPIE
NSUN4	MIR4684	ZNF684
FAAHP1	LUZP1	GUCA2A
KNCN	ZNF436	CCDC30
LINC00853	MDS2	LOC339539
ELAVL4	GRHL3	SLC2A1-AS1
TTC39A	NCMAP-DT	MPL
SHISAL2A	MIR6731	DPH2
CPT2	MIR4425	RNF220
LOC100507564	RSRP1	SNORD145
TTC22	LDLRAP1	SNORD38B
L1TD1	PAQR7	NASP
KANK4	FAM110D	CYP4Z1
MIR6068	ZNF593	SPATA6
INSL5	CATSPER4	AGBL4-IT1
GIPC2	LOC101928303	RAB3B
PTGFR	CD52	ZYG11A
ADGRL4	CRYBG2	SLC25A3P1
LINC01781	ZNF683	DMRTB1
MCOLN3	RPS6KA1	PARS2
DDAH1	LOC101928728	DAB1-AS1
CLCA3P	PIGV	TACSTD2
GTF2B	ZDHHC18	LINC01358
BRDT	NUDC	FGGY
EPHX4	WDTC1	C1orf87
SETSIP	MAP3K6	LINC01748
DIPK1A	CD164L2	TM2D1
FNBP1L	GPR3	LINC00466
SLC44A3	LINC02574	DNAJC6
TLCD4	FAM76A	MIR3117
LINC01349	RPA2	IL23R
AMY2A	DNAJC8	DIRAS3
GPSM2	SESN2	LRRC7
PSRC1	SNORA73A	PIN1P1
SYPL2	RCC1	SRSF11
KCNA3	SNHG12	ZRANB2-AS1
KCND3-AS1	EPB41	NEGR1-IT1
LOC643441	TMEM200B	LINC02238
SYCP1	MATN1	TNNI3K
CASQ2	LINC01778	LRRC53
LOC101928977	SDC3	ERICH3-AS1
ATP1A1-AS1	NKAIN1	ERICH3
C1orf137	TINAGL1	LHX8
HAO2	HCRTR1	LINC02567
CHD1L	COL16A1	MIR7156
LOC100132057	MIR4254	NEXN-AS1
GOLPH3L	ADGRB2	LINC01712
ARNT	PTP4A2	CTBS
LOC101928009	KHDRBS1	MIR7856
LOR	TMEM39B	LOC729930
S100A13	KPNA6	GFI1
MIR5698	TXLNA	MIR12133
KCNN3	CCDC28B	LINC01760
SSR2	TMEM234	LINC02790
VHLL	MARCKSL1	LINC01776
GPATCH4	RNF19B	PLPPR4
LOC105371458	AZIN2	LRRC39
LINC01704	ZNF362	DNAJA1P5
SLAMF1	LOC101929464	MIR7852
HSPA7	TMEM35B	SPATA42
FCGR3B	ZMYM1	AKNAD1
SH2D1B	TFAP2E	MYBPHL
UHMK1	OSCP1	GPR61
RGS4	MIR4255	KCNA10
RXRG	LINC01137	LRIF1
MAEL	MEAF6	CEPT1
GPA33	RSPO1	CHIA
DUSP27	UTP11	PGCP1
CD247	POU3F1	NRAS
MIR557	MIR3659	NHLH2
F5	RHBDL2	CD101
SELE	AKIRIN1	TBX15
FMO1	NDUFS5	HSD3B2
MYOCOS	PABPC4	REG4
MYOC	MYCL	LOC105369199
PIGC	MFSD2A	EMBP1
ANKRD45	ZFP69B	NUDT17
SERPINC1	RIMS3	NBPF13P
RABGAP1L-DT	MIR30E	RNVU1-1
RABGAP1L	KCNQ4	PPIAL4G
MRPS14	CITED4	SV2A
LINC01657	CTPS1	PRPF3
FAM163A	LOC101929901	RPRD2
MR1	FOXJ3	ENSA
IER5	ZMYND12	PSMB4
RGS8	PPCS	RORC
LINC01688	TMEM125	NBPF18P
NPL	TIE1	TCHH
NIBAN1	ELOVL1	FLG-AS1
BRINP3	IPO13	LCE3D
LINC01680	B4GALT2	KPRP
ASPM	ARMH1	LCE6A
LINC01222	TCTEX1D4	SPRR1A
NR5A2	BTBD19	SPRR1B
ZNF281	PRDX1	SPRR2B
MROH3P	AKR1A1	SPRR2F
TNNI1	IPP	LELP1
ELF3	MAST2	S100A7A
PTPN7	POMGNT1	SNAPIN
MGAT4EP	RAD54L	RAB13
FMOD	DMBX1	SNORA58B
LAX1	CYP4X1	HAX1
KISS1	CMPK1	CHRNB2
CNTN2	FOXD2-AS1	FLAD1
LEMD1-AS1	AGBL4	FDPS
RASSF5	LINC01562	LMNA
YOD1	TTC39A-AS1	RHBG
LPGAT1-AS1	CALR4P	C1orf61
NENF	GPX7	LOC101928177
LINC01740	ZYG11B	CD5L
ATF3	ECHDC2	CD1D
PROX1-AS1	SCP2	CD1A
PROX1	PODN	OR10T2
CENPF	SLC1A7	OR10K1
ESRRG	GLIS1	OR10Z1
C1orf115	NDC1	PYHIN1
MIA3	YIPF1	OR10J4
NVL	LDLRAD1	LINC01133
SRP9	MIR4781	KCNJ9
EPHX1	CDCP2	ATP1A4
PARP1	SSBP3-AS1	PEX19
ITPKB-IT1	ACOT11	LY9
LOC101927478	LEXM	CD244
LINC01682	BSND	LOC101928372
LINC01736	LOC100507634	ITLN2
CAPN9	MIR4422HG	USP21
SNRPD2P2	DAB1	FCGR2A
KCNK1	HSD52	MIR4654
MIR4427	HOOK1	MIR556
MIR4671	CYP2J2	SPATA46
TARBP1	NFIA	C1orf226
LINC01354	PATJ	LOC100422212
GNG4	MIR3116-1	MIR921
LYST	MIR3116-2	LINC01675
LGALS8	LINC01739	FMO9P
MT1HL1	FOXD3-AS1	DPT
RYR2	ALG6	LINC00970
FH	PGM1	CCDC181
LINC02774	UBE2U	GORAB
LINC01743	RAVER2	MIR1295B
SCCPDH	JAK1	MIR1295A
OR6F1	LINC01359	FMO2
TRIM58	AK4	TNFSF4
OR2T11	LEPR	SLC9C2
OR14I1	PDE4B	TEX50
PGBD2	SGIP1	CACYBP
LINC00200	TCTEX1D1	TNN
PRPF18	GADD45A	TNR
FAM107B	LINC01788	PAPPA2
MEIG1	ZRANB2-AS2	MIR488
DCLRE1CP1	TYW3	LINC01741
DNAJC1	CRYZ	SEC16B
ARMC3	SLC44A5	MIR4424
LOC105376453	SNORD45B	LINC01732
FAM238C	AK5	LINC01699
LINC00837	USP33	APOBEC4
C10orf126	TTLL7	C1orf21
LYZL2	DNASE2B	LINC01633
SVIL2P	RPF1	RNF2
PCAT5	LINC01555	LINC01720
ZNF37BP	LPAR3	RGS21
TMEM72	MCOLN2	LINC01032
2025-03-08	WDR63	MIR4735
ZFAND4	COL24A1	MIR181B1
NCOA4	ODF2L	MIR181A1
FRMPD2	CLCA4	MIR181A1HG
ARHGAP22	CLCA4-AS1	KIF21B
WDFY4	LINC01140	MIR6739
C10orf71	SNORD3G	SNORA70H
DRGX	LINC01763	RABIF
CHAT	ZNF644	PPFIA4
ASAH2	HFM1	ZBED6
ANK3	TGFBR3	SOX13
TMEM26-AS1	C1orf146	ETNK2
ANXA2P3	EVI5	PIK3C2B
LRRTM3	BCAR3	NFASC
TET1	ABCD3	TMCC2
STOX1	F3	IL10
SUPV3L1	MIR378G	IL19
HKDC1	SLC44A3-AS1	FCMR
HK1	LOC729970	PIGR
TACR2	LOC101928118	C4BPB
H2AFY2	DPYD-AS2	CR1
NODAL	MIR137HG	CD46
TBATA	SNX7	LINC01717
LINC02622	LOC100129620	LINC01774
C10orf105	PALMD	HSD11B1-AS1
MIR7152	FRRS1	KCNH1
SPOCK2	SLC35A3	NSL1
PLA2G12B	DBT	FLVCR1
LRMDA	GPR88	RPS6KC1
KCNMA1-AS2	COL11A1	KCTD3
LINC00595	LOC100129138	USH2A
DYDC2	SLC25A24	MIR548F3
SH2D4B	HENMT1	LINC01710
RGR	WDR47	LYPLAL1-AS1
LDB3	SCARNA2	ZC3H11B
MINPP1	C1orf194	LINC01352
FFAR4	KIAA1324	LINC01655
RBP4	SARS	TAF1A-AS1
NOC3L	SORT1	CCDC185
SORBS1	GNAI3	FBXO28
BLNK	AMPD2	LOC101927164
OPALIN	EPS8L3	MIR5008
RPL13AP5	CSF1	C1orf35
SLIT1-AS1	AHCYL1	OBSCN-AS1
MARVELD1	STRIP1	PGBD5
LINC01475	LINC01397	C1orf198
NKX2-3	LINC02586	ARV1
CPN1	CYMP	LOC149373
TWNK	CYMP-AS1	EGLN1
LINC02681	PIFO	LINC00582
CUEDC2	CTTNBP2NL	DISC1-IT1
RPEL1	WNT2B	SIPA1L2
CALHM3	RHOC	LINC01745
PDCD4-AS1	AP4B1-AS1	LINC01744
HABP2	PTPN22	MIR4753
NRAP	HIPK1-AS1	MIR4428
ABLIM1	TRIM33	LOC100130331
LOC101927692	BCAS2	LINC01139
FAM160B1	DENND2C	CHRM3
GFRA1	AMPD1	CHRM3-AS2
CCDC172	TSPAN2	CHRM3-AS1
PNLIPRP3	NGF	FMN2
LINC00867	VANGL1	CHML
TACC2	LINC01649	WDR64
PLEKHA1	MAB21L3	ZBTB18
CUZD1	ATP1A1	CATSPERE
FAM24B-CUZD1	LINC01762	EFCAB2
CHST15	IGSF3	SMYD3
TEX36-AS1	CD2	AHCTF1
TEX36	PTGFRN	ZNF124
LOC283038	MIR942	NLRP3
LOC728158	TRIM45	GCSAML
C10orf90	LINC01525	GCSAML-AS1
NPS	LINC01780	OR2G3
CLRN3	HSD3B1	OR14A16
PTPRE	LINC00622	OR11L1
AS-PTPRE	HMGCS2	OR2T8
MIR378C	NBPF8	OR2L13
LINC01166	ANKRD35	OR2L8
ADGRA1	GNRHR2	OR2L2
SCART1	HJV	OR2M1P
CYP2E1	RNVU1-6	OR2M5
MIR483	RNVU1-8	OR2T33
NRIP3	FMO5	OR14C36
LINC02548	ACP6	OR2G6
RRAS2	GJA5	OR2T10
PSMA1	GJA8	PITRM1-AS1
CALCB	LINC02805	AKR1C2
LOC102724957	MIR5087	NET1
SOX6	PDE4DIP	IL15RA
SAA3P	LINC00869	IL2RA
MRGPRX3	MTMR11	LINC02649
LDHAL6A	OTUD7B	PRKCQ
GAS2	APH1A	ECHDC3
BDNF	MIR4257	MIR1265
ARL14EP	CTSS	OLAH
PAX6	CERS2	CUBN
ALX4	ANXA9	ST8SIA6-AS1
LINC02696	PRUNE1	TMEM236
LOC100507384	C1orf56	MRC1
LOC101928894	SEMA6C	MIR511
DGKZ	VPS72	MALRD1
PSMC3	PIP5K1A	LOC101928834
OR7E5P	PI4KB	LOC100130992
OR8H3	RFX5	MIR603
OR5R1	TUFT1	LRRC37A6P
OR5M9	SNX27	MPP7
OR5M3	MRPL9	MIR8086
OR5M8	LINGO4	LINC02652
YPEL4	THEM5	MIR604
OR9Q2	LCE3A	JCAD
OR1S1	SPRR4	LOC101929279
FAM111B	S100A5	ZNF37A
OR4D6	LOC101928034	LINC01518
CBLIF	S100A2	LINC02623
MS4A3	S100A16	LINC01264
MS4A15	MIR8083	MIR5100
TMEM109	SLC39A1	LINC02658
CD5	JTB	RSU1P2
BEST1	MIR190B	ANKRD30BP3
TAF6L	AQP10	AGAP10P
SLC22A8	IL6R	GDF2
OTUB1	IL6R-AS1	LOC105378292
SLC22A12	UBE2Q1	LRRC18
PYGM	ADAR	TMEM273
MAJIN	DCST2	C10orf71-AS1
BATF2	DCST1	A1CF
SNX15	DCST1-AS1	LOC105378305
LOC101927789	EFNA1	LOC105378311
CST6	RUSC1	MIR548F1
KLC2	MSTO2P	MTRNR2L5
BRMS1	GON4L	TFAM
MRPL11	SEMA4A	FAM133CP
CTSF	SMG5	LINC00845
GRK2	GLMP	LOC101928961
RAD9A	MEF2D	DNAJC12
PPP1CA	NAXE	DNA2
TBC1D10C	PRCC	SLC25A16
CORO1B	NTRK1	KIF1BP
CABP4	ETV3	FAM241B
TMEM134	DUSP23	TYSND1
GSTP1	CFAP45	CDH23-AS1
TBX10	TAGLN2	ASCC1
MIR6753	SLAMF9	ECD
P2RY6	ATP1A2	SEC24C
DNAJB13	CASQ1	LOC105378367
CHRDL2	PEA15	SFTPA2
MIR4696	CD84	LINC00857
MIR326	ITLN1	PRXL2A
LRRC32	F11R	LOC101929574
KCTD14	ARHGAP30	LINC02655
NDUFC2-KCTD14	NECTIN4	NRG3-AS1
NARS2	ADAMTS4	LINC02647
FAM181B	NDUFS2	LOC101929662
DLG2	PCP4L1	LINC01520
CREBZF	ATF6	MIR346
PICALM	LRRC52	MIR4678
C11orf97	UCK2	ANKRD22
AMOTL1	FAM78B	LINC00865
LOC100128386	POU2F1	LINC01374
TRPC6	MPZL1	LINC01375
MMP7	KIFAP3	PDE6C
MMP12	METTL11B	PIPSL
LINC02732	FMO4	CYP2C18
C11orf88	DNM3	CYP2C19
ALG9	GAS5-AS1	CYP2C9
LINC02764	SNORD80	CYP2C8
CLDN25	ASTN1	RRP12
HTR3B	CRYZL2P-SEC16B	AVPI1
HTR3A	C1orf220	MIR3085
NXPE2	RALGPS2	HPS1
LOC101928985	FAM20B	HPSE2
SIK3	TOR3A	CNNM1
PAFAH1B2	SOAT1	DNMBP
TAGLN	TDRD5	WNT8B
DSCAML1	CEP350	LINC01514
FOXR1	QSOX1	DPCD
ABCG4	ACBD6	FBXW4
USP2	OVAAL	MFSD13A
LOC107984399	KIAA1614	WBP1L
GRIK4	GLUL	TAF5
LOC101929227	LINC00272	ADD3
TECTA	RNASEL	LOC103344931
SORL1	RGS16	TCF7L2
MIR100HG	LINC01686	TDRD1
GRAMD1B	LAMC2	SNORD158
OR8B4	RGL1	PNLIPRP1
TMEM218	COLGALT2	KCNK18
VSIG10L2	EDEM3	MIR4681
FOXRED1	IVNS1ABP	SEC23IP
LOC101929427	HMCN1	FGFR2
ETS1	LINC01036	BTBD16
KCNJ1	LINC01351	C10orf120
LINC01395	SCARNA18B	DMBT1P1
TMEM45B	CDC73	FAM24A
ZBTB44-DT	CFHR4	C10orf88
LINC02743	F13B	PSTK
SPATA19	DENND1B	CPXM2
FGF23	C1orf53	CTBP2
EIF2S3B	KIF14	MMP21
GPRC5A	INAVA	LINC01163
PLBD1	ASCL5	LINC02667
ARHGDIB	TMEM9	MIR4297
SLCO1A2	CSRP1	TCERG1L-AS1
BCAT1	LOC107985246	LINC01167
LMNTD1	NAV1	TUBGCP2
TM7SF3	SHISA4	PRAP1
ARNTL2	RNPEP	FRG2B
MRPS35	ELF3-AS1	LSP1
LOC645485	GPR37L1	ASCL2
ETFBKMT	ARL8A	MRGPRE
FGD4	PTPRVP	HBE1
SLC2A13	LGR6	OR51I2
CNTN1	PPP1R12B	LINC02545
PDZRN4	SYT2	INSC
COL2A1	KDM5B	PIK3C2A
OR10AD1	PCAT6	TPH1
ANP32D	KLHL12	SAAL1
OR8S1	MYOPARR	SLC25A51P4
TUBA1C	MYBPH	IGSF22
SPATS2	CHI3L1	PRMT3
BCDIN3D	LINC01353	CCDC179
LIMA1	LINC01136	MUC15
GALNT6	OPTC	SLC5A12
MIR9898	ATP2B4	LOC105376671
MFSD5	REN	MIR8087
AAAS	GOLT1A	CCDC73
HOXC-AS3	PLEKHA6	RAG2
HOXC-AS2	LINC00628	LINC02759
NCKAP1L	RBBP5	LINC01499
TESPA1	DSTYK	TTC17
OR10A7	KLHDC8A	HSD17B12
OR6C1	LEMD1	MIR7154
OR6C65	LEMD1-DT	LINC02716
OR10P1	CDK18	SLC39A13
RPS26	MFSD4A-AS1	MIR3161
STAT2	SLC41A1	TRIM49B
TAC3	PM20D1	LOC440040
DPY19L2	RAB7B	LOC441601
MIR10527	RHEX	OR5D18
XPOT	AVPR1B	OR5L2
TBC1D30	IKBKE	OR5F1
GRIP1	DYRK3	OR8I2
LINC02408	MAPKAPK2	OR8J3
IFNG	IL20	OR5M1
IL26	PFKFB2	OR10Q1
LOC100130075	CR1L	OR5B3
LRRC10	PLXNA2	GLYATL2
BEST3	MIR205HG	MPEG1
PTPRR	MIR4260	OR5A1
TSPAN8	LAMB3	OR4D11
TRHDE-AS1	HSD11B1	OR10V1
GLIPR1L1	C1orf74	OOSP1
GLIPR1L2	SERTAD4-AS1	OOSP2
SYT1	HHAT	MS4A6A
PPFIA2-AS1	TRAF5	MS4A4E
SLC6A15	RD3	MS4A7
ALX1	SLC30A1	MS4A5
C12orf50	LINC01693	MS4A13
LINC02397	LOC91548	LINC00301
PLXNC1	LINC02608	MS4A18
MIR5700	PACC1	MS4A10
MIR7844	TATDN3	ZP1
TMCC3	KCNK2	PRPF19
NTN4	LINC00210	SYT7
RMST	LINC01653	SCGB1A1
ANKS1B	SLC30A10	MIR6747
GAS2L3	IARS2	GANAB
LOC101929058	RAB3GAP2	UBXN1
LINC02401	MARK1	SLC22A6
ALDH1L2	2025-03-02	SLC22A9
CASC18	2025-03-01	PLAAT5
WSCD2	FAM177B	MEN1
CMKLR1	DISP1	NAALADL1
SSH1	TLR5	ZFPL1
USP30	CAPN2	TMEM262
ALKBH2	TP53BP2	VPS51
LINC01486	CNIH4	ZNHIT2
MYO1H	CNIH3	MIR6751
TCHP	DNAH14	MASCRNA
ANAPC7	ENAH	SART1
MYL2	TMEM63A	BANF1
LINC01405	LEFTY1	CCS
CFAP73	PYCR2	C11orf80
TAOK3	LEFTY2	ALDH3B2
SUDS3	SDE2	MIR4691
CCDC60	LINC01703	MRGPRD
HNF1A	LIN9	LINC02753
C12orf43	PSEN2	KRTAP5-9
OASL	SNAP47	ALG1L9P
ORAI1	LINC02809	LOC100128494
MORN3	MRPL55	CLPB
HPD	GUK1	SLCO2B1
LOC100506691	OBSCN	SNORD15B
LRRC43	MIR4666A	KLHL35
IL31	RHOU	LINC02720
MIR3908	CCSAP	MIR4300HG
TCTN2	ABCB10	SNORA70E
DHX37	GALNT2	CCDC90B
TMEM132B	LINC01737	SYTL2
LINC02825	COG2	EED
LINC00508	AGT	CCDC81
TMEM132D-AS2	DISC1	ME3
LINC02419	NTPCR	LINC02711
LINC02370	PCNX2	NOX4
LINC02414	MAP3K21	TRIM77
SFSWAP	SLC35F3	TRIM64B
ZNF26	PP2672	SMCO4
ZNF140	LINC01348	SNORA18
ZNF268	RBM34	MIR1304
LINC00539	MIR1537	C11orf54
SGCG	NID1	MED17
ANKRD20A19P	ERO1B	PIWIL4
RNF17	HEATR1	JRKL-AS1
LINC00415	GREM2	PGR
LINC00543	EXO1	MIR3920
URAD	PLD5	WTAPP1
LINC00384	DESI2	DDI1
MEDAG	COX20	LINC02552
LINC00548	HNRNPU	CASP4
RGCC	KIF26B-AS1	CARD18
SMIM2-AS1	ZNF670-ZNF695	LOC101928535
SMIM2-IT1	FLJ39095	C11orf65
LOC101929259	C1orf229	EXPH5
SIAH3	OR2B11	COLCA1
CPB2-AS1	OR2G2	CRYAB
LCP1	OR2T27	LOC100132686
RUBCNL	ZNF672	LINC02762
ESD	ZNF692	NCAM1-AS1
ITM2B	MIR6078	ANKK1
RCBTB2	MANCR	MIR4301
GUCY1B2	PFKFB3	NXPE4
HNRNPA1L2	MIR3155A	LOC105369509
MIR759	MIR3155B	LOC105369507
LINC00434	LINC02648	SCN2B
TDRD3	OPTN	JAML
LINC02339	BEND7	CD3D
CLN5	FRMD4A	CD3G
LOC100129307	DCLRE1C	UBE4A
SLAIN1	RPP38	LOC100131626
LINC00446	NMT2	PDZD3
MIR4500	PTER	SNORD150
LINC00397	RSU1	CCDC153
MIR622	HACD1	MIR6756
LINC00380	NSUN6	RNF26
DCT	NEBL-AS1	TRIM29
ZIC5	NEBL	LOC105369532
LINC00554	SPAG6	OR10G9
LOC105370333	PIP4K2A	OR10G8
GGACT	MSRB2	OR10G7
NALCN-AS1	PTF1A	OR8G2P
FGF14	OTUD1	OR8B3
LINC00443	KIAA1217	OR8B8
TNFSF13B	PRTFDC1	PATE3
MYO16	ANKRD26	CDON
LINC00399	ACBD5	KIRREL3-AS2
CARS2	ARMC4	LOC101929473
LINC00368	LYZL1	LOC101929653
SOX1-OT	SVIL	NTM
ATP11AUN	MTPAP	MIR4697
MCF2L	MIR7162	LINC02731
F10-AS1	GOLGA2P6	LOC283177
GRTP1-AS1	LINC02644	LOC100507548
ATP4B	KIF5B	LINC00942
PNP	IATPR	SNORA120
MIR6717	CREM	ACSM4
RPGRIP1	CCNY	CLEC4C
OR10G3	GJD4	LOC101928030
OR10G2	LINC00839	LOC374443
LINC02332	SNORD3J	LINC02470
MIR208A	ZNF32	GPRC5D-AS1
MYH7	CXCL12	ATF7IP
THTPA	RASSF4	GUCY2C
DHRS4	DEPP1	H2AFJ
ADCY4	GDF10	LMO3
CTSG	MAPK8	SKP1P2
LOC728755	ARHGAP22-IT1	PIK3C2G
CFL2	FAM170B-AS1	CAPZA3
SSTR1	FAM170B	PLEKHA5
CLEC14A	ASAH2B	LINC02468
LINC02302	PRKG1	CMAS
KLHDC1	PRKG1-AS1	LOC645177
SOS2	DKK1	RASSF8
ATL1	LNCAROD	OVCH1
GCH1	MBL2	LINC00941
DLGAP5	UBE2D1	H3F3C
TOMM20L	FAM13C	SYT10
LINC01500	SLC16A9	LINC02400
C14orf39	CCDC6	LINC02451
ESR2	RHOBTB1	TMEM117
MIR7855	TMEM26	RACGAP1P
SLC8A3	ADO	SLC38A1
PAPLN	EGR2	SLC38A4
ACOT2	REEP3	H1FNT
ACOT6	CTNNA3	C12orf54
DLST	MYPN	LALBA
RPS6KL1	SRGN	KANSL2
ZC2HC1C	LOC101928994	LINC02395
LINC01220	TSPAN15	RACGAP1
JDP2	PPA1	TMPRSS12
ESRRB	LRRC20	ATG101
ADCK1	PALD1	KRT7
NRXN3	SGPL1	KRT86
STON2	UNC5B	KRT85
LINC01148	CDH23	KRT84
LINC02330	PSAP	KRT75
FOXN3	CHST3	KRT6B
LINC02317	MRPS16	KRT6C
LINC00642	MYOZ1	KRT5
SERPINA5	FUT11	KRT74
SERPINA13P	PLAU	KRT73-AS1
GSC-DT	C10orf55	KRT73
DICER1	DUPD1	KRT1
LINC02292	DUSP13	KRT77
BDKRB2	SAMD8	KRT3
LINC00523	VDAC2	KRT4
DLK1	COMTD1	KRT78
SNORD113-8	LINC00856	CISTR
SNORD114-5	ZMIZ1-AS1	HOXC13
SNORD114-8	PPIF	LOC102724050
SNORD114-12	EIF5AL1	GTSF1
SNORD114-24	BMS1P21	LACRT
SNORD114-25	PLAC9	DCD
SNORD114-30	ANXA11	MUCL1
MIR379	MAT1A	OR6C3
MIR1197	TSPAN14	OR6C75
MIR543	NRG3	OR6C70
MIR1185-2	CERNA2	SUOX
MIR539	C10orf99	SPRYD4
MIR134	CDHR1	RBMS2
MIR323B	LRIT2	NACA
MIR154	LINC00858	HSD17B6
MIR496	GRID1	RDH16
MIR377	OPN4	DCTN2
MIR541	SNCG	CYP27B1
MEG9	AGAP11	MIR26A2
LINC00524	FAM245A	LINC02388
LINC02314	LIPF	MIR548Z
PPP2R5C	STAMBPL1	IL22
MOK	FAS	MIR1279
ZNF839	IFIT3	MYRFL
TNFAIP2	SLC16A12	RAB21
LOC105378183	LOC105378430	LINC02444
MARK3	NUDT9P1	LOC100507377
MIR203B	PCGF5	ZDHHC17
MIR6765	HECTD2-AS1	MYF6
PACS2	MARK2P9	PPFIA2
CRIP2	KIF11	LRRIQ1
GOLGA6L2	CYP26A1	RASSF9
MIR4508	FRA10AC1	LINC02399
PWRN4	LGI1	CCER1
PWRN3	SLC35G1	CLLU1OS
NPAP1	PLCE1	C12orf74
SNORD116-2	PLCE1-AS2	LOC101928731
SNORD116-7	PDLIM1	MIR492
SNORD116-22	ZNF518A	USP44
SNORD115-2	MIR607	PGAM1P5
SNORD115-9	LCOR	CFAP54
SNORD115-6	SLIT1	MIR1251
SNORD115-8	FRAT1	MIR135A2
SNORD115-27	LOC644215	LOC643711
SNORD115-32	EXOSC1	LOC101928937
LINC02346	HOGA1	FAM71C
GABRB3	MORN4	SLC17A8
GABRA5	PI4K2A	NR1H4
GABRG3	LINC00866	ARL1
GOLGA8A	R3HCC1L	MYBPC1
LINC02252	MIR6507	IGF1
BMF	ENTPD7	STAB2
BUB1B	BLOC1S2	C12orf45
PAK6	SEC31B	RFX4
VPS18	NDUFB8	LOC100505978
RPAP1	SEMA4G	BTBD11
PLA2G4E	LZTS2	DAO
CDAN1	PDZD7	SVOP
EPB42	KAZALD1	UNG
TGM7	MIR3158-2	ACACB
WDR76	KCNIP2-AS1	FAM222A
SORD	ARMH3	LOC105369980
SHF	PPRC1	CUX2
CTXN2	NOLC1	OAS3
MIR1266	ELOVL3	RASAL1
MYO5C	GBF1	MIR7106
LOC283665	NFKB2	LINC01234
RORA	PSD	TBX5
C2CD4A	MIR146B	TBX5-AS1
LOC107984784	BORCS7-ASMT	TESC-AS1
TPM1	NT5C2	NOS1
PCLAF	INA	LINC02423
MIR1272	CALHM2	LINC00934
MTFMT	CALHM1	PRKAB1
KBTBD13	NEURL1	MIR548AQ
SMAD3	NEURL1-AS1	CLIP1-AS1
SKOR1	SH3PXD2A	HCAR2
RPLP1	SH3PXD2A-AS1	ARL6IP4
LINC00593	CFAP43	SNRNP35
SALRNA3	GSTO1	SNORA9B
UACA	GSTO2	GTF2H3
THSD4-AS2	ITPRIP-AS1	THRIL
REC114	ITPRIP	LINC02350
INSYN1-AS1	CFAP58-DT	LINC02347
PPIAP46	LINC02620	LOC100996671
NEIL1	SORCS3-AS1	LINC00943
LINGO1-AS2	LINC02627	LINC02375
TBC1D2B	XPNPEP1	LINC00507
ACSBG1	MXI1	LINC02441
PSMA4	RBM20	LINC02369
CHRNA3	PDCD4	LINC02368
LOC646938	MIR548E	LOC100128276
MORF4L1	MIR6715A	TMEM132D-AS1
MIR184	MIR4483	LINC02418
EFL1P1	DCLRE1A	ADGRD1
ALPK3	NHLRC2	PUS1
MIR7-2	AFAP1L2	EP400
MIR9-3HG	PNLIP	SNORA49
ARPIN	HSPA12A	GALNT9
NGRN	SHTN1	LOC100130238
MCTP2	VAX1	FAM230C
LINC02351	EMX2OS	TPTE2
FAM169B	RAB11FIP2	GJA3
PGPEP1L	CACUL1	LINC00424
SPATA41	NANOS1	LINC00540
NAA60	EIF3A	SPATA13-AS1
LOC102724927	DENND10	PABPC3
SRL	GRK5	ATP8A2
UBALD1	RGS10	LINC00412
MGRN1	BAG3	GSX1
CLEC16A	INPP5F	LINC02343
PRM1	MCMBP	LINC00457
MIR548H2	RPL21	SOHLH2
LOC400499	PLPP4	CCDC169
TNFRSF17	LINC01561	SUPT20H
MRTFB	LHPP	LINC00332
CLEC19A	EDRF1-DT	ELF1
TMC5	LINC00601	DNAJC15
GPRC5B	FOXI2	LINC00390
ACSM3	MKI67	SMIM2
OTOA	LINC01164	MIR8079
RRN3	JAKMIP3	TUSC8
LINC01567	STK32C	SNORA31
AQP8	KNDC1	CPB2
NFATC2IP	LINC02749	DLEU1-AS1
TMEM219	TRIM68	C13orf42
TAOK2	TRIM5	SERPINE3
DOC2A	OR56B4	NEK3
ZNF689	PPFIBP2	LINC02333
PHKG2	TUB	VPS36
STX4	ST5	LINC00558
VKORC1	TMEM41B	MIR1297
PYDC1	SWAP70	PRR20A
SNX20	AMPD3	LINC00374
NOD2	LYVE1	LINC00378
LINC02168	MICAL2	MIR3169
LINC02127	MICALCL	LINC00358
C16orf97	PARVA	LINC01074
TOX3	TEAD1	LINC00459
LOC102723373	CALCA	LINC00448
LINC02140	MIR6073	LINC00376
MMP2-AS1	SNORD147	LINC00395
SLC6A2	NUCB2	LOC102723968
CES1P1	MRGPRX4	LINC00355
MT2A	MIR3159	PCDH9-AS4
MT1G	MRGPRX2	LINC00383
SLC12A3	ZDHHC13	ATXN8OS
MIR6863	CSRP3	KLHL1
CCL22	E2F8	LINC00348
ADGRG3	NAV2-AS5	LOC100288208
MMP15	NAV2-AS4	LINC00381
PRSS54	MIR4486	BTF3P11
SLC38A7	LOC100126784	SCEL-AS1
CES3	DBX1	EDNRB
CES4A	HTATIP2	LINC01069
LRRC36	LINC01495	LINC00331
TSNAXIP1	SVIP	LINC00375
SLC12A4	LUZP2	LINC00351
DPEP2	ANO3	LINC00373
DPEP2NB	BBOX1	LINC00433
SMPD3	BBOX1-AS1	LINC01040
VPS4A	CCDC34	LINC00353
DDX19B	LGR4	LINC00559
ZNF19	BDNF-AS	MIR548AS
LOC105371335	LINC00678	GPC5-AS1
CLEC18B	MPPED2	LINC00363
LDHD	DCDC1	GPC6-AS2
CTRB1	PAUPAR	LOC112268114
CFDP1	SNORA88	LINC00557
DYNLRB2	WT1	CLDN10
CDYL2	QSER1	LINC00456
ARLNC1	HIPK3	MIR4306
PLCG2	KIAA1549L	CLYBL-AS2
LOC102724163	CD59	CLYBL-AS1
SLC38A8	ELF5	MIR2681
DNAAF1	EHF	SLC10A2
ADAD2	SLC1A2	LINC01309
WFDC1	HNRNPKP3	DAOA
ATP2C2	CD82	DAOA-AS1
KLHL36	TP53I11	LINC00343
USP10	LINC02685	LINC00460
LINC02139	PRDM11	LINC00551
MIR5093	SLC35C1	LIG4
MIR6774	CRY2	LINC00676
LINC00917	CREB3L1	LOC105370361
FLJ30679	ARFGAP2	MIR8073
FOXL1	MIR6745	LINC02337
LINC02181	MADD	LOC100506016
JPH3	MIR4487	TUBGCP3
CA5A	RAPSN	CHAMP1
LOC101927793	CELF1	BMS1P22
CBFA2T3	PTPRJ	OR4M1
LINC02138	OR4B1	OR4N2
DPEP1	TRIM64C	OR4K1
MC1R	TRIM51HP	OR4Q2
DEF8	OR4A16	OR11G2
GAS8-AS1	OR4A15	RNASE12
RAP1GAP2	OR8H2	ANG
CHD3	OR5AL1	RNASE1
LOC101928266	OR5M11	TPPP2
GLP2R	SSRP1	RNASE13
MYH2	SLC43A3	TMEM253
LINC02093	RTN4RL2	LINC00641
PMP22	TIMM10	CHD8
ZNF287	CLP1	OR4E1
TNFRSF13B	OR5B12	PSMB5
MYO15A	GLYAT	RNF212B
SHMT1	GLYATL1	CMTM5
EVPLL	GLYATL1B	MIR208B
CCDC144B	FAM111A	JPH4
TBC1D28	OR4D10	DHRS2
SLC5A10	PATL1	CPNE6
SLC47A2	MRPL16	GZMB
ALDH3A1	PTGDR2	LINC02293
ULK2	SLC15A3	MIR3171
CDRT15L2	TKFC	LINC01551
LOC339260	PPP1R32	LINC02282
NATD1	RPLP0P2	MIR624
TBC1D3P5	MYRF	GPR33
FOXN1	MYRF-AS1	NUBPL
KIAA0100	MIR6746	AKAP6
RAB34	FADS3	SNORA89
TMIGD1	RAB3IL1	EAPP
CPD	SCGB1D1	MIR4503
SMURF2P1-LRRC37BP1	SCGB2A2	SLC25A21
CRLF3	UQCC3	PNN
MIR4724	BSCL2	LINC00871
RHOT1	SNORD31	RPL10L
TMEM98	SNORD30	MDGA2
SPACA3	SLC22A25	SAV1
RFFL	ATL3	FRMD6
NLE1	RTN3	CDKN3
PPP1R1B	MARK2	RPL13AP3
GRB7	NAA40	LINC00520
CCR7	FLRT1	CCDC175
KRT24	MACROD1	RTN1
GAST	TRPT1	PPM1A
NT5C3B	NUDT22	SALRNA1
RAB5C	DNAJC4	HIF1A-AS2
MPP2	PPP1R14B-AS1	HIF1A-AS3
FAM215A	GPR137	LINC00644
PPY	MIR7155	GPHB5
GPATCH8	RPS6KA4	MIR5694
LINC01180	LINC02724	TMEM229B
SCRN2	SLC22A11	SMOC1
MIR1203	EHD1	SNORD169
THRA1/BTR	MIR192	LINC01269
MIR196A1	MIR194-2	HEATR4
TTLL6	MIR194-2HG	COQ6
ABI3	GPHA2	NEK9
LINC02075	ARL2-SNX15	BATF
MIR6165	SPDYC	ERG28
ACSF2	CAPN1	GSTZ1
EPN3	CDC42EP2	LINC01467
LOC105371824	DPF2	LINC02301
WFIKKN2	SLC25A45	LINC02328
LOC101927539	KCNK7	GALC
CCDC182	KAT5	LINC01147
MSX2P1	OVOL1	ZC3H14
MKS1	OVOL1-AS1	PSMC1
TSPOAP1	CCDC85B	TC2N
TBC1D3P1-DHX40P1	FOSL1	SLC24A4
TBX4	TSGA10IP	SERPINA11
EFCAB3	GAL3ST3	SERPINA12
CD79B	YIF1A	SERPINA4
PRR29	CD248	SERPINA3
PRR29-AS1	SLC29A2	LINC02318
RGS9	PELI3	TCL6
LINC02563	CCDC87	TCL1A
CEP112	PC	LINC00618
FAM20A	SYT12	LINC02304
MIR4524A	MIR6860	LINC02291
LINC01028	RHOD	C14orf177
KCNJ16	SSH3	MIR2392
ROCR	CLCF1	MIR770
LOC102723517	RPS6KB2	MIR493
LINC02097	GPR152	MIR431
SOX9-AS1	AIP	MIR433
SSTR2	C11orf72	MIR127
LINC02092	DOC2GP	MIR432
BTBD17	UNC93B1	MEG8
GPR142	ALDH3B1	MIR370
CD300H	TCIRG1	SNORD113-1
RAB37	CHKA	SNORD113-3
MIR3615	KMT5B	SNORD113-6
KCTD2	PPP6R3	SNORD114-3
SMIM5	TESMIN	SNORD114-4
UNK	MRGPRF	SNORD114-9
ZACN	LINC01488	SNORD114-11
ST6GALNAC1	LTO1	SNORD114-14
LOC105274304	ANO1	SNORD114-23
SEPTIN9	FADD	MIR299
LINC01987	FLJ42102	MIR380
TNRC6C-AS1	FOLR1	MIR323A
TMC6	PHOX2A	MIR758
TMEM235	PDE2A	MIR494
CYTH1	ARAP1	MIR1193
C1QTNF1	MIR4692	MIR495
RBFOX3	STARD10	MIR376B
ENPP7	ATG16L2	MIR376A1
LINC01979	FCHSD2	MIR300
CARD14	FAM168A	MIR381HG
LOC101928855	PLEKHB1	MIR381
MIR657	UCP2	MIR487B
MIR338	MIR548AL	MIR889
SLC38A10	POLD3	MIR544A
LOC100130370	NEU3	MIR655
TSPAN10	ARRB1	MIR668
SLC16A3	RPS3	MIR485
TEX19	GDPD5	MIR409
UTS2R	LOC105369391	MIR656
RAB40B	UVRAG-DT	AMN
FN3K	CAPN5	LINC00677
MYL12A	MYO7A	RD3L
TGIF1	TENM4	ASPG
LOC112577592	PRSS23	LINC02691
TXNDC2	TMEM135	AHNAK2
LOC101927410	TRIM49D2	TEX22
LINC01928	UBTFL1	CHEK2P2
LINC01255	NAALAD2	HERC2P9
CIDEA	DISC1FP1	NIPA2
PRELID3A	MTNR1B	MKRN3
C18orf15	SLC36A4	SNRPN
ANKRD30B	DEUP1	SNURF
LINC01444	KDM4E	SNORD108
ESCO1	ENDOD1	SNORD116-1
SNRPD1	ARHGAP42	SNORD116-9
CABLES1	BIRC3	SNORD116-8
TMEM241	DYNC2H1	SNORD116-11
LINC01543	PDGFD	SNORD116-13
PCAT18	GRIA4	SNORD116-17
AQP4-AS1	MSANTD4	SNORD116-19
DSC3	LINC02719	SNORD116-23
DSC2	ELMOD1	SNORD116-26
DSG1	SLN	SNORD115-1
DSG1-AS1	RDX	SNORD115-3
DSG3	FDX1	SNORD115-5
DSG2	ARHGAP20	SNORD115-7
GAREM1	LINC02550	SNORD115-10
WBP11P1	COLCA2	SNORD115-13
MAPRE2	MIR34B	SNORD115-14
MIR187	MIR34C	SNORD115-15
MOCOS	BTG4	SNORD115-16
RIT2	LAYN	SNORD115-19
SLC14A2	SIK2	SNORD115-20
RNF165	C11orf52	SNORD115-22
LOXHD1	DIXDC1	PWAR4
ZBTB7C	LINC02763	SNORD115-23
NA	TTC12	SNORD115-24
DYM	LOC101928940	SNORD115-26
MIR1539	LINC00900	SNORD115-30
SMAD4	LINC02702	SNORD115-33
LINC01630	BUD13	SNORD115-43
MBD2	ZPR1	SNORD115-38
CCDC68	APOA5	SNORD115-39
TCF4	APOA4	SNORD115-40
CPLX4	APOA1-AS	SNORD115-21
SERPINB5	BACE1	SNORD115-41
SERPINB7	FXYD2	SNORD115-11
SERPINB2	FXYD6	UBE3A
HMSD	TMPRSS13	LINC00929
LINC01924	IL10RA	GABRG3-AS1
DOK6	MPZL3	PGBD4
SMIM21	MPZL2	SLC12A6
LINC01893	ARCN1	ACTC1
LINC01927	PHLDB1	ANP32AP1
MBP	CXCR5	LINC02345
TXNL4A	MIR4492	EIF2AK4
RBFADN	C2CD2L	IVD
ARHGAP45	HINFP	MRPL42P5
GNG7	NLRX1	DNAJC17
MIR1268A	CBL	PPP1R14D
SEMA6B	USP2-AS1	EXD1
MIR7-3	LOC102724301	OIP5-AS1
ZNRF4	OAF	LTK
ACSBG2	TLCD5	PLA2G4B
MLLT1	MIR125B1	PLA2G4F
CLEC4GP1	BLID	CAPN3
2025-03-02	CLMP	TGM5
OR1M1	TBRG1	TP53BP1
ZNF177	SIAE	FRMD5
ANGPTL6	SPA17	TERB2
ICAM3	LOC101929340	LOC105370802
CDKN2D	LOC403312	LINC01491
AP1M2	FEZ1	SLC12A1
SPC24	PATE1	HDC
ELAVL3	PATE2	CYP19A1
ACP5	TIRAP	MIR7973-1
ZNF69	MIR6090	MIR7973-2
ZNF136	FLI1	GLDN
ZNF799	LOC101929538	LOC100422556
BEST2	SENCR	LEO1
PODNL1	C11orf45	GNB5
DNAJB1	TP53AIP1	WDR72
SNORA104	NFRKB	PIGBOS1
ADGRE3	PRDM10	PIGB
ADGRE2	APLP2	DNAAF4
SLC1A6	C11orf44	TEX9
CASP14	LINC02551	GCNT3
PGLYRP2	OPCML	RORA-AS1
OR10H5	LRTM2	LINC02349
UCA1	LOC100128253	TPM1-AS
LINC01835	CRACR2A	CSNK1G1
HSH2D	CD9	RNU5A-1
FAM32A	LTBR	IQCH-AS1
NWD1	TAPBPL	FEM1B
SIN3B	ENO2	ITGA11
ANKLE1	PTPN6	NOX5
NXNL1	CD163L1	DRAIC
NIBAN3	LINC01252	SALRNA2
MAP1S	MANSC1	THSD4-AS1
MAST3	CREBL2	SENP8
IL12RB1	APOLD1	CELF6
PDE4C	DDX47	CYP1A2
GDF15	GPRC5D	CPLX3
ZNF93	FAM234B	COX5A
ZNF98	GRIN2B	MIR4313
LINC01785	PTPRO	NRG4
ZNF728	EPS8	ISL2
URI1	AEBP2	LINGO1-AS1
ZNF536	LDHB	LINGO1
LOC400684	ABCC9	MTHFS
SLC7A9	LOC105369691	LOC101929586
SCGB2B2	CASC1	CPEB1
SCGB2B3P	SSPN	LOC338963
FXYD1	ITPR2	C15orf40
HAMP	FAR2	SH3GL3
RBM42	TMTC1	ADAMTSL3
ZBTB32	TSPAN11	LINC00933
ARHGAP33	LINC02387	SLC28A1
LINC01529	PKP2	LINC01584
PRODH2	ALG10B	LOC105370954
ZNF570	GXYLT1	LINC00052
ZNF540	YAF2	MIR11181
LOC100631378	PRICKLE1	NTRK3
FAM98C	ADAMTS20	NTRK3-AS1
ACTN4	DBX2	DET1
LGALS7	LOC100288798	MIR1179
GMFG	PCED1B	RLBP1
EID2	MIR4494	FANCI
LGALS13	SLC48A1	GABARAPL3
PSG8	TMEM106C	SV2B
ZNF575	ZNF641	CRAT37
IRGC	TEX49	LOC104613533
LOC100505715	ADCY6	C15orf32
CEACAM22P	CCDC65	LINC00930
CEACAM16	DDN-AS1	LOC105370980
APOC4	LMBR1L	LINC01579
NKPD1	TUBA1B	LINC01580
EML2	TROAP	LINC01197
MIR642A	C1QL4	LINC00924
IGFL2	AQP2	LOC105369212
IGFL2-AS1	AQP5	CERS3
C5AR2	LOC101927318	LOC100507472
EHD2	AQP6	OR4F13P
SELENOW	MIR1293	TMEM204
PLA2G4C-AS1	SLC11A2	LOC105371046
PLA2G4C	LETMD1	MIR4717
CYTH2	POU6F1	PRSS21
LMTK3	DAZAP2	BICDL2
SPACA4	SCN8A	LINC02177
CGB5	ACVRL1	LINC01177
PTH2	OR7E47P	TVP23A
FLT3LG	KRT2	CIITA
SNAR-B1	TNS2	LOC101927131
SYT3	LOC283335	LINC02186
KLK2	MIR6757	VPS35L
KLK11	RARG	GP2
CTU1	ESPL1	ACSM5
LOC101928517	SP7	ACSM2A
SIGLECL1	TARBP2	DNAH3
LINC01872	ATP5MC2	ANKS4B
ZNF616	LINC02381	CRYM
PPP2R1A	COPZ1	OTOAP1
ZNF534	GPR84	SCNN1B
ZNF677	ZNF385A	CACNG3
BIRC8	PDE1B	SLC5A11
MIR519C	OR6C74	SULT1A1
MIR526A1	OR6C6	QPRT
MIR520D	OR6C2	SMG1P5
MIR518E	OR6C68	SEPTIN1
MIR518A1	CD63	FBRS
MIR518A2	MMP19	PRSS53
MIR521-1	DGKA	PRSS8
MIR522	MYL6B	ITGAD
MIR527	ANKRD52	ARMC5
MIR1283-2	COQ10A	FRG2KP
MIR516A2	CNPY2	TP53TG3D
MYADM	SNORA105C	LOC105369266
MIR7975	BAZ2A	LOC112268173
TMEM150B	ZBTB39	ANKRD26P1
ZNF784	MYO1A	ABCC11
ZNF542P	STAT6	ADAM3B
ZNF549	MIR1228	LINC00919
ZSCAN4	NDUFA4L2	CASC16
ZNF776	ARHGAP9	CES1P2
ZNF135	DDIT3	MIR3935
ZSCAN18	MBD6	MIR138-2
ZNF544	AGAP2	HERPUD1
LOC105372480	CTDSP2	APOOP5
EIPR1	LOC100506869	LINC02141
NTSR2	RASSF3	NPAP1L
LOC100506474	LINC02231	BEAN1-AS1
LINC01804	MSRB3	EXOC3L1
OTOF	LINC02454	AGRP
CIB4	MIR6074	CENPT
SLC35F6	TMBIM4	DPEP3
MAPRE3	IRAK3	CDH1
PCARE	MIR6502	LOC400541
CLIP4	DYRK2	EXOSC6
LCLAT1	RAP1B	LOC100506083
EHD3	MDM2	VAC14
QPCT	CPM	CMTR2
CYP1B1-AS1	LYZ	LINC02136
LINC01883	FRS2	CHST4
LINC02613	LOC101928002	IST1
COX7A2L	TMEM19	TXNL4B
LINC01833	ATXN7L3B	PMFBP1
LINC01121	KRR1	LINC01568
LINC01820	NAP1L1	LOC101928035
MIR559	LNCOG	NPIPB15
CFAP36	OSBPL8	CHST5
MIR4432HG	CSRP2	ADAT1
MIR4432	LINC02426	DUXB
C2orf74	LINC01619	CNTNAP4
MIR4433B	PLEKHG7	LINC02125
BMP10	LOC643339	LINC01229
GKN1	LOC105369911	LOC102724084
FIGLA	LINC02410	LINC01227
PAIP2B	LOC105369921	IRF8
SMYD5	HAL	LINC01082
NAT8	ELK3	LINC01081
ALMS1P1	NEDD1	LOC101928682
ACTG2	SLC9A7P1	LOC102724467
DGUOK-AS1	UHRF1BP1L	IL17C
M1AP	ACTR6	TRAPPC2L
CTNNA2	DEPDC4	CENPBD1
CAPG	CHPT1	C17orf97
USP39	DRAM1	LOC105371592
CD8A	PAH	OR1G1
TEX37	NT5DC3	LOC100288728
EIF2AK3	NFYB	OR3A3
NEURL3	TXNRD1	ASPA
KANSL3	SLC41A2	TRPV1
SEMA4C	TCP11L2	ITGAE
FAM178B	CRY1	LINC01996
LINC02611	TMEM119	LOC101559451
AFF3	FAM222A-AS1	ALOX12
CHST10	TRPV4	ASGR2
NMS	C12orf76	DLG4
LOC101927142	IFT81	WRAP53
LOC285000	PPTC7	KRBA2
UXS1	TCTN1	PIK3R5
LINC01886	HVCN1	DHRS7C
SULT1C2	PPP1CC	GAS7
EDAR	CCDC63	MYH13
MIR4265	SH2B3	MYHAS
MIR4266	ALDH2	MYH8
ACOXL	NAA25	MYH1
MIR1302-3	HECTD4	TMEM238L
DDX11L2	RPL6	PIRT
SCTR	PLBD2	DNAH9
NIFK	MIR4472-2	MIR1269B
CYP27C1	MAP1LC3B2	ELAC2
MYO7B	RFC5	MGC12916
LOC105373609	VSIG10	LOC101928475
LIMS2	LINC02439	CDRT7
LINC01854	CIT	CDRT8
ARHGEF4	PXN	CDRT3
C2orf27A	SIRT4	CDRT15P2
ANKRD30BL	DYNLL1	LINC02087
LOC100507600	NRAV	ZNF624
LRP1B	COQ5	USP32P1
LYPD6	POP5	FAM106C
GALNT13	CABP1	KRT16P2
UPP2	UNC119B	TBC1D27P
LY75-CD302	ACADS	PEMT
PLA2R1	XLOC_009911	DRG2
LOC101929512	HNF1A-AS1	LINC02076
SLC4A10	P2RX7	FBXW10
SCN7A	CAMKK2	PRPSAP2
XIRP2	TMEM120B	SNORA59B
NOSTRIN	BCL7A	NOS2P3
MYO3B-AS1	MLXIP	LINC02088
ERICH2	B3GNT4	CCDC144NL-AS1
GORASP2	DIABLO	LINC02693
RAPGEF4	HIP1R	KCNJ18
LNPK	VPS37B	UBBP4
MIR1246	ABCB9	MTRNR2L1
PDE11A	OGFOD2	LOC105371703
RBM45	KMT5A	MIR4522
CHROMR	RILPL1	KSR1
PLEKHA3	RFLNA	KRT18P55
SESTD1	NCOR2	TMEM97
ZNF385B	SLC15A4	SNORD4A
PPP1R1C	STX2	FAM222B
NUP35	MMP17	SEZ6
LOC105373782	ULK1	ATAD5
FSIP2-AS2	LINC02361	AA06
ITGAV	LRCOL1	CCL13
C2orf88	LINC00421	RPL19
LOC729254	ZMYM2	STAC2
DNAH7	LINC01072	CASC3
HECW2	GJB6	WIPF2
SF3B1	IL17D	TOP2A
BOLL	EEF1AKMT1	KRT25
CFLAR	LINC00367	KRT26
CASP10	LATS2	KRT34
TMEM237	SAP18	KRT38
CTLA4	LINC01046	KRT35
FZD5	MICU2	KRT9
LOC100507443	SACS	HSPB9
CRYGC	PCOTH	MIR6780A
CRYGB	SPATA13	RAMP2
IDH1-AS1	LOC105370295	BECN1
PTH2R	ATP12A	AOC3
LANCL1-AS1	CDK8	AOC4P
ABCA12	MTIF3	LINC00671
LINC01280	FLT3	G6PC
IGFBP2	FLT1	RPL27
CATIP	LINC00544	VAT1
CATIP-AS2	LINC00426	NBR2
SLC11A1	LINC00398	LSM12
VIL1	TEX26-AS1	FAM171A2
PRKAG3	TEX26	ITGA2B
GLB1L	B3GLCT	HIGD1B
LINC01803	EEF1DP3	FAM187A
EPHA4	BRCA2	MYL4
SGPP2	N4BP2L2	NPEPPS
MOGAT1	STARD13	TBX21
KCNE4	STARD13-AS	HOXB1
FAM124B	LINC02344	HOXB-AS3
DOCK10	MAB21L1	HOXB6
COL4A3	LINC00445	HOXB8
MFF	DCLK1	PRAC2
C2orf83	CCNA1	CALCOCO2
SPHKAP	SERTM1	B4GALNT2
ITM2C	RFXAP	FLJ40194
GPR55	SMAD9	LOC102724596
SPATA3-AS1	TRPC4	LINC02073
B3GNT7	LINC00598	KIF2B
TEX44	FOXO1	COIL
COPS7B	SLC25A15	RNF126P1
NPPC	SUGT1P3	LOC101927557
ECEL1P2	KBTBD6	OR4D2
ALPG	KBTBD7	EPX
ALPI	OR7E37P	LPO
CHRNG	VWA8-AS1	PPM1E
GIGYF2	DGKH	GDPD1
SNORC	LACC1	TBC1D3P2
SAG	LINC00407	CSH1
DGKD	SLC25A30-AS1	GH1
UGT1A8	COG3	MIR5047
UGT1A9	LINC00563	MIR4315-2
UGT1A7	LRCH1	LRRC37A3
UGT1A6	HTR2A	CACNG5
MSL3P1	SUCLA2	CACNG1
IQCA1	FNDC3A	ABCA8
MIR6811	MLNR	LOC105371880
LINC02610	PHF11	LINC00511
LOC643387	RCBTB1	LOC101928251
LOC150935	ARL11	LOC100134391
OTOS	CTAGE10P	LINC00469
LOC285191	RNASEH2B	TTYH2
SNED1	RNASEH2B-AS1	KIF19
ANO7	FAM124A	GPRC5C
PDYN	WDFY2	CD300LB
HAO1	DHRS12	CD300C
PAK5	TMEM272	C17orf77
SEL1L2	CKAP2	CD300LF
LOC613266	PCDH8	HID1
KIF16B	LINC01065	NT5C
OTOR	PCDH20	SAP30BP
BANF2	MIR548X2	RHBDF2
SNORD17	COMMD6	METTL23
CRNKL1	FBXL3	LOC100507351
CD93	MYCBP2	DNAH17
CSTL1	OBI1	LINC01977
LOC100134868	LINC01068	MIR1268B
MIR4477A	LINC01080	OXLD1
LINC01597	LINC00377	ANAPC11
DEFB121	LINC00564	HEXD
TTLL9	SLITRK1	CYBC1
KIF3B	GPC6	LINC01904
C20orf203	GPR180	L3MBTL4
DNMT3B	CLDN10-AS1	LINC01254
SUN5	DZIP1	LINC01887
BPIFB2	OXGR1	C18orf61
BPIFB6	MBNL2	PTPN2
ACTL10	IPO5	MIR5190
PXMP4	FARP1	MC2R
FAM83C-AS1	DOCK9	POTEC
FER1L4	CLYBL	LINC01443
EPB41L1	LOC101927437	OSBPL1A
AAR2	NALCN	PSMA8
SLA2	FGF14-IT1	MIR8057
DSN1	FGF14-AS2	DSG2-AS1
SRC	BIVM	TTR
VSTM2L	LINC00396	SLC25A52
FAM83D	RAB20	NOL4
L3MBTL1	NAXD	DTNA
SGK2	LINC00346	LOC105372068
GTSF1L	ARHGEF7	MIR924
LINC01728	ARHGEF7-AS1	MIR5583-1
R3HDML	LOC101060553	MIR924HG
KCNK15-AS1	F7	LINC01477
WFDC13	F10	KC6
PLTP	PROZ	LINC00907
SLC12A5	ADPRHL1	LINC01478
ZNF663P	GRK1	ST8SIA5
MKRN7P	GAS6-AS1	ELOA2
SULF2	GAS6-DT	SNORD58C
LINC01522	LINC00565	RPL17-C18orf32
BCAS4	CDC16	CFAP53
MIR3194	LINC01054	DCC
NFATC2	RNASE7	LINC01919
MIR4756	RNASE8	SNORA37
TFAP2C	HNRNPC	LOC642484
MIR4325	LOC105370401	LINC-ROR
SPO11	ABHD4	ST8SIA3
C20orf85	SLC7A7	NEDD4L
GNAS	REM2	MIR122
SLMO2-ATP5E	C14orf93	MIR3591
PHACTR3	IL25	LINC01926
CDH26	NGDN	LMAN1
MIR646HG	DHRS4L2	SERPINB13
CDH4	CARMIL3	SERPINB4
LOC100128310	NRL	SERPINB10
CABLES2	TINF2	LINC00305
MIR1-1HG	RIPK3	CDH7
MIR1-1	KHNYN	CDH19
MIR133A2	CBLN3	MIR5011
SLCO4A1	MIR4307HG	CD226
SLCO4A1-AS1	PRKD1	SOCS6
LINC00029	SCFD1	GTSCR1
LINC01056	COCH	LINC01899
LOC100130587	DTD2	CBLN2
SRMS	SPTSSA	MIR548AV
ZBTB46	SNX6	LOC400655
LINC01549	NFKBIA	LINC02582
CHODL	MBIP	LINC01922
MIR548XHG	NKX2-8	DIPK1C
APP	PAX9	LOC339298
MIR4759	LINC00517	LINC01029
LINC01697	MIA2	KCNG2
CCT8	LRFN5	PARD6G-AS1
MAP3K7CL	FSCB	PRSS57
KRTAP24-1	LINC02303	ABCA7
KRTAP13-3	LRR1	MIR7850
KRTAP19-4	POLE2	SMIM24
KRTAP19-5	LINC01588	FUT5
KRTAP19-7	DMAC2L	PSPN
KRTAP6-3	CDKL1	SLC25A41
KRTAP6-2	NIN	TUBB4A
KRTAP20-4	PYGL	TNFSF14
LINC00159	FRMD6-AS2	ADGRE1
CFAP298	RTRAF	ADGRE4P
RCAN1	NID2	FLJ25758
CLIC6	PTGER2	ARHGEF18
LINC00160	LOC101927620	TEX45
LINC01436	BMP4	PNPLA6
LOC100133286	CNIH1	CAMSAP3
CBR3	SAMD4A	MIR6792
CLDN14	MAPK1IP1L	STXBP2
GET1	ATG14	RETN
MIR6508	LOC101927690	FCER2
SH3BGR	OTX2	CTXN1
B3GALT5	OTX2-AS1	CCL25
IGSF5	DACT1	RAB11B-AS1
DSCAM	PCNX4	HNRNPM
LINC00323	DHRS7	MYO1F
PLAC4	LINC02322	ACTL9
FAM3B	MIR9718	OR2Z1
LINC00479	LINC01303	MBD3L1
ZNF295-AS1	SYT16	OR7G2
UMODL1	SYNE2	OR7D2
UMODL1-AS1	MTHFD1	OR7E24
TFF3	RAB15	ZNF560
SLC37A1	LINC02324	MIR5589
LINC01671	MIR4708	C19orf38
MIR5692B	FAM71D	RAB3D
PDXK	PLEK2	CCDC159
TRPM2	PLEKHH1	CCDC151
TRPM2-AS	PIGH	ZNF440
LINC02575	ARG2	ZNF44
TSPEAR-AS1	VTI1B	ZNF490
KRTAP10-1	RDH11	MAN2B1
KRTAP10-7	RDH12	WDR83
KRTAP10-10	ZFP36L1	TRIR
KRTAP10-11	ACTN1-AS1	MIR6794
KRTAP12-4	PLEKHD1	RAD23A
KRTAP12-3	SUSD6	MRI1
KRTAP12-2	LOC100506358	C19orf53
ITGB2	LOC646548	MISP3
LINC00163	MAP3K9	PTGER1
PICSAR	PCNX1	NDUFB7
LINC00334	DCAF4	CLEC17A
COL18A1	PSEN1	OR1I1
MIR6815	RIOX1	CYP4F12
SLC19A1	ELMSAN1	OR10H2
LINC01694	LINC02274	OR10H1
PCBP3	ABCD4	RAB8A
LOC100129027	VRTN	BABAM1
S100B	SYNDIG1L	MVB12A
LINC01664	PROX2	INSL3
ADA2	PGF	JAK3
CECR3	TMED10	RPL18A
SLC25A18	LOC102724153	SNORA68
MICAL3	TGFB3	ISYNA1
PEX26	VASH1	UBA52
USP18	LINC01629	HAPLN4
DGCR9	LINC02288	CILP2
DGCR10	NGB	GMIP
LINC00895	ISM2	ZNF738
TBX1	SNW1	LINC00664
MIR1286	GTF2A1	ZNF43
UBE2L3	FLRT2	ZNF208
VPREB1	KCNK10	GOLGA2P9
IGLL1	PTPN21	ZNF492
VPREB3	EML5	ZNF723
GGT5	TTC8	ZNF726
TOP1P2	NRDE2	ZNF254
CRYBB2	CALM1	LOC102724908
CRYBB1	LOC105370619	THEG5
MIATNB	TTC7B	LINC01533
C22orf31	DGLUCY	CHST8
RFPL1	GPR68	ZNF599
ASCC2	PPP4R3A	GRAMD1A
LIF-AS1	RIN3	MIR6887
RNF215	CLMN	FAM187B
SEC14L2	SYNE3	CD22
LOC105372990	C14orf132	MIR5196
SEC14L4	VRK1	FFAR1
SEC14L6	LINC02325	FFAR3
DUSP18	LINC01550	LINC01531
OSBP2	EML1	TMEM147-AS1
MIR3200	EVL	ATP4A
LIMK2	DEGS2	UPK1A
C22orf24	MIR345	NPHS1
C22orf42	MIR337	LOC105372383
RFPL3	SNORD113-2	WDR62
RFPL3S	SNORD114-7	LINC00665
LOC339666	SNORD114-10	ZNF793-AS1
RTCB	LINC00239	SYCN
MCM5	DYNC1H1	IFNL3
APOL4	ANKRD9	IFNL4
APOL1	TRAF3	IFNL2
MIR6819	EXOC3L4	IFNL1
CSF2RB	CKB	LRFN1
TEX33	TRMT61A	ZNF546
TMPRSS6	COA8	CYP2B7P
SSTR3	MIR203A	CYP2B6
CYTH4	LINC02280	CYP2A13
LOC100506271	ADSSL1	B9D2
ELFN2	AKT1	ERICH4
BAIAP2L2	LINC00638	CEACAM3
APOBEC3B-AS1	CEP170B	DMRTC2
APOBEC3C	GPR132	PSG10P
MGAT3-AS1	BRF1	PSG11
GRAP2	TEDC1	LOC284344
MCHR1	LOC105370697	PRG1
SNORD140	PWRN2	TEX101
L3MBTL2	SNORD116-20	LYPD3
MEI1	SNORD116-21	XRCC1
SEPTIN3	PWAR1	PINLYP
NFAM1	SNORD115-47	ZNF235
PACSIN2	SNORD115-48	APOE
LOC100506679	SNORD109B	APOC2
LOC101927447	ATP10A	KLC3
EFCAB6-AS1	APBA2	FBXO46
SHISAL1	TMCO5B	DMPK
FAM118A	EMC4	PGLYRP1
CERK	ZNF770	IGFL4
MLC1	DPH6-DT	IGFL1
MIOX	C15orf41	C5AR1
MAPK8IP2	LOC145845	NAPA
LOC105373100	RASGRP1	SNAR-A2
LINC00606	GPR176	BSPH1
PPARG	C15orf56	ELSPBP1
MIR4270	PLCB2	SULT2B1
GALNT15	INAFM2	FUT2
THRB	CCDC9B	LOC105447645
GADL1	PHGR1	CGB3
CCR4	KNSTRN	SNAR-G2
MIR128-2	BAHD1	SNAR-G1
GOLGA4	CHST14	CGB8
SLC22A14	KNL1	MIR4324
SCN5A	RMDN3	SLC6A16
ENTPD3	GCHFR	PNKP
ZNF619	SPINT1-AS1	SIGLEC11
ZNF620	RHOV	SNAR-A5
CCK	CHAC1	SNAR-D
VIPR1	MIR4310	MYH14
LINC02158	SPTBN5	NAPSB
GASK1A	GANC	LOC105372440
C3orf86	ZNF106	LOC105372441
LINC01988	STARD9	KLK4
CCR9	TMEM62	KLK7
TDGF1	CCNDBP1	KLK10
PRSS46P	SERF2	SIGLEC9
NBEAL2	SPG11	SIGLEC17P
NCKIPSD	GATM	LOC100129083
LAMB2P1	C15orf48	SIGLEC10
AMT	MIR147B	CEACAM18
DAG1	SNORA41B	SIGLEC12
GMPPB	SQOR	SIGLEC5
CDHR4	SEMA6D	SIGLEC14
MST1R	FBN1	HAS1
MON1A	SHC4	ZNF350-AS1
SEMA3B	SECISBP2L	ZNF610
C3orf18	SLC27A2	ZNF528-AS1
HEMK1	USP8	ZNF137P
IQCF2	MIR4713HG	ZNF611
GPR62	DMXL2	ERVV-1
LINC00696	LYSMD2	ERVV-2
GLYCTK	MAPK6-DT	ZNF160
STAB1	BCL2L10	VN1R2
SNORD19	CERNA1	VN1R4
ITIH1	MYO5A	LOC284379
ITIH3	ARPP19	DPRX
LRTM1	ONECUT1	MIR1323
ARHGEF3	LINC02490	MIR498
ARHGEF3-AS1	RFX7	MIR520E
HESX1	MNS1	MIR515-2
DNASE1L3	TCF12	MIR515-1
FAM107A	GCOM1	MIR519E
FAM3D-AS1	ALDH1A2	MIR520F
C3orf67-AS1	LIPC	MIR1283-1
LOC339902	LIPC-AS1	MIR520A
PSMD6	LOC101928725	MIR526B
MITF	FAM81A	MIR525
LOC105377162	C2CD4B	MIR523
LINC02077	GOLGA2P11	MIR518F
ARL6	RAB8B	MIR520B
TMEM45A	CA12	MIR518B
PDCL3P4	USP3	MIR518C
MORC1-AS1	MIR422A	MIR524
PHLDB2	CIAO2A	MIR517A
C3orf52	SNX1	MIR519D
MIR9900	SNX22	MIR521-2
ARGFX	PPIB	MIR517B
CD86	SPG21	MIR520G
KALRN	SLC51B	MIR516B2
SLC41A3	PDCD7	MIR526A2
ALDH1L1-AS1	CLPX	MIR518D
C3orf22	CILP	MIR516B1
C3orf56	DPP8	MIR517C
LINC02016	SLC24A1	MIR519A1
DNAJB8	DENND4A	MIR516A1
LINC01565	RAB11A	MIR371A
KIAA1257	DIS3L	SYT5
GP9	SNORD16	ISOC2
H1FOO	LINC02206	U2AF2
TMCC1	LOC102723493	RFPL4A
TMEM108	LOC101929076	NLRP11
SRPRB	CLN6	NLRP4
SLC35G2	CORO2B	NLRP13
NCK1-DT	EWSAT1	NLRP8
MRAS	GLCE	NLRP5
LINC01391	PAQR5	ZSCAN5C
PRR23C	LINC02205	ZSCAN5A
BPESC1	LARP6	EDDM13
LOC100507291	THSD4	SMIM17
NMNAT3	NR2E3	PEG3
SPSB4	PARP6	USP29
ZBTB38	BBS4	ZIM3
GRK7	CD276	DUXA
TFDP2	LOXL1-AS1	AURKC
SLC9A9-AS1	STOML1	VN1R1
PLOD2	STRA6	ZNF211
TM4SF1	SEMA7A	ZNF814
ERICH6-AS1	UBL7-AS1	ZSCAN1
MINDY4B	SCAMP2	ERVK3-1
MIR5186	MPI	ZBTB45
MBNL1	FAM219B	LINC01875
GPR149	LOC105376731	LOC105373394
PLCH1	SNUPN	LINC01246
KCNAB1	CSPG4	MIR7515HG
KCNAB1-AS2	ODF3L1	LINC00299
VEPH1	UBE2Q2	KIDINS220
RSRC1	LOC101929439	LINC01954
IQCJ-SCHIP1	SCAPER	LINC00570
C3orf80	PSTPIP1	GREB1
TRIM59-IFT80	TSPAN3	ASXL2
SPTSSB	LOC440292	TCF23
LRRC77P	SH2D7	ZNF513
MECOM	CIB2	IFT172
TERC	DNAJA4	GPN1
LRRC34	CRABP1	RBKS
LRRIQ4	CHRNA5	LOC100505774
LOC100128164	LOC100129540	SPDYA
GPR160	RASGRF1	LOC105374389
SLC7A14-AS1	TMED3	SNORA10B
SLC7A14	LINC00927	LINC01936
RPL22L1	ARNT2	CAPN13
EIF5A2	ABHD17C	CAPN14
ZNF639	MESD	SRD5A2
LOC101928882	IL16	LINC01946
FXR1	TMC3	LINC00486
RNU6-8	LINC01583	MYADML
DCUN1D1	WHAMM	LINC01320
KLHL6	HOMER2	RMDN2
KLHL24	HDGFL3	MORN2
PARL	SCAND2P	OXER1
HTR3D	NMB	LRPPRC
HTR3C	ZNF592	SLC3A1
HTR3E	MIR7706	LINC02583
DVL3	MIR3529	STON1-GTF2A1L
LINC02069	AEN	MIR548BA
EHHADH-AS1	ISG20	FSHR
LIPH	ABHD2	GPR75-ASB3
SENP2	KIF7	ACYP2
LINC02020	MESP2	MTIF2
ADIPOQ	SEMA4B	PNPT1
RTP2	GDPGP1	LINC01795
PLAAT1	IQGAP1	LINC01793
ATP13A5	CRTC3	EHBP1
ATP13A4-AS1	LINC01585	UGP2
ATP13A4	FURIN	PELI1
DPPA2P3	FES	LINC00309
LINC02028	MAN2A2	LINC02245
LINC02037	FAM174B	MIR4778
LINC00887	LINC02254	LINC01873
LRRC15	IRAIN	LINC01797
LINC01972	SYNM	PLEK
LINC01983	MEF2A	ARHGAP25
NRROS	PCSK6-AS1	SNRNP27
SENP5	PCSK6	CLEC4F
DLG1	TARSL2	OR7E91P
BDH1	OR4F6	NAT8B
TBC1D14	HBM	DUSP11
LINC00504	PRR25	STAMBP
CCDC149	CCDC154	TET3
SEL1L3	TELO2	MTHFD2
STIM2-AS1	SNORA64	DCTN1-AS1
PTTG2	TBL3	C2orf81
LINC01258	NPW	RTKN
TLR10	TSC2	INO80B-WBP1
TLR1	RAB26	TLX2
RHOH	LOC729652	DQX1
CHRNA9	PDPK1	SEMA4F
MIR4802	SRRM2-AS1	LOC101927907
APBB2	SNORA3C	LOC105374820
GUF1	ZG16B	REG1A
MIR8053	PRSS30P	LINC01815
SLC10A4	PAQR4	DHFRP3
CWH43	PKMYT1	FUNDC2P2
SGCB	CLDN9	GNLY
LINC02480	MEFV	CD8B
LINC01618	LINC00921	SMYD1
LINC02283	ZNF597	FABP1
LINC02260	C16orf96	THNSL2
ARL9	NAGPA-AS1	LOC101928371
HOPX	CARHSP1	MIR4436A
UGT2B7	C16orf72	LSP1P4
RASSF6	ATF7IP2	FAM95A
PARM1	LITAF	LOC442028
PPEF2	SNN	PROM2
CXCL9	GSPT1	KCNIP3
PAQR3	CPPED1	STARD7
FGF5	LINC02185	NCAPH
COPS4	LINC02130	C2orf92
DSPP	XYLT1	ZAP70
DMP1	ABCC6P1	VWA3B
PKD2	ARL6IP1	TSGA10
ABCG2	TMC7	CNOT11
GPRIN3	ITPRIPL2	MIR5696
CCSER1	GDE1	IL1R2
LOC101929210	CCP110	IL1RL1
DAPP1	UMOD	TMEM182
LOC101929353	TMEM159	LINC01796
MANBA	SLC7A5P2	LINC01831
LEF1-AS1	METTL9	LINC01102
PITX2	PDZD9	LINC01103
TIFA	VWA3A	GPR45
UGT8	HS3ST2	ECRG4
NDST4	NDUFAB1	LOC402096
MIR1973	ERN2	GACAT1
NDST3	MIR548W	LINC01593
C4orf3	C16orf82	RANBP2
QRFPR	KDM8	ACOXL-AS1
TRPC3	APOBR	FLJ42351
IL21-AS1	SGF29	IL36B
IL21	CD19	IL1F10
LARP1B	SNX29P2	FOXD4L1
LINC01256	SPN	DPP10
NOCT	ZG16	DPP10-AS3
LOC101927516	KIF22	LOC101927709
CLGN	MVP	MARCO
MGAT4D	KCTD13	TEX51
LOC101927636	C16orf92	CCDC74B
LINC02266	TLCD3B	POTEJ
C4orf51	PPP4C	FAM168B
RPS3A	YPEL3	ZNF806
FGG	CORO1A	LYPD1
LRAT	SEPHS2	NCKAP5
PDGFC	BCL7C	NXPH2
LINC02433	CTF1	YY1P2
GASK1B	BCKDK	MIR7157
LINC02233	PRSS36	KYNU
SMIM31	PYCARD	ARHGAP15
LINC02275	TGFB1I1	TEX41
MFAP3L	TP53TG3HP	LYPD6B
LOC101928551	SHCBP1	NEB
LINC01098	MYLK3	CACNB4
LINC00290	C16orf87	CCDC148-AS1
ENPP6	GPT2	PKP4-AS1
CENPU	DNAJA2	GCG
MIR4455	ITFG1-AS1	LOC101929570
LINC02436	LINC02192	CSRNP3
SORBS2	ABCC12	LOC102724058
LINC02374	LONP2	SCN1A
LINC02492	SIAH1	XIRP2-AS1
CDH18	HEATR3	LOC105616981
LINC02241	ADCY7	FASTKD1
LSP1P3	MIR6771	MAP3K20-AS1
RAI14	LINC02178	CDCA7
UGT3A1	NKD1	HOXD12
UGT3A2	LOC101927272	HOXD10
LINC02110	MIR548AI	MIR10B
EGFLAM-AS4	LOC105371267	HOXD4
EGFLAM	RBL2	AGPS
RPL37	IRX6	TTN-AS1
GHR	LOC283856	CCDC141
FLJ32255	MT4	MIR548AE1
PAIP1	MT3	LINC01473
LINC02106	MT1L	FAM171B
LOC642366	MT1E	NABP1
LOC102467080	MT1M	LINC01821
ESM1	MT1F	CCDC150
DDX4	NUP93	GTF3C3
IL31RA	CETP	SATB2
ANKRD55	CPNE2	SATB2-AS1
LOC105378979	CX3CL1	LINC01877
ACTBL2	CCL17	SNORD70
GAPT	DOK4	CD28
PDE4D	CCDC102A	ICOS
ELOVL7	ADGRG1	GPR1
LINC02057	MIR6772	FAM237A
LOC101928651	KIFC3	CPO
LINC02065	LOC388282	C2orf80
MAST4	GINS3	LOC101927960
LOC105379030	LINC02126	CPS1
TMEM174	CDH5	MIR548F2
LOC340090	LINC00920	MIR4438
ARHGEF28	CKLF	VWC2L-IT1
FAM169A	CKLF-CMTM1	MREG
POC5	CMTM3	PECR
IQGAP2	CMTM4	SNORA115
CRHBP	PDP2	CXCR2P1
OTP	CDH16	CXCR2
TBCA	CBFB	CXCR1
LOC101929154	C16orf70	RNF25
CTD-2201I18.1	B3GNT9	TUBA4A
CRSP8P	HSF4	PTPRN
FAM151B	NOL3	PAX3
RASGRF2	E2F4	MIR4439
RASGRF2-AS1	PLEKHG4	LOC151484
LINC00461	TPPP3	ARMC9
LUCAT1	ZDHHC1	ECEL1
FAM81B	LOC100505942	EFHD1
TMEM232	C16orf86	LOC101928881
TSLP	THAP11	UGT1A10
KCNN2	NUTF2	UGT1A5
LOC102467217	LCAT	UGT1A4
DTWD2	NFATC3	UGT1A3
PRR16	ZFP90	DNAJB3
SNCAIP	CDH3	LOC100286922
LINC01170	TANGO6	UGT1A1
LINC02240	ST3GAL2	TRPM8
C5orf63	IL34	LINC01891
CCDC192	MTSS2	TNRC17
ADAMTS19	HYDIN	ASB18
MEIKIN	ZNF23	LOC93463
IL5	TAT-AS1	RBM44
TH2LCRR	PHLPP2	ESPNL
AFF4	ZNF821	KLHL30
ZCCHC10	DHODH	LINC01107
MIR1289-2	ZFHX3	AQP12A
WSPAR	LOC283922	AGXT
TCF7	GLG1	SEPTIN2
SKP1	MLKL	LOC105372493
TIFAB	FA2H	SIRPG-AS1
NEUROG1	ZNRF1	SIRPG
FAM53C	BCAR1	GNRH2
LOC105379194	TMEM231	SMOX
MALINC1	GABARAPL2	LINC01428
VTRNA1-2	CPHXL	LINC01751
PCDHA13	VAT1L	LINC01706
PCDHB1	WWOX	MIR8062
PCDHB4	MAFTRR	LINC01752
PCDHB8	ATMIN	C20orf187
PCDHB13	PKD1L2	ISM1-AS1
PCDHB19P	BCO1	FLRT3
PCDHGA3	HSBP1	MACROD2-AS1
PCDHGB2	MLYCD	MACROD2
PCDHGB3	LOC654780	PET117
RNF14	MEAK7	LINC00851
NDFIP1	COTL1	SMIM26
PPP2R2B	CRISPLD2	LINC00652
PPP2R2B-IT1	KIAA0513	RIN2
SPINK13	FAM92B	CFAP61
HTR4	MIR12128	XRN2
IL17B	LINC00311	LINC01727
CSF1R	MIR1910	LINC01427
PDGFRB	FOXC2	LOC284788
CAMK2A	LINC02189	FOXA2
CD74	LINC02188	SSTR4
RPS14	FBXO31	GZF1
SYNPO	LOC101928737	LOC284798
IRGM	KLHDC4	LOC105372582
ATOX1	SLC7A5	NCOR1P1
HAND1	LINC02182	FRG1DP
MIR3141	MIR5189	FRG1EP
LARP1	LOC100128882	DEFB115
MIR1303	LOC100289580	DEFB116
HAVCR1	LOC339059	CCM2L
HAVCR2	APRT	BPIFA4P
FAM71B	PABPN1L	CDK5RAP1
MIR146A	LOC100129697	MIR4755
LINC02159	ACSF3	ITCH
FBLL1	LOC101927817	DYNLRB1
LINC01187	ZNF276	NCOA6
C5orf58	TCF25	NFS1
LOC100128059	TUBB3	PHF20
KCNIP1	DBNDD1	CNBD2
LOC105377716	URAHP	MYL9
SNORA70J	CRK	LBP
LOC101928093	MYO1C	SNHG11
NKX2-5	LOC105371485	SNORA71E
MIR8056	DPH1	ADIG
LINC01484	P2RX5-TAX1BP3	SNORD154
NSG2	UBE2G1	LOC100128988
SIMC1	MYBBP1A	LOC101927159
CDHR2	GGT6	LOC101927138
EIF4E1B	MED11	GDAP1L1
ZNF346	PLD2	HNF4A
RGS14	ENO3	HNF4A-AS1
DBN1	RABEP1	WFDC12
TMED9	SLC16A11	SLPI
B4GALT7	ASGR1	SYS1
CLK4	YBX2	WFDC2
RUFY1	CHRNB1	WFDC6
C5orf60	ATP1B2	WFDC8
MAML1	PER1	WFDC9
LOC100996419	SNORD118	SPINT4
SCGB3A1	TMEM107	DNTTIP1
BTNL8	BORCS6	CD40
OR2V1	NDEL1	CDH22
LOC101927730	CCDC42	ZNF334
SERPINB6	MFSD6L	SLC13A3
LY86-AS1	NTN1	MIR3616
LOC101928191	LINC00670	LOC100131496
MYLIP	TEKT3	LINC01523
NHLRC1	TRIM16	DDX27
RNF144B	ZSWIM7	MIR1302-5
NRSN1	CENPV	RIPOR3
RIPOR2	SNORD49A	KCNG1
SLC17A2	LRRC75A	LINC01429
HIST1H4E	LOC284191	LINC01524
LOC285819	MPRIP	CASS4
ZNF322	PLD6	RTF2
LOC100270746	RAI1	FAM209A
ZNF192P1	FLII	GCNT7
TOB2P1	MIEF2	FAM209B
ZKSCAN4	SMCR8	LINC01716
ZSCAN12	TRIM16L	BMP7
GGNBP1	SLC47A1	MTRNR2L3
GRM4	ALDH3A2	CTCFL
PACSIN1	SPECC1	PCK1
PPARD	LOC100287072	ZBP1
CLPSL2	TMEM11	GNAS-AS1
CLPSL1	KCNJ12	TUBB1
MAPK13	SLC46A1	LOC100506384
BNIP5	SPAG5-AS1	PPP1R3D
CPNE5	PROCA1	C20orf197
MIR4462	RPL23A	MIR646
MDFI	PIPOX	MIR548AG2
PGC	TIAF1	LINC01718
C6orf132	MYO18A	LAMA5-AS1
PTCRA	GIT1	ZGPAT
DNPH1	ANKRD13B	ZBTB46-AS1
SLC29A1	CORO6	MIR941-1
ADGRF2	SLC6A4	UCKL1-AS1
MIR206	BLMH	C20orf204
GSTA2	ADAP2	LINC01667
GSTA1	RNF135	BAGE
GCM1	LOC646030	BAGE2
COL21A1	MIR4733	ANKRD30BP2
LOC441155	MIR4725	ANKRD20A11P
COL19A1	UTP6	ABCC13
COL9A1	SUZ12	SAMSN1
LINC01626	C17orf75	SAMSN1-AS1
SNORD141B	PSMD11	LOC388813
SNORD141A	CDK5R1	MIR99AHG
MEI4	RAD51D	MIR99A
MIR10524	SLFN12L	MIRLET7C
LCAL1	RASL10B	MIR125B2
SH3BGRL2	GAS2L2	LINC01683
TPBG	RPL23	LINC00320
UBE3D	LINC00672	NCAM2
DOP1A	LINC02079	LINC00317
CYB5R4	ARL5C	LINC01425
MRAP2	PNMT	D21S2088E
CGA	ERBB2	LINC01684
CFAP206	MIEN1	LINC01692
CNR1	IKZF3	MIR155HG
LOC101928936	ZPBP2	GRIK1-AS1
MIR4464	LRRC3C	CLDN17
FBXL4	GSDMA	LINC00307
SIM1	THRA	CLDN8
POPDC3	RARA	KRTAP26-1
PRDM1	GJD3	KRTAP27-1
LOC105377924	TNS4	KRTAP23-1
OSTM1-AS1	KRT222	KRTAP13-2
NR2E1	KRTAP4-4	MIR4327
GPR6	KRT16	KRTAP13-1
CALHM6	KLHL10	KRTAP15-1
KPNA5	CNP	KRTAP19-2
ROS1	C17orf113	KRTAP20-3
PKIB	HCRT	KRTAP21-1
FABP7	STAT5B	KRTAP8-1
SMPDL3A	STAT5A	KRTAP7-1
LINC02523	CAVIN1	URB1-AS1
L3MBTL3	NAGLU	TCP10L
EPB41L2	TUBG2	LINC01690
EYA4	PTGES3L-AARSD1	ATP5PO
TARID	LOC101929767	RUNX1-IT1
SGK1	TMEM106A	DSCR4
HBS1L	RNU2-1	DSCR8
MAP7	SOST	DSCR10
IL22RA2	CD300LG	KCNJ15
LOC102723649	LINC01976	BRWD1-AS2
NHSL1	HDAC5	DSCAM-IT1
NMBR	ASB16	MX1
ADGRG6	SLC25A39	LINC00112
LOC153910	GRN	PRDM15
STX11	MEIOC	ABCG1
GRM1	GJC1	TMPRSS3
LOC101928661	GFAP	WDR4
ADGB	C1QL1	MIR6070
TAB2	ACBD4	HSF2BP
PPIL4	THCAT158	RRP1
PLEKHG1	OSBPL7	LRRC3-DT
LOC102723831	LRRC46	KRTAP10-2
AKAP12	SP6	KRTAP10-8
ESR1	PNPO	DIP2A-IT1
MYCT1	PRR15L	FRG1FP
NOX3	CDK5RAP3	POTEH
TMEM242	MIR152	LINC01297
SYNJ2	COPZ2	HSFY1P1
OSTCP1	MIR10A	GAB4
TAGAP	MIR3185	CECR7
MAS1	ZNF652	HDHD5
SLC22A2	NGFR	TSSK2
CCR6	LOC100288866	COMT
LINC02538	DLX4	MIR1306
LOC441179	SAMD14	SERPIND1
FRMD1	SGCA	LINC01637
LOC105378137	HILS1	PRAMENP
LINC02544	TMEM92	POM121L1P
LOC154449	XYLT2	RGL4
AMZ1	RSAD1	C22orf15
AGR2	SPATA20	PIWIL3
LOC101927630	CACNA1G-AS1	TMEM211
FERD3L	LUC7L3	LOC100128531
TWISTNB	ANKRD40CL	CRYBB3
TMEM196	MIR8059	LRP5L
DNAH11	NME2	MYO18B
RAPGEF5	CA10	CCDC117
SNORD93	TOM1L1	RFPL1S
STK31	HLF	HORMAD2-AS1
NPVF	TMEM100	GAL3ST1
LOC646588	PCTP	MORC2-AS1
SNX10	MTVR2	INPP5J
SKAP2	TRIM25	MIR3928
HOXA1	MSI2	RNF185
HOXA5	VEZF1	SFI1
HOXA10	LOC101927666	SLC5A1
[truncated: 2,745 more rows]

## Sheet: Hypermethylation
Hypermethylated genes (Fib/iNSC)	Hypermethylated only in Fib	Hypermethylated only in iNSC
STMN1	B3GALT6	CCNL2
NFYC	MIR6727	LINC01672
PCSK9	MXRA8	LINC01784
FGGY	MRPL20	PLA2G2A
CACHD1	SSU72	LINC01635
IL12RB2	KCNAB2	NIPAL3
LRRC8D	RPL22	STX12
SYT6	SLC45A1	LINC01715
ATP1A1	SLC25A33	MATN1-AS1
HIST2H3DP1	CLSTN1	SNRNP40
MIR6077	KIF1B	HMGB4
DAP3	MAD2L2	C1orf94
TSACC	NPPA	PPIEL
AIM2	RNU5E-1	LOC101929536
PFDN2	MIR4632	EXO5
PM20D1	PRDM2	MAST2
MIR29B2	EPHA2	STIL
SYT14	LINC01783	FOXD2
ESRRG	AKR7A3	OSBPL9
SLC30A10	NBL1	PDE4B
GALNT2	KIF17	GNG12-AS1
OR2L13	ECE1	GNG5
KIAA1217	RPL11	LOC646626
APBB1IP	ELOA-AS1	KIAA1107
SVIL-AS1	GALE	FRRS1
JCAD	IFNLR1	SASS6
ZEB1	GRHL3	GSTM4
LOC105378269	AUNIP	ALX3
RET	PAQR7	DENND2D
HNRNPF	LOC101928303	CHI3L2
ASCC1	DHDDS	RAP1A
CH25H	GPATCH3	KCND3-AS1
IFIT2	TRNP1	NRAS
PPP1R3C	SYTL1	WARS2-IT1
ZDHHC16	FAM76A	SNORD13C
MIR4482	THEMIS2	ENSA
GSTO2	MED18	ZNF687
FAM24B	TRNAU1AP	S100A10
EDRF1-AS1	RAB42	PGLYRP4
ADAM12	YTHDF2	EFNA4
BDNF	EPB41	SLC50A1
PAX6	TINAGL1	GON4L
MIR130A	SYNC	CD1E
MAJIN	YARS	OR10K2
SPDYC	FNDC5	OR10K1
NADSYN1	AZIN2	OR6P1
NOX4	LOC101929464	OR6K6
MED17	ZSCAN20	KLHDC9
GUCY1A2	CSMD2-AS1	LOC101928404
EXPH5	LOC653160	LMX1A
FLI1	TMEM35B	MIR921
KRT87P	CLSPN	RASAL2
RPL41	AGO4	LOC148709
PTGES3	AGO1	BTG2
HMGA2-AS1	EVA1B	MIR205
CPM	C1orf109	LPGAT1-AS1
HAL	EPHA10	NSL1
RILPL1	INPP5B	SMYD2
ZNF10	UTP11	CNIH3
GSX1	PPIE	LINC01132
RASA3	PPT1	LGALS8-AS1
SNORD126	RIMS3	EFCAB2
CHURC1	CITED4	TFB2M
TMEM229B	SCMH1	NLRP3
KCNK13	ZMYND12	OR13G1
DICER1	ERMAP	OR11L1
MIR6764	RNF220	OR2M2
WARS	BEST4	OR2T33
LOC105370708	DMBX1	CELF2
REREP3	EFCAB14-AS1	CACNB2
SPINT1	CYP4X1	ARHGAP21
MGA	LINC00853	CCNYL2
C2CD4A	TAL1	LINC00839
TPM1	EPS15	LINC01518
CA12	KTI12	LOC283028
OAZ2	TUT4	MIR5100
HEXA	GLIS1	CSGALNACT2
MIR9-3	LDLRAD1	FAM25BP
CIB1	LEXM	LOC102724488
FAM174B	DHCR24	ARHGAP22
RGMA	C1orf87	C10orf53
LINC01197	LINC00466	ARID5B
FAHD1	FOXD3-AS1	TYSND1
CRYM-AS1	MIR6068	FAM149B1
LCMT1-AS2	PGM1	USP54
ZNF747	AK4	PDE6C
ZNF688	LEPR	LOC101927278
ZNF785	TCTEX1D1	HPS1
ORAI3	DEPDC1-AS1	CNNM1
PYCARD-AS1	SRSF11	TLX1
ARMC5	LINC01788	LOC107984265
CMTM2	ZRANB2-AS1	MIR1307
CES4A	PTGER3	TCF7L2
HSF4	LHX8	HABP2
TANGO6	ACADM	AFAP1L2
NIP7	MSH4	PNLIPRP1
MIR4720	LINC01555	WDR11-AS1
SMTNL2	CLCA4-AS1	PSTK
GAS7	LRRC8B	PTPRE
RAI1-AS1	LRRC8C-DT	VENTX
FAM83G	GEMIN8P4	ASCL2
SLC47A1	LINC02609	TRIM34
MIR632	LINC01763	OR2AG2
SLFN5	ZNF644	OR2D3
SLFN12	RPAP2	NLRP14
STAT3	GFI1	RPS13
HOXB3	FNBP1L	MYOD1
DHX40	F3	KCNC1
PRKAR1A	TLCD4	LDHA
C17orf80	PALMD	DEPDC7
UBALD2	FAM102B	LRRC4C
PRELID3A	PRPF38B	C11orf49
DTNA	TMEM167B	OR5L2
LIPG	C1orf194	OR5AR1
MYO5B	SYPL2	GLYATL2
CCDC102B	AMPD2	OOSP2
PET100	GSTM5	MS4A3
SNORD105	LINC02586	TMEM216
RTBDN	LAMTOR5	FADS1
NFIX	KCNA3	TMEM179B
COMP	WNT2B	PLAAT5
ZNF565	RHOC	MAP4K2
ZNF529	SIKE1	NEAT1
CNTD2	NGF-AS1	PACS1
LYPD5	IGSF3	SHANK2-AS3
GEMIN7-AS1	LOC101929099	MIR3664
OPA3	SPAG17	LINC01537
IZUMO1	LINC01780	DNAJB13
RPS11	RNVU1-15	CHRDL2
KCNC3	LOC644634	XRRA1
ZNF701	PDZK1	WNT11
ZNF331	NUDT17	ALG8
SYT5	GNRHR2	MIR4300HG
ZNF542P	CHD1L	GPR83
ZNF582-AS1	LINC02805	MTMR2
ZNF550	PDE4DIP	NKAPD1
ZNF606	OTUD7B	NXPE1
ZNF544	PLEKHO1	THY1
MBOAT2	FALEC	LOC107984399
ABHD1	ADAMTSL4-AS1	GRAMD1B
GTF3C2	ARNT	ST3GAL4
LBH	CERS2	LOC283177
RTN4	VPS72	LOC100507548
LOC100132215	PI4KB	GNB3
TPRKB	GBAT2	GPRC5D-AS1
VAMP5	CELF3	HIST4H4
EN1	C2CD4D-AS1	H2AFJ
GLI2	RPTN	STRAP
ACVR1	IVL	PLEKHA5
IFIH1	S100A3	RASSF8-AS1
METTL8	S100A2	FGD4
EVX2	S100A16	CPNE8
HOXD13	CREB3L4	WNT10B
HOXD12	JTB	WNT1
HOXD9	IL6R	KRT7
HOXD8	TDRD10	KRT7-AS
UBE2E3	RUSC1	KRT1
C2orf69	RIT1	HOXC13
MAIP1	LMNA	HOXC12
C2CD6	BGLAP	HOXC4
CCDC140	PAQR6	SNORD59A
EFHD1	C1orf61	NACA
LINC01173	CYCSP52	R3HDM2
GBX2	FCRL6	GLIPR1
IDH3B	SLAMF8	NAV3
MIR6870	CFAP45	ACSS3
CRNKL1	SLAMF9	USP44
LOC284798	KCNJ10	MIR135A2
ZNF337-AS1	IGSF8	GAS2L3
ACTR5	NHLH1	MYBPC1
RBM38	VANGL2	LINC00485
GNAS	B4GALT3	ASCL4
C20orf197	MIR5187	WSCD2
MIR3648-1	PCP4L1	MMAB
RNA28SN2	ATF6	CUX2
RNA5-8SN3	RGS5	TBX3
TPTE	TMCO1-AS1	NOS1
LINC02246	UCK2	GATC
TIAM1	POU2F1	SNRNP35
LOC150051	DNM3	GALNT9
C22orf39	MIR3120	P2RX2
HPS4	ANKRD45	PGAM5
SYN3	SNORD44	ANKLE2
TOM1	FAM20B	LOC101928530
ANKRD54	SOAT1	CRYL1
PNPLA5	MIR12116	LINC00539
OXTR	ACBD6	AMER2
FGD5P1	KIAA1614-AS1	LINC00463
ZCWPW2	GLUL	SHISA2
ARPP21	RGS16	RASL11A
CACNA2D3-AS1	RGS8	MTUS2
DENND6A-DT	LOC647070	SLAIN1
FOXP1	LAMC2	EDNRB
MIR1284	IVNS1ABP	LINC01038
RPL24	HMCN1	ERCC5
TMPRSS7	LINC01036	SNORD31B
ADPRH	LINC01724	MIR1267
NA	DENND1B	FAM155A-IT1
ADCY5	C1orf53	OR4N2
SLC12A8	LHX9	OR4K3
ASTE1	DDX59	OR4K1
CEP63	KIF21B	MMP14
ESYT3	ASCL5	RBM23
HLTF-AS1	TMEM9	ACIN1
TP63	PHLDA3	CPNE6
LINC00884	CSRP1	DHRS1
LRCH3	LOC107985246	NPAS3
MRFAP1	IPO9-AS1	EAPP
NWD2	ELF3	TOGARAM1
TBC1D1	GPR37L1	DNAAF2
PDGFRA	LGR6	STYX
IGFBP7-AS1	CYB5R1	SLC35F4
SLC39A8	CHI3L1	GPR135
ANK2	ATP2B4	CCDC175
SNHG8	GOLT1A	SIX4
HSPA4L	NFASC	TMEM30B
MMAA	NUAK2	SGPP1
EDNRA	KLHDC8A	LOC102723809
TRIM2	SLC41A1	HSPA2
DCHS2	RAB7B	EXD2
LRAT	AVPR1B	LOC100289511
RAPGEF2	RASSF5	RGS6
NAF1	IL24	RIOX1
HAND2-AS1	YOD1	PNMA1
ACSL1	HSD11B1-AS1	MLH3
LOC648987	SERTAD4-AS1	LOC102724153
NNT-AS1	KCNH1-IT1	NDUFB1
HCN1	KCNH1	TCL6
PDE4D	TRAF5	TCL1B
DIMT1	VASH2	MEG3
PTCD2	KCNK2	SNORD114-22
BHMT	USH2A	MIR758
CHD1	RAB3GAP2	MIR377
STARD4	MARK1	HSP90AA1
LMNB1-DT	MAR2	LBHD2
RAD50	MAR1	LINC00605
SEC24A	HLX	XRCC3
PCDHGB7	HLX-AS1	KIF26A
ZNF300P1	C1orf140	CHEK2P2
CYFIP2	LINC01655	MIR1268A
ZNF454	TLR5	MIR4508
HIST1H2BE	CAPN2	MKRN3
HIST1H1D	EPHX1	SNORD115-2
HIST1H2BH	MIR6741	SNORD115-4
LINC00240	SDE2	SNORD115-7
ATP6V0CP3	LIN9	SNORD115-11
RCAN2	PSEN2	SNORD115-28
LOC101928540	LINC02809	SNORD115-42
PRDM1	C1orf35	SNORD115-43
HDAC2-AS2	GUK1	DUOXA2
EPB41L2	IBA57-DT	GATM
ENPP3	IBA57	GABPB1-AS1
FLJ46906	HIST3H2A	CYP19A1
LOC100507557	C1orf198	LOC101928907
LATS1	MIR1182	MGC15885
AKAP12	MAP3K21	MAP2K1
EZR-AS1	PP2672	MIR4512
RPS6KA2-IT1	LINC01348	SNAPC5
LOC105378146	NID1	IQCH-AS1
ELMO1	EDARADD	DRAIC
VOPP1	ACTN2	PML
RABGEF1	GREM2	CHRNA3
BCL7B	MIR3123	AGBL1
LIMK1	OPN3	LINC01584
RFC2	PLD5	LOC105370954
LOC105375423	SNORA100	MIR11181
PPP1R35	HNRNPU	NGRN
FOXP2	ZNF670-ZNF695	UNC45A
ST7-AS1	C1orf229	SV2B
NOBOX	GCSAML	LOC101927751
CNTNAP2	ZNF692	NME3
LOC155060	PGBD2	LINC00921
LINC01006	AKR1E2	LOC105371083
SLC39A14	PFKFB3	LOC101927131
CCAR2	MIR3155B	RSL1D1
LOC728024	GATA3-AS1	HS3ST4
SLC20A2	FRMD4A	KIAA0556
CYP7B1	CDNF	MVP
PSCA	DCLRE1CP1	HIRIP3
PLEC	NMT2	FBRS
WDR97	RSU1	STX1B
APTX	VIM-AS1	AHSP
PRPF4	HACD1	LOC112268173
LHX6	NEBL-AS1	CHD9
OLFML2A	MLLT10	CES3
GLE1	SPAG6	DPEP2
TOR1A	LOC100499489	PMFBP1
OLFM1	PIP4K2A	CNTNAP4
CCDC183-AS1	ARMC3	ATMIN
TMEM203	PTF1A	KIAA0513
NLGN3	GPR158	FENDRR
	MKX	FOXC2-AS1
	SVIL	ZCCHC14
	ZNF37A	LOC102724467
	SEPTIN7P9	GAS8
	ZNF239	HASPIN
	ZNF32	LOC101559451
	CXCL12	ALOX12P2
	TMEM72	PIK3R6
	RASSF4	HS3ST3B1
	DEPP1	MIR4731
	NCOA4	PEMT
	HNRNPA1P33	UBBP4
	SYT15	LINC01992
	VSTM4	SPAG5
	CHAT	MIR3184
	SNORA74C-2	TEFM
	PRKG1-AS1	LOC105371730
	UBE2D1	TMEM132E
	CCEPR	SLFN13
	PHYHIPL	MSL1
	FAM13C	CASC3
	SLC16A9	KRT25
	RHOBTB1	KRT26
	TMEM26	KRTAP9-1
	NRBF2	CNP
	ATOH7	AOC2
	SUPV3L1	LINC00910
	LRRC20	NAGS
	CDH23	TBKBP1
	C10orf105	NFE2L1
	ANXA7	HOXB-AS3
	ADK	PRAC2
	SNORD172	LOC102724596
	DUSP13	PHB
	TMEM254	PICART1
	DYDC1	SRSF1
	PRXL2A	C17orf82
	TSPAN14	PRR29
	LOC101929574	KCNJ2-AS1
	SH2D4B	LOC101928251
	ADIRF	GPRC5C
	FAM245A	TMEM94
	PAPSS2	LINC01977
	ACTA2	ENDOV
	IFIT3	MRPL12
	ANKRD1	LINC01904
	PCGF5	CEP76
	CPEB3	TTC39C-AS1
	HHEX	LOC105372068
	CYP26A1	MIR924HG
	RBP4	ELOA3D
	PLCE1	SKOR2
	ALDH18A1	SMAD7
	CC2D2B	C18orf32
	ENTPD1-AS1	CFAP53
	FRAT1	MIR4529
	RRP12	LINC-ROR
	PGAM1	RAX
	PYROXD2	KCNG2
	NKX2-3	PARD6G-AS1
	ENTPD7	MLLT1
	DNMBP	STXBP2
	SCD	HNRNPM
	OLMALINC	ADAMTS10
	SEC31B	COL5A3
	MRPL43	SHFL
	LBX1	CCDC151
	KCNIP2-AS1	ZNF69
	PPRC1	ZNF433
	ELOVL3	ZNF490
	GBF1	WDR83
	C10orf95	MIR6515
	SFXN2	C19orf53
	NT5C2	MISP3
	NEURL1	ADGRE3
	SH3PXD2A	SLC1A6
	SH3PXD2A-AS1	OR1I1
	CFAP43	CYP4F12
	ITPRIP-AS1	SMIM7
	ITPRIP	TMEM38A
	CFAP58-DT	INSL3
	XPNPEP1	PIK3R2
	RBM20	ZNF93
	CASP7	ZNF43
	DCLRE1A	ZNF257
	VWA2	ZNF726
	GFRA1	LOC102724908
	HSPA12A	CHST8
	SHTN1	FAM187B
	VAX1	CLIP3
	RAB11FIP2	POLR2I
	CACUL1	ZNF566
	EIF3A	ZNF382
	INPP5F	ZNF461
	SEC23IP	ZNF567
	LINC01561	ZNF585B
	HTRA1	LINC01535
	CHST15	ZNF875
	ABRAXAS2	ZNF793-AS1
	CTBP2	ZNF234
	EDRF1	ZNF233
	LINC00601	MIR8085
	DOCK1	RELB
	FOXI2	ZNF296
	PPP2R2D	ZC3H4
	STK32C	NAPA
	LINC01166	EHD2
	LINC01167	NOP53-AS1
	UTF1	SNAR-B1
	ZNF511	IZUMO2
	FUOM	SNORD88C
	MTG1	SIGLEC7
	SYCE1	LOC101928517
	LINC02749	SIGLECL1
	TIMM10B	CEACAM18
	CYB5R2	SIGLEC12
	LMO1	ZNF577
	RPL27A	ZNF649-AS1
	SNORA3A	ZNF836
	NRIP3	ZNF528
	CTR9	ZNF83
	SPON1	ZNF665
	COPB1	VN1R2
	MIR6073	VN1R4
	PLEKHA7	BIRC8
	SNORD14B	MIR515-2
	MIR3159	MIR519C
	LDHC	MIR520A
	DBX1	MIR525
	DNAJC24	MIR518C
	FBXO3-DT	MIR517A
	TTC17	MIR521-2
	TP53I11	NLRP12
	LINC02687	DNAAF3
	SLC35C1	SSC5D
	CRY2	ZNF581
	LARGE2	ZSCAN5A
	MADD	ZNF667
	RAPSN	PEG3
	CELF1	ZNF805
	PTPMT1	ZNF587B
	PTPRJ	ZNF8
	SLC43A3	KCNS3
	TIMM10	APOB
	YPEL4	CENPA
	MED19	LOC100129724
	BTBD18	KHK
	FAM111A	TRIM54
	PTGDR2	ZNF513
	ZP1	C2orf16
	SLC15A3	GPN1
	VWCE	SPDYA
	TMEM138	LINC02580
	FADS2	SIX3-AS1
	GANAB	MIR4431
	UQCC3	MTIF2
	BSCL2	LOC339803
	ZBTB3	C2orf74
	MIR6514	SPRED2
	NXF1	LINC01829
	WDR74	ACTG2
	SNORD28	DCTN1-AS1
	MARK2	REG1CP
	NUDT22	LOC101927987
	MIR7155	CTNNA2
	SLC22A11	MIR4264
	PYGM	MIR8080
	MIR6750	ANKRD20A8P
	ZNHIT2	DUSP2
	TIGD3	PANTR1
	SCYL1	DPP10
	SIPA1	SFT2D3
	OVOL1	NCKAP5-AS2
	OVOL1-AS1	NCKAP5
	TSGA10IP	LYPD6B
	B4GAT1	FAP
	NPAS4	LOC101929570
	PELI3	GALNT3
	CCDC87	XIRP2-AS1
	TBC1D10C	B3GALT1
	CARNS1	SP3
	AIP	SP9
	PITPNM1	HOXD10
	UNC93B1	NEUROD1
	ALDH3B1	FRZB
	TCIRG1	MIR1245B
	C11orf24	MOB4
	TESMIN	CFLAR
	MRPL21	SNORD70B
	CTTN	GCSHP3
	SHANK2	LOC100507443
	DHCR7	SNHG31
	FOLR1	CRYBA2
	FOLR2	SLC23A3
	STARD10	ABCB6
	P2RY6	STK11IP
	PAAF1	DOCK10
	P4HA3	IRS1
	LOC100287896	MIR5703
	LOC283214	ECEL1
	DGAT2	NGEF
	CAPN5	TWIST2
	AQP11	MGC16025
	AAMDC	MIR2467
	FAM181B	HDLBP
	SYTL2	STK25
	RAB38	D2HGDH
	MIR3166	RAD21L1
	CTSC	SIRPG
	DISC1FP1	PDYN
	SLC36A4	LINC01727
	CEP295	LINC01726
	SNORD6	FOXA2
	MAML2	BCL2L1
	PGR	LBP
	TRPC6	LOC101927138
	LOC101928424	TOX2
	PDGFD	ZNF334
	CARD16	LOC100131496
	MSANTD4	ZNF217
	DDX10	TUBB1
	RDX	FAM217B
	LINC02550	MIR646
	POU2AF1	MIR548AG2
	C11orf88	LINC01718
	LAYN	HAR1B
	ALG9	RNA5-8SN5
	C11orf52	RNA5-8SN4
	DIXDC1	MIR10396B
	SDHD	ANKRD30BP2
	BCO2	CYP4F29P
	NCAM1	LOC110091776
	TTC12	KRTAP13-4
	USP28	KRTAP15-1
	LINC00900	KRTAP7-1
	APOA1-AS	OLIG2
	SIK3	RCAN1
	TAGLN	CBR1
	BACE1	LOC105372795
	DSCAML1	DSCR4
	SLC37A4	DSCR8
	HMBS	BRWD1-AS1
	H2AFX	B3GALT5
	NLRX1	TMPRSS2
	OAF	TRPM2
	POU2F3	FRG1FP
	TLCD5	HSFY1P1
	SORL1	GAB4
	MIR100HG	CECR7
	SNORD14C	LINC01637
	NRGN	SRRD
	ROBO3	MIR3200
	LOC403312	OSBP2
	RPUSD4	BPIFC
	FOXRED1	EIF3D
	BARX2	PICK1
	NTM	LOC100506544
	ZNF384	SREBF2-AS1
	PTPN6	SHISA8
	PHC1	LINC01644
	EPS8	LOC284930
	MGST1	LOC284933
	LMO3	MIR4535
	SPX	LINC01310
	BCAT1	MIR3667
	MIR4302	BRD1
	ITPR2	MIR6821
	CCDC91	CNTN4
	TSPAN11	GRM7
	LINC02387	EMC3-AS1
	PDZRN4	SLC6A11
	PPHLN1	RPL32
	PUS7L	TBC1D5
	SLC38A1	RARB
	SLC48A1	MOBP
	DDN-AS1	RPL14
	TROAP	SS18L2
	SPATS2	MIR138-1
	MCRS1	KIAA1143
	GPD1	LTF
	LIMA1	NME6
	LETMD1	SPINK8
	DAZAP2	TREX1
	ANKRD33	ARIH2OS
	ACVR1B	ITIH1
	NR4A1	MUSTN1
	KRT75	LRTM1
	KRT8	C3orf67-AS1
	TNS2	CNTN3
	LOC283335	LINC00971
	MIR6757	LINC02025
	SPRYD3	SNORA95
	AAAS	CADM2
	SP7	CADM2-AS2
	HOXC13-AS	LNP1
	HOTAIR	LOC101929579
	HOXC11	LINC00488
	HOXC5	DRD3
	MIR148B	ZBTB20
	CS	PARP9
	DCTN2	SEMA5B
	SLC26A10	MGLL
	LRIG3	IFT122
	RXYLT1-AS1	KY
	XPOT	FAIM
	GNS	TSC22D2
	HMGA2	CLRN1-AS1
	LLPH-DT	CLRN1
	MIR6502	PLCH1
	LINC02420	TRIM59-IFT80
	LINC01479	B3GALNT1
	MDM1	TERC
	LOC100507250	GHSR
	KCNMB4	MFN1
	PTPRR	HTR3D
	TBC1D15	ECE2
	ATXN7L3B	DNAJB11
	PPP1R12A	FGF12-AS1
	MIR618	PIGX
	LOC105369879	ZNF141
	LINC01619	HMX1
	LINC02397	PACRGL
	LOC643339	KCNIP4
	MIR5700	SEPSECS
	TMCC3	GRXCR1
	CCDC38	GABRA2
	NEDD1	COX7B2
	UHRF1BP1L	KDR
	ACTR6	IGFBP7
	PARPBP	UGT2B11
	PAH	CSN1S2BP
	NT5DC3	RUFY3
	NFYB	ANKRD17
	SLC41A2	CXCL8
	ALDH1L2	PF4V1
	C12orf75	CXCL1
	NUAK1	THAP6
	TMEM263	NAAA
	LOC101929162	PAQR3
	LOC728739	BMP3
	CMKLR1	LOC101928942
	CORO1C	SNCA-AS1
	MIR619	BMPR1B
	FAM222A-AS1	STPG2
	GLTP	TACR3
	RITA1	INTS12
	PLBD2	LRIT3
	TBX5	TMEM155
	FBXO21	PP12613
	RFC5	SPRY1
	TAOK3	SCOC-AS1
	CIT	GYPE
	GCN1	FAM218A
	PXN	TRIM61
	TRIAP1	LOC101930370
	DYNLL1	GPM6A
	POP5	ASB5
	UNC119B	SORBS2
	OASL	TRIML2
	CAMKK2	OSMR-AS1
	KDM2B	PTGER4
	WDR66	FBXO4
	LRRC43	ANXA2R
	B3GNT4	LOC153684
	ZCCHC8	LINC02101
	CCDC62	RGS7BP
	HIP1R	SGTB
	MIR4304	PIK3R1
	CDK2AP1	CARTPT
	KMT5A	ENC1
	RFLNA	ANKDD1B
	TMEM132D	SCAMP1-AS1
	RIMBP2	TENT2
	STX2	ATG10
	RAN	SPATA9
	ADGRD1-AS1	FER
	ULK1	LINCADL
	EP400P1	ZNF608
	LOC100130238	ACSL6
	GOLGA3	CAMLG
	CHFR	C5orf66
	ZNF605	MIR5692C1
	ZNF140	CTNNA1
	ZMYM2	WDR55
	GJB6	HARS
	LINC01046	PCDHGC3
	LOC101928764	STK32A
	LINC00327	PPARGC1B
	TNFRSF19	NDST1
	NUP58	MIR6499
	CDK8	MED7
	PLUT	SOX30
	PDX1	MIR3142HG
	PAN3-AS1	MIR3142
	LINC00544	MIR146A
	LINC00384	LINC02159
	KATNAL1	GABRA6
	MAB21L1	LOC102546299
	NBEA	TENM2
	LINC00445	LOC643201
	DCLK1	AACSP1
	CCNA1	ZNF879
	RFXAP	FLT4
	SMAD9	OR2Y1
	POSTN	SNORD96A
	NHLRC3	PHACTR1
	SLC25A15	RANBP9
	MTRF1	LOC101928491
	RGCC	NHLRC1
	MIR5006	TPMT
	EPSTI1	NBAT1
	LINC00400	HIST1H2APS1
	SMIM2-AS1	HIST1H3F
	LINC00330	LINC01012
	ERICH6B	OR2B6
	SIAH3	LOC101929188
	CPB2-AS1	TSPO2
	FNDC3A	POLH
	RCBTB1	LOC101926915
	EBPL	LOC101926934
	CTAGE10P	MLIP-AS1
	FAM124A	TINAG
	DHRS12	BAG2
	NEK5	SCAT8
	CKAP2	LCA5
	LINC00364	LINC02535
	KLF5	SNX14
	LMO7	ANKRD6
	KCTD12	LYRM2
	CLN5	TSG1
	LOC780529	GRIK2
	POU4F1	GPRC6A
	OBI1	LINC00271
	NDFIP2	IL22RA2
	SLITRK1	EPM2A
	GPR180	ULBP2
	MIR3170	LPA
	CLYBL	AGPAT4
	ZIC5	PACRG-AS2
	LOC105370333	PACRG-AS1
	LINC00460	LINC00473
	LINC00396	LOC101929460
	LINC00346	SNX8
	ARHGEF7	LOC646588
	LOC101060553	LOC105375218
	LINC00354	GGCT
	LOC100506016	KIAA0895
	MCF2L-AS1	CDC14C
	F7	LOC650226
	F10	LOC100240728
	GRTP1	ZNF479
	CDC16	LOC100287834
	MIR548AR	ZNF727
	LINC01054	ZNF679
	DAD1	LOC100128885
	HAUS4	LOC641746
	PSME2	LOC441242
	REC8	CALN1
	GMPR2	MIR4284
	STXBP6	GTPBP10
	FOXG1-AS1	ERVW-1
	SCFD1	RBM48
	COCH	GNG11
	ARHGAP5-AS1	BET1
	RNU6-2	ZNF789
	RNU6-9	CYP3A5
	RNU6-8	TRIM4
	SFTA3	STAG3
	PAX9	EPO
	PNN	ACHE
	LOC101927418	LNCPRESS1
	MIS18BP1	LHFPL3-AS1
	POLE2	SRPK2
	SOS2	CFTR-AS1
	L2HGDH	RNF133
	DMAC2L	TSPAN33
	NIN	LINC-PINT
	PTGDR	LINC00513
	MAPK1IP1L	MKLN1
	AP5M1	OR2F1
	LRRC9	OR2A14
	C14orf39	TPK1
	MIR9718	EZH2
	ESR2	ACTR3C
	AKAP5	GIMAP4
	RAB15	GIMAP5
	ACTN1-AS1	ATG9B
	SRSF5	WDR86-AS1
	COX16	DPP6
	MIR7843	PAXIP1-AS2
	DCAF4	LOC389602
	PSEN1	MNX1
	DLST	MIR595
	RPS6KL1	VIPR2
	JDP2	GATA4
	LINC02288	FDFT1
	SAMD15	NPM2
	GTF2A1	TNFRSF10D
	STON2	MIR6841
	LINC02329	MIR4288
	FOXN3-AS2	SMIM18
	FOXN3	LINC01288
	PSMC1	ASNSP1
	LOC101928909	LOC101929415
	DGLUCY	MIR124-2HG
	GPR68	MIR124-2
	CCDC88C	MCMDC2
	PPP4R3A	EYA1
	RIN3	PI15
	C14orf132	REXO1L2P
	GSKIP	RBM12B-AS1
	DLK1	RBM12B
	MIR300	VIRMA
	PPP2R5C	AZIN1-AS1
	ZNF839	TRHR
	ANKRD9	FAM83A
	ADSSL1	FER1L6-AS1
	GPR132	KCNQ3
	MIR6765	MIR4472-1
	BRF1	LYNX1
	LOC100507437	MIR6846
	TEDC1	MIR6847
	SNRPN	ZNF250
	MIR4715	FOCAD-AS1
	GABRB3	MIR31
	FMN1	ELAVL2
	SLC12A6	IFT74-AS1
	ZNF770	IFT74
	RASGRP1	TOPORS
	GPR176	FANCG
	BMF	UNC13B
	BUB1B-PAK6	CCDC107
	C15orf56	MIR4477B
	INAFM2	SMC5
	ZFYVE19	CEP78
	SPINT1-AS1	LOC105376114
	CHAC1	CDK20
	INO80	CENPP
	TYRO3	BARX1-DT
	PLA2G4E-AS1	SLC35D2
	CAPN3	LOC441455
	TMEM62	PTCSC2
	ADAL	FOXE1
	TP53BP1	BAAT
	DUOXA1	TMEM246-AS1
	LOC105370802	OR13F1
	CTXN2	LINC01505
	SLC27A2	ZNF462
	GLDN	KLF4
	BCL2L10	PALM2-AKAP2
	ONECUT1	CUTALP
	PYGO1	RAB14
	LOC283665	OR1J1
	ALDH1A2	OR1L6
	AQP9	ZBTB6
	HSP90AB4P	SLC25A25
	RNF111	ENDOG
	MIR190A	SPOUT1
	RAB8B	KYAT1
	FBXL22	LAMC3
	HERC1	POMT1
	CIAO2A	C9orf62
	PPIB	DNLZ
	PCLAF	INPP5E
	PLEKHO2	NDOR1
	DPP8	LOC105376331
	DENND4A	LOC101928786
	SNORD16	LOC101928932
	SNORD18A
	LOC101929076
	CLN6
	CORO2B
	MIR4312
	GLCE
	PAQR5
	SENP8
	PARP6
	CELF6
	BBS4
	HCN4
	NPTN
	LOXL1
	LOC283731
	CYP11A1
	SEMA7A
	FAM219B
	COX5A
	SCAMP5
	PPCDC
	NEIL1
	SNUPN
	NRG4
	LOC101929439
	LOC440292
	CIB2
	ADAMTS7
	MIR184
	MINAR1
	MTHFS
	ST20
	ARNT2
	MIR5572
	IL16
	TMC3-AS1
	SNHG21
	HOMER2
	RAMAC
	MIR4515
	HDGFL3
	ADAMTSL3
	EFL1P1
	LINC00933
	LOC101929679
	MIR7-2
	MIR3529
	ISG20
	FANCI
	MIR6766
	MIR9-3HG
	WDR93
	MESP2
	ANPEP
	IDH2
	IDH2-DT
	SEMA4B
	FES
	MAN2A2
	SLCO3A1
	LINC01578
	LINC02351
	FAM169B
	PGPEP1L
	MEF2A
	ADAMTS17
	LOC105369201
	LINC02348
	TM2D3
	LOC100128108
	TELO2
	LOC105371046
	RPS2
	TBL3
	RAB26
	DNASE1L2
	ATP6V0C
	LOC652276
	FLYWCH1
	PKMYT1
	TNFRSF12A
	ZNF75A
	ZNF597
	CLUAP1
	NLRC3
	DNASE1
	CREBBP
	PPL
	NAGPA-AS1
	DEXI
	LITAF
	SNN
	BCAR4
	MRTFB
	MIR365A
	RPS15A
	ERI2
	DNAH3
	SMG1P3
	SLC7A5P2
	LOC101927814
	LOC440346
	USP31
	ERN2
	CACNG3
	ZKSCAN2
	NUPR1
	SMG1P2
	PPP4C
	CORO1A
	SLX1A-SULT1A3
	SMG1P5
	ZNF771
	ZNF764
	PRR14
	CTF1
	PRSS53
	TGFB1I1
	SLC5A2
	TP53TG3HP
	ANKRD26P1
	MYLK3
	DNAJA2
	NETO2
	ITFG1
	ABCC12
	LONP2
	SIAH1
	CBLN1
	NOD2
	LOC102723373
	LINC02140
	LPCAT2
	SLC6A2
	MT3
	MT1L
	MT1M
	MT1A
	MT1G
	MT1H
	NLRC5
	DOK4
	CCDC102A
	ADGRG1
	KIFC3
	LOC388282
	GINS3
	BEAN1
	CMTM3
	CMTM4
	C16orf70
	NOL3
	E2F4
	ELMO3
	PLEKHG4
	KCTD19
	LOC100505942
	ENKD1
	C16orf86
	PSKH1
	ESRP2
	SLC7A6OS
	SMPD3
	CYB5B
	ST3GAL2
	SNORD111B
	IL34
	MTSS2
	TAT-AS1
	IST1
	C16orf47
	LOC283922
	RFWD3
	ZFP1
	BCAR1
	SYCE1L
	DYNLRB2
	CENPN
	C16orf46
	BCO1
	GAN
	MIR6504
	SDR42E1
	CDH13
	DNAAF1
	KLHL36
	ZDHHC7
	IRF8
	MTHFSD
	FLJ30679
	FOXC2
	FBXO31
	JPH3
	MIR6775
	BANP
	LOC100128882
	ZC3H18
	IL17C
	MVD
	SNAI3
	CDT1
	LOC101927793
	RPL13
	CDK10
	ZNF276
	SPIRE2
	TCF25
	URAHP
	SNORD91B
	TRPV1
	CAMKK1
	UBE2G1
	ZMYND15
	ZNF232
	SCIMP
	KCNAB3
	LOC100128288
	LOC100128006
	TVP23C
	TTC19
	UBB
	LOC284191
	FLCN
	SMCR5
	PRPSAP2
	SLC5A10
	EPN2-AS1
	SLC47A2
	ALDH3A1
	ULK2
	AKAP10
	SPECC1
	MAP2K3
	KCNJ12
	SLC46A1
	FOXN1
	RAB34
	FLOT2
	SEZ6
	PIPOX
	BLMH
	CPD
	MIR4733
	OMG
	COPRS
	UTP6
	LRRC37B
	C17orf75
	PSMD11
	MYO1D
	CCT6B
	SLFN12L
	RASL10B
	ARL5C
	MED1
	CDK12
	IKZF3
	ORMDL3
	THRA
	MIR6866
	RARA
	KRT17
	JUP
	DNAJC7
	HCRT
	MLX
	IFI35
	MPP2
	TMEM101
	GRN
	MEIOC
	HEXIM1
	HEXIM2
	SPATA32
	EFCAB13
	OSBPL7
	MRPL10
	PRR15L
	COPZ2
	HOXB2
	HOXB4
	MIR3185
	HOXB13
	ABI3
	DLX4
	TMEM92
	TMEM92-AS1
	XYLT2
	ACSF2
	CHAD
	CACNA1G-AS1
	ANKRD40CL
	WFIKKN2
	SPAG9
	NME2
	HLF
	DGKE
	MTVR2
	TSPOAP1-AS1
	SEPTIN4-AS1
	PPM1E
	TLK2
	LOC105371855
	ACE
	SMARCD2
	ERN1
	TEX2
	MILR1
	MIR5047
	AMZ2P1
	LINC02563
	AXIN2
	CEP112
	BPTF
	C17orf58
	LINC00674
	LINC01497
	SOX9-AS1
	LINC00511
	KIF19
	CDR2L
	ARMC7
	NUP85
	SLC25A19
	LLGL2
	MYO15B
	SMIM6
	MIR4738
	UNC13D
	TRIM65
	MRPL38
	ZACN
	RHBDF2
	PRCD
	CYGB
	SNHG16
	ST6GALNAC2
	MXRA7
	MIR636
	MGAT5B
	SEPTIN9
	MIR4316
	PGS1
	CYTH1
	LGALS3BP
	C1QTNF1-AS1
	C1QTNF1
	MIR4739
	CBX2
	TBC1D16
	CEP131
	FSCN2
	MAFG-DT
	ASPSCR1
	DCXR
	DUS1L
	SECTM1
	OGFOD3
	MYL12A
	TGIF1
	DLGAP1
	LOC100192426
	RAB12
	NDUFV2-AS1
	RALBP1
	PPP4R1-AS1
	CHMP1B
	AFG3L2
	PSMG2
	ESCO1
	ABHD3
	MIR133A1
	GATA6-AS1
	CTAGE1
	CABLES1
	RMC1
	GAREM1
	NOL4
	ZNF397
	ZNF24
	ZNF396
	LINC01902
	ATP5F1A
	MIR4527HG
	MIR4527
	SMAD2
	RPL17
	ELAC1
	LINC01415
	LOC642484
	ONECUT2
	ATP8B1
	ALPK2
	LOC101927322
	ZNF532
	SEC11C
	PMAIP1
	TNFRSF11A
	CBLN2
	NETO1
	LINC01893
	LINC00908
	ZNF236
	BSG
	APC2
	DIRAS1
	ZNF554
	MIR4746
	MYDGF
	KDM4B
	CAPS
	ALKBH7
	INSR
	CERS4
	CD320
	KANK3
	ZNF699
	ZNF560
	LOC100505555
	OLFM2
	RAVER1
	S1PR5
	MIR6793
	SMARCA4
	CCDC159
	ELAVL3
	ZNF653
	ECSIT
	ELOF1
	ZNF833P
	ZNF439
	ZNF443
	WDR83OS
	FBXW9
	TNPO2
	FARSA
	DAND5
	STX10
	CCDC130
	LOC284454
	NANOS3
	DCAF15
	PODNL1
	PALM3
	ADGRE5
	PKN1
	DNAJB1
	CCDC105
	FAM32A
	EPS15L1
	CPAMD8
	OCEL1
	ABHD8
	GTPBP3
	LOC100507551
	SNORA68
	CCDC124
	MPV17L2
	FKBP8
	HOMER3
	MEF2B
	CILP2
	LPAR2
	ZNF708
	ZNF208
	LINC01785
	ZNF492
	ZNF99
	ZNF730
	LOC101927151
	PLEKHF1
	URI1
	PDCD5
	TDRD12
	RHPN2
	PEPD
	PDCD2L
	SCGB2B3P
	LINC01838
	FXYD1
	GAPDHS
	ZBTB32
	LRFN3
	LOC728752
	ZNF790-AS1
	ZNF829
	ZNF793
	ZNF571-AS1
	ZNF571
	LOC644554
	LOC100631378
	WDR87
	DPF1
	KCNK6
	ACTN4
	LGALS7B
	LGALS4
	SIRT2
	FBXO17
	ACP7
	PAK4
	GMFG
	MAP3K10
	SERTAD3
	CYP2T1P
	AXL
	TMEM91
	LOC100505585
	DEDD2
	TMEM145
	LIPE-AS1
	KCNN4
	ZNF283
	LOC100505715
	ZNF223
	ZNF112
	ZNF180
	APOC1
	EXOC3L2
	ERCC2
	MIR6088
	RTN2
	EML2
	DMPK
	FOXA3
	MYPOP
	HIF3A
	CCDC8
	PNMA8B
	SLC1A5
	AP2S1
	BBC3
	CCDC9
	PLA2G4C
	ZSWIM9
	FAM83E
	MAMSTR
	FGF21
	BCAT2
	HSD17B14
	PLEKHA4
	DHDH
	CGB7
	FLT3LG
	SNORD32A
	MIR150
	FCGRT
	PTOV1-AS1
	MIR4750
	IL4I1
	ZNF473
	MYH14
	NAPSA
	SHANK1
	SNORD88A
	KLK8
	SPACA6P-AS
	ZNF613
	ZNF350-AS1
	ZNF534
	ZNF578
	ZNF677
	ZNF525
	FAM71E2
	IL11
	TMEM238
	ZNF579
	ZNF580
	ZNF471
	ZNF304
	ZNF749
	ZSCAN18
	ZSCAN22
	ZNF497
	ZNF132
	TRIM28
	DCDC2C
	LINC01248
	IAH1
	ODC1
	KCNF1
	FLJ33534
	LPIN1
	MIR4757
	FKBP1B
	NCOA1
	DNMT3A
	ASXL2
	DRC1
	TMEM214
	SUPT7L
	PLB1
	TRMT61B
	CLIP4
	GALNT14
	EHD3
	SRD5A2
	TTC27
	STRN
	EIF2AK2
	CDC42EP3
	CYP1B1
	LINC01883
	CDKL4
	SLC8A1
	PKDCC
	LOC102723824
	MTA3
	HAAO
	THADA
	EPAS1
	RHOQ
	MCFD2
	STPG4
	MSH2
	KCNK12
	STON1-GTF2A1L
	LOC730100
	SPTBN1
	PRORSD1P
	AHSA2P
	B3GNT2
	MIR5192
	LINC01816
	C2orf42
	PCYOX1
	SNRPG
	LINC01143
	ANKRD53
	ZNF638
	NOTO
	DCTN1
	LBX2
	LBX2-AS1
	TLX2
	HTRA2
	LOXL3
	M1AP
	LINC01291
	TACR1
	TCF7L1
	LOC102724579
	RETSAT
	CAPG
	RNF181
	USP39
	SNORD94
	REEP1
	CHMP3
	KRCC1
	FOXI3
	ZNF2
	KANSL3
	CNNM4
	COX5B
	VWA3B
	INPP4A
	RPL31
	SNORD89
	RFX8
	LINC01127
	IL1R2
	IL1R1
	SLC9A2
	MFSD9
	FHL2
	SH3RF3-AS1
	ACOXL
	BCL2L11
	POLR1B
	SLC35F5
	LINC01191
	LOC107985939
	TMEM185B
	CYP27C1
	MIR4783
	IWS1
	RAB6C
	RAB6C-AS1
	CCDC115
	MIR4784
	CCDC74A
	LINC01087
	CXCR4
	SPOPL
	MMADHC
	LINC01931
	LINC01817
	KCNJ3
	ERMN
	TANC1
	MIR6888
	MIR4785
	PSMD14
	TBR1
	GRB14
	CSRNP3
	BBS5
	PHOSPHO2
	METAP1D
	DLX2-DT
	PDK1
	RAPGEF4-AS1
	CDCA7
	LINC01305
	SCRN3
	WIPF1
	HAGLROS
	HAGLR
	LINC01116
	PJVK
	FKBP7
	ZNF385B
	ITGA4
	PDE1A
	DUSP19
	ZSWIM2
	TFPI
	LOC105747689
	CAVIN2
	HECW2
	ANKRD44
	PLCL1
	FTCDNL1
	SPATS2L
	LINC01792
	BZW1
	NIF3L1
	CASP8
	ICA1L
	NRP2
	ZDBF2
	ADAM23
	MIR3130-2
	MIR1302-4
	METTL21A
	C2orf80
	MAP2
	ACADL
	VWC2L
	LINC01614
	XRCC5
	RPL37A
	DIRC3
	ARPC2
	TMBIM1
	RNF25
	STK36
	ZFAND2B
	GLB1L
	TUBA4A
	PAX3
	MOGAT1
	MRPL44
	SERPINE2
	RHBDD1
	COL4A3
	DAW1
	DNER
	SLC16A14
	C2orf72
	HTR2B
	SNORD82
	NCL
	COPS7B
	ECEL1P2
	SNORC
	DGKD
	HJURP
	AGAP1
	RAB17
	LRRFIP1
	TRAF3IP1
	MIR4441
	AGXT
	CROCC2
	LOC200772
	SNED1
	FARP2
	SRXN1
	PDYN-AS1
	TGM6
	SNORA51
	EBF4
	PCED1A
	AP5S1
	MAVS
	ANKEF1
	SNAP25
	TASP1
	PCSK2
	BFSP1
	RRBP1
	PET117
	POLR3F
	SEC23B
	LINC00652
	LINC00237
	KIZ
	NANP
	MIR663A
	MIR3193
	FOXS1
	NOL4L-DT
	C20orf144
	MIR4755
	AHCY
	CEP250
	ERGIC3
	PHF20
	NORAD
	EPB41L1
	DLGAP4-AS1
	SLA2
	SOGA1
	SRC
	BLCAP
	NNAT
	KIAA1755
	SNORA71A
	SNORA71E
	TOP1
	EMILIN3
	CHD6
	L3MBTL1
	GTSF1L
	PKIG
	YWHAB
	PABPC1L
	STK4-AS1
	KCNS1
	SDC4
	SYS1
	SPATA25
	CTSA
	PLTP
	SLC13A3
	LOC101927377
	ZMYND8
	MIR12122
	SNAI1
	TMEM189
	SMIM25
	PTPN1
	BCAS4
	MOCS3
	SALL4
	ZFP64
	AURKA
	RAE1
	PMEPA1
	ANKRD60
	VAPB
	LINC01711
	GNAS-AS1
	CDH26
	MIR4533
	MIR3195
	MTG2
	OSBPL2
	GATA5
	OGFR
	OGFR-AS1
	TCFL5
	YTHDF1
	EEF1A2
	SRMS
	HELZ2
	STMN3
	LIME1
	UCKL1
	SAMD10
	PRPF6
	C20orf204
	RNA28SN3
	MIR99AHG
	C21orf91-OT1
	CHODL
	NCAM2
	LINC00515
	JAM2
	GABPA
	RWDD2B
	MAP3K7CL
	URB1-AS1
	EVA1C
	PAXBP1-AS1
	ATP5PO
	LOC101928126
	MRPS6
	KCNE1
	CLIC6
	LINC01426
	LOC100506403
	MIR802
	DSCR9
	DYRK1A
	KCNJ6
	ERG
	LINC00114
	ETS2
	LOC400867
	HMGN1
	RIPK4
	PRDM15
	UMODL1
	ERVH48-1
	HSF2BP
	AGPAT3
	KRTAP10-4
	KRTAP10-6
	SUMO3
	FAM207A
	ADARB1
	COL18A1-AS1
	SLC19A1
	LOC100129027
	BCL2L13
	BID
	LINC00528
	TMEM191B
	DGCR11
	GSC2
	CLTCL1
	TXNRD2
	TANGO2
	MIR1306
	RANBP1
	SNORA77B
	LOC284865
	MIR1286
	LZTR1
	THAP7-AS1
	MIR649
	SDF2L1
	MIR130B
	YPEL1
	MIR650
	RSPH14
	RAB36
	BCR
	SUSD2
	MIR548J
	MN1
	TTC28
	ZNRF3-AS1
	KREMEN1
	EMID1
	NEFH
	ASCC2
	CASTOR1
	GAL3ST1
	PES1
	DUSP18
	SMTN
	SELENOM
	PLA2G3
	PISD
	YWHAH
	LINC02558
	RFPL2
	MIR3909
	MIR6069
	APOL2
	APOL1
	MYH9
	CACNG2
	CARD10
	LGALS2
	SH3BP1
	LOC102724378
	C22orf23
	CSNK1E
	KCNJ4
	DMC1
	FAM227A
	TOMM22
	CBX7
	PDGFB
	SNORD139
	RPL3
	SYNGR1
	FAM83F
	RANGAP1
	CCDC134
	SREBF2
	MIR33A
	SEPTIN3
	PHETA2
	LINC01315
	CYB5R3
	PACSIN2
	SAMM50
	PARVB
	PARVG
	PRR5
	ARHGAP8
	MIR1249
	FAM118A
	FBLN1
	ATXN10
	MIR4762
	MIRLET7BHG
	MIR3619
	CDPF1
	GTSE1-DT
	TRMU
	TBC1D22A-AS1
	MAPK11
	MIR12114
	SBF1
	MIOX
	ODF3B
	CHKB-CPT1B
	ARSA
	TRNT1
	HRH1
	PPARG
	IQSEC1
	HDAC11
	SLC6A6
	CCDC174
	RBSN
	EFHB
	UBE2E1-AS1
	LOC101927854
	THRB
	MIR4442
	NGLY1
	LRRC3B
	NEK10
	CMC1
	RBMS3-AS3
	TGFBR2
	OSBPL10
	MIR548AY
	TRIM71
	CRTAP
	STAC
	C3orf35
	DLEC1
	OXSR1
	ACVR2B-AS1
	MIR6822
	CSRNP1
	SLC25A38
	RPSA
	CTNNB1
	TRAK1
	VIPR1
	HHATL
	HIGD1A
	ABHD5
	ZNF852
	ZKSCAN7-AS1
	MIR564
	CLEC3B
	TMEM158
	LARS2
	LARS2-AS1
	LZTFL1
	FYCO1
	CCRL2
	ALS2CL
	TMIE
	CSPG5
	ATRIP
	WDR6
	USP19
	USP4
	BSN-DT
	APEH
	IP6K1
	INKA1
	CAMKV
	MST1R
	SEMA3B
	MIR6872
	TUSC2
	RASSF1
	CYB561D2
	HEMK1
	TEX264
	PPM1M
	MIR135A1
	STAB1
	NT5DC2
	SMIM4
	SNORD19
	NEK4
	ITIH4
	CHDH
	IL17RB
	ARHGEF3
	PDE12
	ABHD6
	KCTD6
	FAM107A
	PTPRG-AS1
	PRICKLE2
	ADAMTS9-AS2
	MAGI1-IT1
	KBTBD8
	SUCLG2
	TAFA4
	MITF
	RYBP
	PDZRN3
	PDZRN3-AS1
	LINC02005
	VGLL3
	ARL6
	RIOX2
	FILIP1L
	CMSS1
	TMEM30CP
	NIT2
	CEP97
	NXPE3
	LINC01990
	LINC01215
	NEPRO
	ZBTB20-AS5
	TMEM39A
	SEC22A
	MYLK
	CCDC14
	ZNF148
	ROPN1B
	TPRA1
	RUVBL1
	GATA2
	LOC90246
	KIAA1257
	RPL32P3
	LOC339874
	DNAJC13
	NPHP3-AS1
	NPHP3-ACAD11
	TMEM108
[truncated: 947 more rows]
