# Supplementary material for: Integrated omics reveals disease-associated radial glia-like cells with epigenetically dysregulated interferon response in multiple sclerosis
Source: Neuron. Author manuscript; Available in PMC 2026 Jan 26. (PMC12834227; doi:10.1016/j.neuron.2025.09.022)
Supplement: Table S4 [file NIHMS2136570-supplement-Table_S4.xlsx]

## Sheet: Fig. 3C
Table S4
Fig. 3C
Radial glia gene signature
SOX2
NES
PAX6
SOX4
SOX11
PTPRZ1
FABP7
TUBB2B
YBX1

## Sheet: Fig. 3D
Fig. 3D
Astroglial progenitor gene signature
HES1
SLC1A3
CIM
CKB
MEG3
PTN
CLU
MT1X
CST3
ID4

## Sheet: Fig. 3E
Fig. 3E
Neural progenitor gene signature
SOX4
SOX11
ASCL1
ELAVL4
NHLH1
CBFA2T2
DCX

## Sheet: Fig. S3A
Fig. S3A
Oligodendrocytes	Astrocytes	Neurons
OLIG1	AQP4	CALB
OLIG2	ALDH1L1	CCK
MBP	GFAP	PVALB
PLP	S100B	VIP
MOG
PDGRA
CSPG4

## Sheet: Fig. 4A
Fig. 4A
IFNα/β Signaling		NOTCH1 Signaling
BST2		CDK8
SAMHD1		ADAM10
IFIT1		MAML2
IFIT2		NEURL1B
IFIT3		HDAC9
IFITM3		TBL1XR1
		TLE4
		MIB1
		JAG1
		NOTCH1
		DTX4
		MAMLD1
		TLE1
		MAML3
		HES5
		MAMLD1
