# Supplementary material for: Integrated omics reveals disease-associated radial glia-like cells with epigenetically dysregulated interferon response in multiple sclerosis
Source: Neuron. Author manuscript; Available in PMC 2026 Jan 26. (PMC12834227; doi:10.1016/j.neuron.2025.09.022)
Supplement: Table S5 [file NIHMS2136570-supplement-Table_S5.xlsx]

## Sheet: Cluster 0
Table S5
	p_val	avg_log2FC	pct.1	pct.2	p_val_adj
AC110296.1	6.51639e-33	2.24756	0.122	0.036	1.96893e-28
ADAMTSL1	4.21035e-205	2.1696	0.698	0.28	1.27216e-200
AC097450.1	9.69237e-52	2.12448	0.214	0.072	2.92855e-47
CYP26B1	2.02194e-39	2.08973	0.162	0.053	6.10931e-35
KCNIP4	9.2115e-39	2.08675	0.314	0.167	2.78326e-34
FBXO32	1.40685e-117	2.0819	0.414	0.135	4.2508e-113
AC091826.2	8.77376e-44	2.03423	0.2	0.071	2.65099e-39
PRDM16	9.44075e-22	1.97699	0.1	0.035	2.85252e-17
LINC01708	1.1428e-20	1.96036	0.104	0.039	3.45296e-16
AC011416.4	2.74147e-22	1.93499	0.106	0.038	8.28335e-18
DIO3OS	8.02492e-28	1.90725	0.115	0.037	2.42473e-23
GALNTL6	1.87743e-18	1.87555	0.133	0.062	5.67266e-14
AC068051.1	3.17363e-164	1.85237	0.636	0.261	9.58911e-160
MGAM	1.06557e-33	1.85228	0.159	0.057	3.21961e-29
MEF2C-AS1	9.67409e-56	1.83732	0.292	0.121	2.92303e-51
LRRC7	1.77699e-145	1.82101	0.67	0.327	5.36919e-141
AL445250.1	2.35564e-21	1.8156	0.188	0.098	7.11756e-17
VCAM1	1.18015e-21	1.80192	0.11	0.041	3.56582e-17
FAM242A	9.22628e-19	1.80178	0.11	0.046	2.78772e-14
ABCC9	2.94706e-30	1.77269	0.176	0.074	8.90455e-26
LINC02306	3.85812e-281	1.76654	0.909	0.418	1.16573e-276
SPAG16	6.91721e-266	1.75722	0.954	0.686	2.09004e-261
ANO2	8.4952e-31	1.75099	0.146	0.052	2.56683e-26
EDNRB	9.19517e-112	1.73047	0.496	0.206	2.77832e-107
TACR1	5.97819e-101	1.73042	0.539	0.262	1.80631e-96
MEGF10	5.57194e-286	1.71979	0.899	0.406	1.68356e-281
VWC2L	3.23386e-43	1.71905	0.242	0.1	9.77111e-39
C21orf62	2.04019e-133	1.70255	0.56	0.231	6.16444e-129
AC021127.1	1.1473e-27	1.69392	0.135	0.049	3.46657e-23
LAMA4	1.72426e-118	1.68666	0.555	0.247	5.20986e-114
NTNG1	2.0199e-129	1.68615	0.576	0.239	6.10312e-125
AC009041.2	1.77675e-17	1.67566	0.111	0.048	5.36845e-13
LINC02775	4.65839e-52	1.66478	0.292	0.124	1.40753e-47
AL132633.1	3.08849e-161	1.66346	0.635	0.257	9.33188e-157
WNT7B	6.87242e-20	1.6536	0.106	0.04	2.0765e-15
ANKS1B	7.69276e-59	1.64592	0.372	0.177	2.32437e-54
VSTM4	1.2951e-36	1.639	0.198	0.079	3.91315e-32
FOLH1	5.59372e-71	1.63651	0.421	0.197	1.69014e-66
AL139246.5	7.26369e-28	1.62727	0.17	0.072	2.19472e-23
ZMAT1	5.3408e-25	1.62464	0.156	0.067	1.61372e-20
PRSS35	7.74034e-36	1.62232	0.216	0.092	2.33874e-31
FRZB	1.5527e-84	1.61522	0.46	0.211	4.6915e-80
FAT4	0	1.60852	0.988	0.737	0
CFAP47	1.80688e-35	1.60399	0.24	0.111	5.45948e-31
AC007099.1	1.31559e-29	1.60158	0.174	0.072	3.97506e-25
GDF3	9.96015e-25	1.59835	0.143	0.058	3.00946e-20
MOXD1	1.30657e-23	1.58885	0.155	0.069	3.9478e-19
ZNF536	3.43649e-235	1.58486	0.844	0.378	1.03833e-230
VEPH1	2.51431e-165	1.58342	0.715	0.337	7.59699e-161
SOCS2-AS1	3.09557e-21	1.56413	0.155	0.072	9.35327e-17
AC012409.2	5.87608e-130	1.55826	0.6	0.266	1.77546e-125
KCNN3	7.46347e-43	1.55195	0.278	0.128	2.25509e-38
PANTR1	4.16016e-198	1.55086	0.801	0.387	1.25699e-193
RBM20	1.42266e-64	1.54624	0.388	0.177	4.29857e-60
OPRK1	1.13244e-46	1.54259	0.264	0.11	3.42166e-42
PAX7	2.40541e-43	1.54171	0.268	0.119	7.26795e-39
HES5	5.04866e-162	1.54082	0.741	0.361	1.52545e-157
ERBB4	1.93931e-306	1.53842	0.982	0.526	5.85963e-302
MIR100HG	1.84423e-37	1.53284	0.269	0.128	5.57234e-33
PWRN4	1.253e-93	1.52033	0.524	0.254	3.78594e-89
DHRS3	2.82987e-55	1.5139	0.297	0.122	8.55047e-51
NPAS3	0	1.50662	0.997	0.729	0
INSYN2B	8.4805e-22	1.50393	0.16	0.075	2.56238e-17
LGI4	1.75325e-18	1.50172	0.129	0.058	5.29745e-14
SLITRK2	1.07457e-66	1.4984	0.392	0.184	3.2468e-62
FAM181B	3.14691e-31	1.49477	0.208	0.094	9.5084e-27
MIR9-3HG	3.17495e-38	1.48687	0.24	0.106	9.5931e-34
CFAP54	4.37146e-26	1.48254	0.175	0.079	1.32084e-21
WDR49	7.64451e-23	1.4819	0.163	0.075	2.30979e-18
MEF2C	8.12671e-67	1.47954	0.46	0.238	2.45548e-62
ST6GAL2	4.87202e-147	1.47395	0.703	0.348	1.47208e-142
DAAM2	1.73462e-18	1.45953	0.142	0.067	5.24117e-14
DBX2	1.78395e-48	1.45708	0.325	0.154	5.39019e-44
NR2F2-AS1	1.32581e-209	1.45316	0.897	0.56	4.00593e-205
AC087490.1	1.20083e-82	1.43904	0.493	0.236	3.62832e-78
SMAD6	2.8625e-20	1.43876	0.17	0.085	8.64904e-16
MTTP	3.50082e-107	1.43801	0.569	0.272	1.05777e-102
AOAH	3.59042e-18	1.42794	0.139	0.065	1.08485e-13
LINC00461	6.9165e-258	1.42752	0.924	0.43	2.08982e-253
HS6ST3	1.21617e-99	1.42233	0.626	0.332	3.67465e-95
LGR5	2.99167e-119	1.42132	0.639	0.311	9.03933e-115
ELMO1	3.35557e-261	1.42082	0.953	0.62	1.01389e-256
LTBP3	9.6784e-14	1.41973	0.11	0.054	2.92433e-09
CHST15	6.20985e-21	1.41606	0.142	0.063	1.87631e-16
PLEKHA2	4.26388e-29	1.41546	0.205	0.095	1.28833e-24
CTXND1	3.10432e-125	1.41336	0.63	0.296	9.37971e-121
MBOAT1	2.60715e-65	1.40937	0.404	0.191	7.87749e-61
HOXD3	1.66959e-31	1.40736	0.225	0.106	5.04468e-27
GPC4	8.55825e-146	1.4042	0.703	0.326	2.58587e-141
SOX9	1.00642e-26	1.4015	0.195	0.092	3.04088e-22
DCDC1	2.77041e-55	1.39782	0.392	0.197	8.3708e-51
LINC02082	2.70582e-69	1.38485	0.449	0.224	8.17564e-65
ASIC2	7.21646e-19	1.38033	0.182	0.097	2.18045e-14
PDE1A	1.26379e-74	1.3799	0.611	0.399	3.81855e-70
ABCA5	1.04364e-12	1.37118	0.12	0.063	3.15335e-08
PLXDC2	2.74012e-211	1.36894	0.904	0.462	8.27928e-207
PWRN1	4.17209e-61	1.36662	0.431	0.218	1.2606e-56
PHYHIPL	4.0101e-245	1.35889	0.963	0.59	1.21165e-240
EVA1A	2.66139e-60	1.35666	0.423	0.216	8.04139e-56
CPNE8	1.19881e-72	1.35139	0.444	0.212	3.62219e-68
SYT17	3.32479e-39	1.34932	0.293	0.144	1.00459e-34
PPP2R2B	2.13257e-85	1.34369	0.602	0.337	6.44357e-81
CERNA2	2.18903e-11	1.34215	0.103	0.053	6.61415e-07
NTRK2	1.01802e-237	1.33887	0.964	0.708	3.07596e-233
MERTK	4.17106e-56	1.33493	0.399	0.202	1.26028e-51
SLC2A10	1.5997e-11	1.3172	0.114	0.061	4.83348e-07
DSCAM	7.43419e-68	1.31544	0.385	0.165	2.24624e-63
ELMO1-AS1	9.67821e-24	1.31433	0.174	0.081	2.92427e-19
SLC30A10	1.7805e-23	1.30956	0.191	0.093	5.37979e-19
SYNGR1	9.11681e-10	1.30851	0.105	0.058	2.75464e-05
XKR6	1.0208e-67	1.30752	0.482	0.251	3.08436e-63
FAM20A	2.38355e-10	1.29439	0.114	0.064	7.20189e-06
TNIK	1.86393e-164	1.29261	0.794	0.398	5.63186e-160
LINC00621	1.00358e-83	1.28982	0.607	0.365	3.0323e-79
VCAN-AS1	4.88906e-76	1.28527	0.533	0.288	1.47723e-71
PAX8-AS1	4.23513e-27	1.28248	0.226	0.114	1.27964e-22
AC009975.1	4.24851e-13	1.28092	0.135	0.073	1.28369e-08
CFAP221	3.48035e-37	1.27865	0.331	0.18	1.05159e-32
SLC13A3	6.00048e-47	1.27726	0.376	0.198	1.81304e-42
NTN4	2.60333e-73	1.27621	0.466	0.222	7.86595e-69
PATJ	4.53649e-55	1.2701	0.416	0.215	1.3707e-50
ANOS1	5.00844e-115	1.26642	0.752	0.471	1.5133e-110
CA2	2.32153e-27	1.26377	0.21	0.101	7.01452e-23
DTX4	1.44353e-137	1.26036	0.762	0.438	4.36164e-133
ABAT	2.69102e-150	1.25726	0.789	0.413	8.1309e-146
AC104389.5	4.47211e-20	1.25701	0.178	0.091	1.35125e-15
ENPP2	2.66346e-161	1.25674	0.843	0.526	8.04764e-157
TSPAN18	2.69438e-195	1.25427	0.907	0.587	8.14106e-191
AGPAT3	1.43507e-30	1.25425	0.257	0.132	4.33608e-26
SYBU	5.79496e-43	1.25174	0.341	0.175	1.75095e-38
INPP4B	9.1659e-20	1.24797	0.155	0.074	2.76948e-15
DLGAP1-AS4	3.96534e-47	1.24791	0.387	0.209	1.19813e-42
DPH6-DT	1.52202e-06	1.24726	0.111	0.073	0.045988
STARD13	7.54895e-22	1.2467	0.22	0.121	2.28092e-17
AL008633.1	7.71065e-104	1.24594	0.756	0.502	2.32977e-99
GRID2	1.36714e-185	1.24448	0.912	0.603	4.13082e-181
PROX1-AS1	3.15614e-23	1.24279	0.196	0.098	9.53629e-19
PRDM1	3.26946e-46	1.2393	0.374	0.195	9.87866e-42
AL024474.2	6.34549e-11	1.23819	0.103	0.054	1.91729e-06
TAFA4	4.46223e-34	1.23216	0.278	0.14	1.34826e-29
PXDN	8.46238e-123	1.23103	0.713	0.364	2.55691e-118
WNT7A	8.89365e-130	1.231	0.707	0.352	2.68722e-125
DIRC3	7.50931e-11	1.23064	0.123	0.07	2.26894e-06
PARD3B	0	1.2303	1	0.895	0
MAMLD1	6.69522e-84	1.22713	0.545	0.279	2.02296e-79
2003-03-01	6.07681e-70	1.22698	0.468	0.23	1.83611e-65
SOX6	5.83155e-26	1.2242	0.251	0.135	1.762e-21
CAPS2	1.03821e-61	1.2182	0.489	0.261	3.13695e-57
AC092944.1	6.2893e-64	1.21809	0.515	0.293	1.90031e-59
AC125613.1	4.57897e-109	1.21416	0.703	0.406	1.38354e-104
AC005224.2	8.71364e-52	1.21413	0.394	0.201	2.63283e-47
AC079142.1	6.66107e-40	1.21305	0.327	0.166	2.01264e-35
AL158055.1	8.01595e-16	1.20608	0.144	0.073	2.42202e-11
PAUPAR	1.77395e-42	1.20055	0.449	0.275	5.35998e-38
SOCS2	2.4675e-29	1.20046	0.261	0.137	7.45555e-25
CDH11	1.48967e-148	1.19772	0.837	0.457	4.50105e-144
TMEM232	4.09069e-58	1.19342	0.529	0.313	1.236e-53
TACR3	2.79773e-09	1.18602	0.133	0.081	8.45336e-05
PDE10A	4.72672e-15	1.18481	0.226	0.143	1.42818e-10
AC026329.1	6.39791e-28	1.18379	0.246	0.127	1.93313e-23
AC018730.1	1.29564e-37	1.1828	0.306	0.155	3.91479e-33
ACKR3	4.16241e-28	1.17987	0.275	0.151	1.25767e-23
S1PR1	2.96584e-27	1.17719	0.263	0.144	8.96129e-23
AL157931.1	1.81203e-19	1.17267	0.193	0.104	5.47504e-15
SMARCD3	8.80353e-14	1.17153	0.128	0.066	2.65999e-09
SOX2-OT	2.67536e-227	1.16797	0.986	0.825	8.08359e-223
TRPS1	2.65976e-163	1.16537	0.907	0.6	8.03645e-159
LINC02143	1.67355e-12	1.16078	0.12	0.063	5.05663e-08
PACRG	9.18344e-16	1.16047	0.219	0.134	2.77478e-11
FBN3	3.2591e-11	1.15826	0.101	0.051	9.84736e-07
AC124854.1	4.22321e-19	1.1558	0.266	0.166	1.27604e-14
PRDM13	7.15035e-18	1.15465	0.17	0.089	2.16048e-13
ZHX2	4.7351e-86	1.14907	0.625	0.364	1.43071e-81
NCALD	9.86077e-238	1.1489	0.989	0.766	2.97943e-233
NEO1	4.15508e-220	1.14455	0.98	0.779	1.25546e-215
MMRN1	2.50189e-28	1.14273	0.312	0.182	7.55947e-24
BMPR1B	3.08059e-242	1.13351	0.991	0.83	9.30801e-238
TMEM117	2.34861e-158	1.13306	0.88	0.529	7.09631e-154
MIR99AHG	4.10155e-304	1.13031	0.999	0.958	1.23928e-299
CXCR4	1.50329e-35	1.1276	0.309	0.161	4.5422e-31
ANKRD6	8.77796e-187	1.12663	0.958	0.736	2.65226e-182
AC007389.1	6.22886e-08	1.12635	0.153	0.103	0.00188205
AP001831.1	3.81962e-27	1.12632	0.278	0.155	1.1541e-22
SHROOM4	1.06823e-40	1.12587	0.398	0.222	3.22766e-36
ENKUR	1.5184e-15	1.12409	0.173	0.097	4.58784e-11
MASP1	1.99806e-11	1.12027	0.119	0.065	6.03713e-07
KLHDC8A	2.49775e-60	1.12011	0.477	0.253	7.54694e-56
AC007681.1	3.49736e-22	1.11883	0.234	0.13	1.05673e-17
APOLD1	5.61615e-15	1.11483	0.269	0.182	1.69692e-10
IKZF2	3.96044e-54	1.11214	0.483	0.269	1.19665e-49
SLC4A4	6.68692e-28	1.10853	0.293	0.166	2.02045e-23
MIR3936HG	3.92805e-35	1.10692	0.343	0.192	1.18686e-30
CLRN1	7.08775e-15	1.10481	0.124	0.06	2.14156e-10
ADGRB3	8.29198e-35	1.10454	0.307	0.161	2.50542e-30
ITGA2	1.29575e-52	1.10385	0.484	0.283	3.9151e-48
TMEM132C	4.85612e-11	1.10263	0.119	0.065	1.46728e-06
SLC15A2	1.98015e-13	1.09983	0.161	0.092	5.98302e-09
PRDM8	4.37122e-58	1.09962	0.41	0.197	1.32077e-53
FAM181A	1.20044e-26	1.09557	0.297	0.174	3.62714e-22
FRMD3	1.93252e-59	1.09539	0.581	0.368	5.8391e-55
EAF2	1.8709e-23	1.09037	0.256	0.144	5.65293e-19
LRRC4B	1.50555e-35	1.09033	0.319	0.169	4.54901e-31
TCF7L1	8.57975e-199	1.09016	0.96	0.735	2.59237e-194
STAMBPL1	2.79337e-13	1.0897	0.134	0.071	8.44018e-09
PCDH17	7.27719e-111	1.08868	0.827	0.599	2.1988e-106
LINC02250	2.80941e-19	1.0886	0.157	0.075	8.48864e-15
AL442067.3	4.50916e-12	1.08699	0.161	0.096	1.36244e-07
ID3	8.7383e-37	1.08694	0.404	0.242	2.64028e-32
PMEPA1	5.59028e-10	1.08518	0.118	0.067	1.6891e-05
AL589935.1	3.11292e-38	1.08466	0.39	0.225	9.40568e-34
TSPAN15	2.1353e-15	1.08391	0.172	0.096	6.45181e-11
FRAS1	6.17089e-205	1.08268	0.986	0.885	1.86454e-200
AC087564.1	5.43313e-35	1.08184	0.365	0.207	1.64162e-30
AC079296.1	4.32836e-21	1.08149	0.254	0.148	1.30781e-16
MBNL2	2.10033e-78	1.0802	0.683	0.446	6.34614e-74
GRM5	3.46505e-08	1.07934	0.102	0.06	0.00104696
TTC23L	4.5397e-12	1.07429	0.123	0.066	1.37167e-07
FGFR2	2.83438e-207	1.07385	0.968	0.799	8.56409e-203
AC008415.1	1.80326e-63	1.0735	0.577	0.338	5.44856e-59
LRIG1	2.45748e-249	1.07233	0.998	0.899	7.42527e-245
LSAMP-AS1	1.02607e-11	1.07192	0.138	0.078	3.10028e-07
FXYD6	5.30969e-27	1.07043	0.292	0.169	1.60432e-22
AC023794.1	3.76744e-13	1.0696	0.122	0.062	1.13833e-08
TEX9	1.81717e-93	1.06752	0.712	0.45	5.49059e-89
GLI3	1.03483e-290	1.06618	0.999	0.901	3.12673e-286
POU3F3	7.48645e-116	1.06396	0.722	0.375	2.26203e-111
TTYH1	2.43379e-108	1.06394	0.752	0.456	7.35368e-104
IL3RA	1.03805e-15	1.05868	0.191	0.111	3.13646e-11
AC104596.1	7.26289e-23	1.05722	0.31	0.193	2.19448e-18
DAB1	7.2727e-199	1.05663	0.991	0.896	2.19745e-194
HS3ST3A1	3.17944e-160	1.05539	0.941	0.745	9.60667e-156
AK4	3.24733e-63	1.05336	0.512	0.284	9.8118e-59
PAX3	6.65689e-224	1.05289	0.992	0.863	2.01138e-219
ZFHX4-AS1	8.30331e-72	1.05205	0.585	0.324	2.50884e-67
KIAA0825	8.4661e-34	1.05047	0.38	0.226	2.55803e-29
ADAMTS6	3.33979e-46	1.0501	0.588	0.419	1.00912e-41
SCUBE3	7.65803e-59	1.04924	0.51	0.291	2.31387e-54
AC012078.2	2.12046e-26	1.04739	0.272	0.15	6.40697e-22
LINC01515	2.43766e-44	1.04529	0.4	0.219	7.3654e-40
AC020611.2	2.09769e-40	1.04454	0.391	0.221	6.33818e-36
SLCO3A1	3.76012e-67	1.04081	0.606	0.375	1.13612e-62
FAM227A	8.04976e-44	1.04006	0.448	0.265	2.43224e-39
FAM89A	8.75456e-36	1.03795	0.368	0.211	2.64519e-31
TNFRSF25	9.22737e-15	1.03758	0.181	0.105	2.78805e-10
LRRC27	3.685e-16	1.03698	0.168	0.091	1.11342e-11
FOXO1	1.19674e-50	1.03412	0.452	0.249	3.61595e-46
AC023908.3	2.61027e-10	1.03275	0.118	0.066	7.88694e-06
PPM1K	2.05349e-63	1.03187	0.583	0.355	6.20463e-59
LINC00882	5.31444e-20	1.03151	0.28	0.175	1.60576e-15
PODN	1.29916e-11	1.0305	0.123	0.067	3.92541e-07
AL359091.1	7.84402e-45	1.03028	0.485	0.301	2.37007e-40
SPOCK1	2.38018e-29	1.02948	0.315	0.179	7.19172e-25
NOTCH1	4.49056e-96	1.02861	0.711	0.419	1.35682e-91
NECTIN3	2.2795e-191	1.02858	0.973	0.803	6.88752e-187
UBE2R2-AS1	2.30616e-20	1.02642	0.225	0.126	6.96806e-16
RFTN2	2.85138e-74	1.02585	0.614	0.356	8.61546e-70
ZFHX4	3.04389e-206	1.02492	0.986	0.78	9.19711e-202
CLIP4	1.52985e-24	1.02437	0.259	0.144	4.62245e-20
ITPKB	4.61562e-21	1.0221	0.233	0.131	1.39461e-16
AC015923.1	5.2822e-54	1.02179	0.525	0.317	1.59602e-49
BOC	3.84475e-243	1.02127	0.993	0.853	1.16169e-238
PDE4D	4.15258e-113	1.02112	0.857	0.635	1.2547e-108
HS3ST3B1	7.40571e-170	1.02109	0.934	0.676	2.23764e-165
PTPRZ1	2.10541e-250	1.02062	0.993	0.898	6.36149e-246
SHOC1	5.44815e-59	1.0198	0.547	0.326	1.64616e-54
FAM66C	5.48808e-17	1.01975	0.216	0.129	1.65822e-12
CDH23	2.01321e-16	1.01784	0.225	0.137	6.0829e-12
ILDR2	2.0391e-137	1.01769	0.835	0.463	6.16113e-133
PDE4B	3.77371e-109	1.01719	0.73	0.397	1.14023e-104
SCD5	1.70833e-121	1.01585	0.834	0.533	5.16173e-117
QKI	5.37856e-288	1.01476	0.999	0.978	1.62513e-283
ID4	1.84961e-104	1.01395	0.775	0.478	5.58858e-100
ITGB8	6.15518e-212	1.01315	0.989	0.805	1.85979e-207
CLIC2	2.69936e-08	1.013	0.106	0.062	0.000815611
STON1-GTF2A1L	4.09023e-11	1.01205	0.164	0.102	1.23586e-06
TTC39C	2.80215e-77	1.01173	0.631	0.366	8.4667e-73
AC079465.1	5.35766e-18	1.01102	0.207	0.116	1.61882e-13
TMEM63A	8.9402e-15	1.01097	0.199	0.119	2.70128e-10
PLCH1	9.4405e-174	1.00936	0.954	0.778	2.85245e-169
HS6ST1	2.62465e-65	1.00931	0.599	0.37	7.93038e-61
CLVS1	4.36802e-120	1.00868	0.876	0.62	1.3198e-115
AC061958.1	2.18752e-50	1.00842	0.508	0.308	6.6096e-46
SMCR5	1.46474e-09	1.00707	0.132	0.079	4.42572e-05
RGMA	2.72443e-166	1.00704	0.937	0.737	8.23186e-162
GPR1	4.15715e-25	1.0046	0.331	0.208	1.25608e-20
WDR78	1.9894e-22	1.00268	0.34	0.221	6.01098e-18
EBF4	5.74162e-26	1.00232	0.292	0.168	1.73483e-21
BEND7	6.83387e-32	0.99978	0.335	0.191	2.06485e-27
ST8SIA1	7.87128e-132	0.999741	0.898	0.66	2.37831e-127
ANTXR1	7.73838e-130	0.999601	0.86	0.566	2.33815e-125
EPHB2	8.44565e-108	0.998764	0.741	0.407	2.55185e-103
SOX3	6.88579e-69	0.998258	0.637	0.406	2.08054e-64
SOX5-AS1	5.3515e-14	0.996655	0.187	0.111	1.61695e-09
FAM151B	1.04417e-16	0.995353	0.191	0.106	3.15495e-12
WDR86	2.75215e-17	0.993857	0.21	0.122	8.31563e-13
FAM66D	2.88885e-07	0.988686	0.101	0.062	0.00872867
AC119674.1	2.9837e-15	0.988027	0.282	0.19	9.01524e-11
SOX1	1.90643e-26	0.986835	0.279	0.155	5.76028e-22
SPATA13	3.11698e-131	0.984642	0.886	0.639	9.41795e-127
RFX3-AS1	1.80423e-54	0.981085	0.608	0.395	5.45147e-50
PRRX1	3.04482e-22	0.977266	0.295	0.178	9.19992e-18
DLGAP1	8.6933e-224	0.974712	0.998	0.984	2.62668e-219
LINC02301	2.79234e-11	0.973328	0.131	0.073	8.43704e-07
NTN1	4.74077e-120	0.973063	0.885	0.623	1.43242e-115
AC012459.1	3.48653e-27	0.972972	0.326	0.193	1.05345e-22
IGDCC3	2.79854e-198	0.972784	0.988	0.825	8.4558e-194
HGSNAT	5.12228e-34	0.972281	0.52	0.367	1.5477e-29
WASF3-AS1	1.07294e-12	0.971139	0.171	0.102	3.24189e-08
PIEZO2	4.63124e-40	0.969283	0.364	0.195	1.39933e-35
AC005400.1	5.7089e-08	0.969076	0.127	0.08	0.00172494
GAS1	2.36193e-26	0.968108	0.34	0.21	7.13658e-22
SOX5	2.19998e-241	0.965662	0.999	0.967	6.64724e-237
PRIMA1	3.10275e-14	0.964665	0.152	0.082	9.37496e-10
GNAL	1.70882e-18	0.963959	0.246	0.149	5.16318e-14
FUT8	1.18714e-108	0.963026	0.919	0.82	3.58695e-104
PLEKHA4	7.28202e-09	0.962664	0.125	0.076	0.000220026
KIAA1549L	7.35153e-54	0.962216	0.523	0.302	2.22126e-49
AF064860.1	5.51593e-09	0.960324	0.152	0.098	0.000166664
CELF2	1.14763e-193	0.958763	0.984	0.822	3.46755e-189
KCNH8	4.80342e-138	0.957985	0.954	0.798	1.45135e-133
NDN	3.74443e-07	0.956429	0.12	0.078	0.0113138
SAXO2	2.3888e-09	0.95636	0.125	0.074	7.21776e-05
STK39	1.31927e-160	0.955967	0.952	0.736	3.98616e-156
JAM2	8.05869e-127	0.951955	0.893	0.661	2.43493e-122
GRIP2	1.37863e-10	0.950939	0.134	0.078	4.16553e-06
SCUBE2	4.13665e-59	0.947888	0.673	0.482	1.24989e-54
NACC2	8.99964e-19	0.946887	0.272	0.17	2.71924e-14
PCDH11Y	2.18636e-34	0.94629	0.42	0.26	6.6061e-30
AC011369.1	4.27123e-36	0.944748	0.366	0.206	1.29055e-31
TOX	3.22128e-211	0.944023	0.997	0.932	9.73311e-207
LUM	3.7735e-10	0.942625	0.146	0.09	1.14016e-05
AC008269.1	6.22842e-16	0.942357	0.291	0.199	1.88192e-11
AL078459.1	5.67936e-27	0.941719	0.361	0.229	1.71602e-22
PDLIM3	2.00288e-31	0.939736	0.361	0.215	6.05169e-27
AL512662.2	6.70981e-08	0.936532	0.114	0.07	0.00202737
SLC2A11	5.80136e-12	0.933817	0.168	0.102	1.75288e-07
PDLIM5	1.08012e-151	0.932992	0.964	0.799	3.26358e-147
TP53I11	5.58073e-20	0.93178	0.26	0.155	1.68622e-15
KIT	8.29235e-18	0.930702	0.246	0.148	2.50553e-13
MIR181A1HG	2.71593e-91	0.929567	0.776	0.488	8.2062e-87
GPM6A	4.63727e-47	0.928906	0.654	0.496	1.40115e-42
TTTY10	2.10778e-24	0.926628	0.296	0.174	6.36865e-20
AKT3	6.88095e-141	0.925818	0.932	0.61	2.07908e-136
ETV1	4.44077e-27	0.925224	0.342	0.208	1.34178e-22
PITX2	7.76661e-11	0.924491	0.167	0.105	2.34668e-06
HEATR5A	5.98471e-52	0.923857	0.611	0.421	1.80828e-47
FUT9	1.16424e-85	0.92348	0.664	0.356	3.51776e-81
CCDC30	1.53957e-13	0.923052	0.233	0.152	4.65181e-09
CYP46A1	1.29647e-18	0.922399	0.268	0.168	3.91727e-14
MKRN3	8.9089e-45	0.921751	0.522	0.321	2.69182e-40
AC139100.1	5.82867e-09	0.919573	0.102	0.057	0.000176113
ACTA2	7.84764e-21	0.918374	0.297	0.185	2.37116e-16
CELF2-AS2	4.19937e-15	0.916472	0.216	0.133	1.26884e-10
AC069133.1	1.00134e-25	0.91213	0.328	0.197	3.02556e-21
MFSD2A	8.31818e-15	0.911786	0.22	0.135	2.51334e-10
CP	1.98329e-13	0.908189	0.261	0.179	5.99251e-09
TNFRSF10D	1.99451e-12	0.907986	0.163	0.097	6.02641e-08
GNG12-AS1	2.13633e-26	0.907975	0.391	0.255	6.45491e-22
TANC2	3.20229e-149	0.905332	0.971	0.773	9.67573e-145
AC025576.3	2.37328e-07	0.904138	0.113	0.071	0.00717087
LMF1	1.0904e-10	0.902292	0.146	0.088	3.29463e-06
XYLT1	9.0995e-89	0.899983	0.797	0.554	2.74941e-84
FRRS1	2.65505e-19	0.898826	0.274	0.17	8.02223e-15
GLIPR1L1	1.30092e-07	0.896748	0.123	0.078	0.00393073
TAPT1-AS1	1.85023e-40	0.896578	0.515	0.334	5.59046e-36
VWA3B	1.97314e-16	0.895501	0.264	0.169	5.96185e-12
LINC01289	1.32947e-28	0.89129	0.355	0.215	4.017e-24
AC107072.2	2.81055e-24	0.891024	0.364	0.235	8.49209e-20
AP001172.1	8.29162e-36	0.890881	0.447	0.279	2.50531e-31
LAMB2	5.85599e-11	0.889188	0.188	0.122	1.76939e-06
AC005863.1	1.30309e-06	0.888816	0.108	0.069	0.0393728
MLLT3	1.12994e-108	0.888668	0.942	0.826	3.41413e-104
PRKY	6.87484e-64	0.888407	0.666	0.42	2.07723e-59
ANGPTL1	1.7876e-10	0.888252	0.15	0.091	5.40124e-06
IL17RD	1.54989e-30	0.887826	0.398	0.248	4.68298e-26
AC090772.2	1.04268e-08	0.887531	0.112	0.065	0.000315046
SDC2	3.3844e-111	0.887142	0.871	0.593	1.0226e-106
ZMAT4	5.61339e-31	0.8871	0.455	0.299	1.69609e-26
AL359317.1	4.61631e-17	0.886742	0.233	0.14	1.39482e-12
ELFN1	5.95004e-31	0.884203	0.333	0.189	1.7978e-26
PDE8B	3.59403e-13	0.884059	0.183	0.11	1.08594e-08
AL590652.1	2.64659e-09	0.88351	0.15	0.095	7.99666e-05
AC104316.1	2.25097e-07	0.883491	0.119	0.075	0.0068013
AP005203.1	1.33767e-07	0.880616	0.241	0.185	0.00404178
PTPRM	4.45029e-80	0.879316	0.683	0.397	1.34466e-75
TTTY14	9.43862e-91	0.879233	0.828	0.546	2.85188e-86
TMEM161B-AS1	1.73122e-81	0.878785	0.835	0.666	5.23088e-77
CDH10	7.17618e-35	0.878567	0.488	0.319	2.16828e-30
UNC80	2.05002e-14	0.878203	0.234	0.149	6.19415e-10
AC021231.1	1.76358e-17	0.877993	0.295	0.195	5.32866e-13
PTPRN2	4.81394e-132	0.876865	0.922	0.584	1.45453e-127
LINC00472	9.55085e-112	0.876391	0.856	0.498	2.88579e-107
EFCC1	7.1501e-19	0.874081	0.24	0.139	2.1604e-14
RMDN2	3.28323e-14	0.873699	0.266	0.179	9.92026e-10
LIMCH1	1.3789e-125	0.873383	0.948	0.745	4.16634e-121
AP000787.1	2.37918e-21	0.872718	0.273	0.162	7.18869e-17
AC010201.3	4.09321e-15	0.86933	0.219	0.134	1.23676e-10
CCDC196	3.7764e-07	0.868722	0.125	0.081	0.0114104
DLGAP1-AS5	3.33679e-20	0.86713	0.327	0.216	1.00821e-15
WNT5A	1.7835e-22	0.866886	0.329	0.21	5.38884e-18
LINC02062	4.19831e-33	0.863166	0.455	0.295	1.26852e-28
MAF	4.88389e-08	0.862494	0.124	0.077	0.00147567
ITSN2	6.16532e-28	0.862223	0.428	0.286	1.86285e-23
VEGFC	1.07102e-10	0.860912	0.244	0.174	3.23609e-06
AC016590.1	3.18381e-09	0.85926	0.153	0.098	9.61989e-05
AC100830.1	3.68591e-10	0.85896	0.136	0.08	1.1137e-05
NDNF	1.88136e-93	0.858741	0.747	0.444	5.68451e-89
AC109466.1	2.76627e-150	0.858069	0.978	0.79	8.35829e-146
NAV2	2.33673e-198	0.857686	0.988	0.807	7.06044e-194
NAV2-AS4	1.18717e-09	0.857303	0.12	0.069	3.58703e-05
AC005481.1	2.59851e-07	0.85661	0.108	0.067	0.00785141
C7orf31	9.08512e-09	0.855758	0.176	0.119	0.000274507
SSBP2	8.24126e-166	0.852704	0.997	0.926	2.4901e-161
ZDHHC2	2.10397e-25	0.850786	0.398	0.261	6.35715e-21
SRGAP1	1.01396e-129	0.84854	0.959	0.82	3.06367e-125
CUBN	1.75534e-16	0.848143	0.307	0.207	5.30375e-12
DNAI1	5.89058e-09	0.847089	0.17	0.113	0.000177984
FSIP1	3.17911e-44	0.846791	0.597	0.41	9.60568e-40
C8orf31	1.56641e-07	0.846648	0.103	0.061	0.0047329
KAT6B	4.13327e-101	0.846047	0.894	0.761	1.24887e-96
ABHD3	2.12607e-57	0.845901	0.645	0.426	6.42392e-53
CSPG5	1.43123e-23	0.845185	0.335	0.209	4.32446e-19
NBAS	1.55288e-150	0.844086	0.971	0.884	4.69202e-146
AL807761.4	1.40928e-20	0.839309	0.34	0.224	4.25813e-16
EFCAB13	1.6144e-13	0.838438	0.227	0.147	4.8779e-09
FRY	6.62281e-71	0.838339	0.784	0.559	2.00108e-66
MTSS1	2.67823e-36	0.838324	0.474	0.296	8.09226e-32
VCAN	2.25401e-213	0.837808	0.998	0.931	6.81049e-209
MRC2	4.15838e-47	0.837569	0.589	0.392	1.25645e-42
ZSWIM5	3.57944e-50	0.836068	0.689	0.509	1.08153e-45
RGS20	9.18998e-105	0.835526	0.898	0.716	2.77675e-100
RBP2	2.61417e-08	0.834549	0.119	0.072	0.000789873
AL683813.1	4.42074e-13	0.83438	0.257	0.176	1.33573e-08
H6PD	2.22553e-13	0.833247	0.206	0.128	6.72445e-09
TBC1D30	6.13835e-10	0.833113	0.187	0.123	1.8547e-05
GABRG3-AS1	1.02711e-14	0.832447	0.228	0.143	3.10342e-10
AC112196.1	9.77925e-07	0.830392	0.122	0.08	0.029548
SYT10	9.03852e-18	0.829738	0.265	0.164	2.73099e-13
LUCAT1	2.87327e-32	0.829617	0.514	0.363	8.6816e-28
MAP7	1.02875e-33	0.829452	0.521	0.357	3.10836e-29
FAM214A	9.74366e-33	0.828518	0.502	0.343	2.94405e-28
AL050309.1	6.31887e-24	0.82835	0.343	0.213	1.90925e-19
COL5A2	1.05004e-78	0.828084	0.792	0.56	3.17269e-74
HECTD2	8.6963e-79	0.828054	0.814	0.62	2.62759e-74
MAMDC2-AS1	8.61668e-10	0.823953	0.163	0.104	2.60353e-05
MGAT3	2.52379e-07	0.823502	0.109	0.067	0.00762563
ZFY	9.73983e-39	0.822642	0.513	0.327	2.94289e-34
CRNDE	2.39664e-123	0.822318	0.951	0.816	7.24144e-119
LIX1	4.22839e-47	0.821678	0.645	0.458	1.27761e-42
AHCYL2	4.26993e-102	0.820894	0.929	0.812	1.29016e-97
MOK	5.62467e-18	0.820716	0.308	0.202	1.69949e-13
LIX1-AS1	2.15888e-21	0.819273	0.334	0.212	6.52306e-17
LRRC6	9.29984e-15	0.8183	0.203	0.121	2.80995e-10
AC007364.1	2.95051e-11	0.816486	0.201	0.13	8.91496e-07
SMAD3	2.21773e-70	0.815315	0.768	0.557	6.70088e-66
AL138689.2	1.89526e-24	0.815088	0.355	0.225	5.72652e-20
RAB31	3.50088e-29	0.814864	0.451	0.299	1.05779e-24
DGCR9	1.46559e-19	0.814733	0.297	0.186	4.42828e-15
CRPPA	1.00935e-31	0.814409	0.473	0.31	3.04977e-27
UTRN	4.58921e-147	0.813918	0.978	0.821	1.38663e-142
AC093865.1	1.70653e-09	0.812277	0.138	0.083	5.15627e-05
NR2F1-AS1	5.99913e-107	0.811603	0.94	0.81	1.81264e-102
PCDH19	5.04472e-66	0.811015	0.67	0.415	1.52426e-61
CSRNP3	4.33579e-134	0.810463	0.972	0.834	1.31006e-129
AC005224.3	1.18032e-08	0.809935	0.135	0.084	0.000356635
LINC02614	5.21964e-12	0.808901	0.238	0.161	1.57711e-07
PCGF5	2.89684e-57	0.807912	0.686	0.467	8.75282e-53
PKNOX2	1.06134e-74	0.807684	0.722	0.442	3.20683e-70
EIF4E3	1.04852e-12	0.807041	0.225	0.147	3.1681e-08
CNKSR2	6.48403e-68	0.806966	0.832	0.725	1.95915e-63
TEX22	2.13461e-10	0.804412	0.193	0.128	6.44974e-06
COL6A1	7.27846e-36	0.802938	0.462	0.289	2.19919e-31
LINC01473	2.78298e-74	0.8017	0.89	0.778	8.40876e-70
PROX1	8.6326e-71	0.801435	0.647	0.372	2.60834e-66
OTUD7A	9.02847e-36	0.799103	0.5	0.325	2.72795e-31
SDK1	4.6277e-72	0.798514	0.638	0.352	1.39826e-67
ALOX12-AS1	9.16962e-14	0.798378	0.259	0.171	2.7706e-09
C6orf118	1.76059e-16	0.797085	0.261	0.164	5.31961e-12
SPATA17	7.2887e-11	0.796845	0.263	0.188	2.20228e-06
AP000317.1	3.7459e-08	0.792764	0.181	0.126	0.00113182
AC131571.1	3.17919e-22	0.791764	0.372	0.247	9.60592e-18
TXNRD3	1.8397e-07	0.791616	0.12	0.076	0.00555866
SYNE1	2.7429e-36	0.790966	0.459	0.288	8.28766e-32
NELL2	8.72576e-151	0.790442	0.984	0.934	2.63649e-146
TRIM67	6.91627e-15	0.789271	0.234	0.146	2.08975e-10
SDK2	5.92877e-148	0.787484	0.984	0.859	1.79138e-143
JAZF1	1.14857e-49	0.786301	0.533	0.321	3.47042e-45
TSHZ1	2.39193e-21	0.78521	0.322	0.202	7.22722e-17
FAM228B	2.50335e-19	0.782323	0.319	0.207	7.56387e-15
DENND11	2.22323e-34	0.782016	0.507	0.348	6.7175e-30
IL6ST	1.43325e-56	0.781589	0.696	0.485	4.33058e-52
LINC00632	4.2176e-36	0.78122	0.555	0.388	1.27435e-31
MYCN	2.03095e-20	0.780537	0.332	0.217	6.13652e-16
PRKN	5.34738e-47	0.780074	0.716	0.558	1.61571e-42
CYP7B1	3.30459e-57	0.77917	0.796	0.643	9.98481e-53
ATRNL1	2.88261e-113	0.778742	0.899	0.493	8.70982e-109
ZNF503	1.03987e-17	0.77834	0.29	0.189	3.14195e-13
RAB11B-AS1	1.99839e-08	0.777977	0.148	0.096	0.000603813
PRDM11	9.71384e-08	0.775995	0.148	0.098	0.00293504
ETV6	5.21424e-58	0.7759	0.779	0.613	1.57548e-53
SAT1	1.69968e-07	0.77487	0.176	0.124	0.00513559
ME3	6.90266e-12	0.774864	0.18	0.111	2.08564e-07
COL9A1	1.10539e-12	0.773667	0.252	0.17	3.33994e-08
AL359232.1	6.46607e-25	0.77128	0.472	0.337	1.95372e-20
COL4A5	1.40449e-96	0.770999	0.914	0.767	4.24368e-92
TGFBR3	9.76908e-35	0.769899	0.641	0.486	2.95173e-30
SH3GL2	6.60307e-15	0.76873	0.29	0.196	1.99512e-10
FGFBP3	1.54577e-62	0.767541	0.807	0.627	4.67053e-58
CAMK1D	8.51776e-63	0.766935	0.734	0.507	2.57364e-58
ELP4	7.97248e-64	0.766823	0.854	0.706	2.40889e-59
AC087286.2	9.34882e-09	0.765002	0.197	0.136	0.000282474
TTYH2	1.89879e-08	0.762192	0.184	0.127	0.000573718
AC079385.1	9.93025e-91	0.762177	0.865	0.637	3.00042e-86
AC016042.1	4.97018e-16	0.762125	0.288	0.188	1.50174e-11
EPB41L3	4.18958e-31	0.761514	0.514	0.354	1.26588e-26
CACNG7	1.88429e-22	0.760915	0.345	0.221	5.69337e-18
STXBP5L	1.31806e-31	0.760251	0.415	0.254	3.98252e-27
PARVA	1.62111e-20	0.760166	0.375	0.252	4.89817e-16
EPCAM-DT	5.37375e-17	0.759054	0.315	0.211	1.62368e-12
EVI2B	1.11242e-06	0.758789	0.121	0.079	0.0336118
RBPMS2	2.2627e-07	0.75856	0.163	0.113	0.00683675
DPY19L2	3.20128e-14	0.758053	0.265	0.176	9.67268e-10
LINC02340	6.24799e-13	0.756761	0.275	0.189	1.88783e-08
WNT5B	8.66384e-78	0.756632	0.745	0.459	2.61778e-73
PACS1	6.72987e-33	0.756604	0.601	0.454	2.03343e-28
TCF4-AS1	2.33003e-16	0.756567	0.283	0.185	7.0402e-12
SYTL2	3.09334e-38	0.756423	0.577	0.394	9.34653e-34
ZNF491	1.63741e-08	0.754902	0.231	0.171	0.000494744
POT1-AS1	4.2786e-07	0.754485	0.276	0.215	0.0129278
SLC25A43	1.89746e-07	0.75381	0.165	0.114	0.00573318
PCDH8	1.01402e-55	0.752026	0.744	0.538	3.06386e-51
MAML2	2.1085e-88	0.751164	0.905	0.782	6.37084e-84
ATP2B4	1.66432e-46	0.751043	0.582	0.379	5.02873e-42
BDNF-AS	3.96454e-19	0.750637	0.331	0.218	1.19789e-14
DDAH1	1.4103e-49	0.750194	0.723	0.551	4.26121e-45
AC110015.1	2.79952e-12	0.749735	0.253	0.173	8.45873e-08
UTY	3.13016e-90	0.749595	0.888	0.594	9.45779e-86
NLGN4Y	1.11645e-85	0.748086	0.879	0.58	3.37334e-81
GABBR1	9.37713e-21	0.747426	0.338	0.216	2.8333e-16
DMD	3.66261e-38	0.747305	0.728	0.61	1.10666e-33
MSRA	2.91011e-31	0.746792	0.519	0.363	8.7929e-27
AC027601.6	1.4557e-08	0.746711	0.137	0.085	0.00043984
AC109129.1	1.10405e-41	0.745658	0.626	0.442	3.33589e-37
AC068987.2	6.21193e-07	0.744666	0.138	0.093	0.0187693
AP000446.1	1.57431e-07	0.743632	0.193	0.138	0.00475679
DIXDC1	5.36268e-52	0.742443	0.728	0.559	1.62033e-47
LPAR4	3.23013e-25	0.742206	0.485	0.354	9.75985e-21
CFAP300	1.57605e-11	0.741133	0.252	0.175	4.76203e-07
ZNF703	4.72984e-10	0.740802	0.237	0.168	1.42912e-05
CCNJL	6.20213e-17	0.740024	0.342	0.236	1.87397e-12
FGFR3	6.79012e-38	0.739748	0.545	0.365	2.05163e-33
INTU	1.69252e-71	0.739498	0.843	0.684	5.11393e-67
HS6ST2	1.56357e-43	0.739018	0.775	0.678	4.72434e-39
ZNF710	4.4958e-49	0.737378	0.705	0.535	1.35841e-44
KCNK2	2.70561e-13	0.736964	0.223	0.14	8.17499e-09
PEG3	4.14327e-07	0.735967	0.167	0.117	0.0125189
DNAJC6	3.93794e-28	0.735898	0.488	0.333	1.18985e-23
NHSL2	1.87046e-73	0.735691	0.88	0.719	5.6516e-69
AL590006.1	1.80165e-08	0.734401	0.195	0.135	0.00054437
PALLD	6.69927e-136	0.734304	0.98	0.873	2.02419e-131
BCL2L14	1.51755e-44	0.733487	0.671	0.498	4.58528e-40
ADGRL2	8.80634e-187	0.733093	1	0.993	2.66084e-182
LINC01414	4.09791e-193	0.733061	0.999	0.992	1.23818e-188
AP002518.2	1.21854e-16	0.732709	0.317	0.211	3.68181e-12
AF117829.1	5.97137e-52	0.732535	0.754	0.594	1.80425e-47
AC010974.2	3.59404e-12	0.732461	0.246	0.168	1.08594e-07
LINC00310	3.35013e-09	0.732364	0.204	0.141	0.000101224
AC117834.1	5.89023e-08	0.731454	0.199	0.143	0.00177973
ZRANB2-AS1	1.37811e-07	0.730739	0.12	0.074	0.00416395
SPAG17	1.461e-09	0.730734	0.27	0.2	4.4144e-05
FAM27C	1.68303e-09	0.730057	0.195	0.132	5.08527e-05
HES1	5.39693e-08	0.728392	0.155	0.103	0.00163068
LMO3	4.61193e-62	0.728365	0.837	0.702	1.39349e-57
AL139815.1	3.07975e-07	0.727516	0.145	0.096	0.00930547
CERCAM	7.3433e-13	0.726248	0.279	0.195	2.21878e-08
PTCHD4	1.07081e-42	0.725716	0.722	0.595	3.23544e-38
AL139294.1	4.54701e-07	0.724552	0.118	0.075	0.0137388
LINC01278	2.51155e-41	0.723034	0.721	0.565	7.58864e-37
EPHA3	2.50508e-199	0.72284	1	0.999	7.56911e-195
PLAGL1	1.82972e-33	0.72271	0.538	0.376	5.52851e-29
ZHX1	2.53401e-26	0.722016	0.47	0.329	7.65652e-22
IQCA1	1.27323e-11	0.722	0.266	0.187	3.84705e-07
BVES	6.2918e-13	0.721995	0.233	0.151	1.90107e-08
DYNC2LI1	2.29741e-20	0.721708	0.402	0.286	6.94162e-16
SPRED1	1.74586e-101	0.721329	0.939	0.763	5.27511e-97
PLP1	2.11782e-19	0.720674	0.413	0.297	6.399e-15
ZSWIM6	4.85192e-160	0.720463	0.997	0.958	1.46601e-155
THBS1	2.93228e-31	0.719989	0.392	0.233	8.85989e-27
BAIAP2-DT	2.0848e-10	0.719845	0.21	0.142	6.29922e-06
SEMA5B	2.45727e-97	0.719289	0.923	0.772	7.42464e-93
AC011092.2	3.55778e-08	0.718871	0.172	0.117	0.00107498
AL137009.1	1.26062e-11	0.71858	0.278	0.198	3.80896e-07
AL035530.2	3.41503e-08	0.7177	0.149	0.097	0.00103185
SFRP2	2.07077e-13	0.715088	0.451	0.358	6.25684e-09
UBA6-AS1	4.60104e-32	0.713946	0.602	0.446	1.3902e-27
AC093157.1	4.0164e-27	0.713545	0.565	0.438	1.21356e-22
HCG17	1.91596e-40	0.71328	0.657	0.481	5.78908e-36
DENND5B	1.50278e-112	0.712435	0.967	0.839	4.54064e-108
DPF1	2.459e-07	0.71231	0.213	0.159	0.00742986
CCDC81	1.51847e-07	0.712268	0.178	0.125	0.00458807
LINC00511	4.95259e-19	0.712167	0.391	0.274	1.49643e-14
SALL2	6.48779e-28	0.711634	0.536	0.389	1.96029e-23
RASA3	3.52671e-18	0.711181	0.388	0.277	1.06559e-13
PLEKHG1	1.31102e-87	0.710912	0.912	0.759	3.96123e-83
LRRC17	8.07368e-09	0.710799	0.248	0.181	0.000243946
CCDC191	1.20577e-14	0.70995	0.306	0.211	3.64323e-10
MSRB3	7.25485e-29	0.709878	0.535	0.384	2.19205e-24
KIF21A	1.09318e-156	0.708703	0.994	0.953	3.30304e-152
LHFPL6	1.57757e-96	0.708138	0.98	0.875	4.76662e-92
AC053527.2	7.22981e-22	0.707973	0.502	0.383	2.18449e-17
KAT2B	3.03521e-32	0.707799	0.549	0.386	9.17088e-28
PLPP3	2.30764e-37	0.707786	0.659	0.493	6.97253e-33
LSAMP	4.61249e-145	0.70625	0.996	0.94	1.39366e-140
CDON	4.59612e-51	0.706161	0.773	0.601	1.38872e-46
PCDH18	2.18813e-57	0.705342	0.764	0.578	6.61144e-53
SLC35D1	1.04972e-23	0.704556	0.472	0.339	3.17172e-19
ZFHX3	1.341e-132	0.704411	0.986	0.882	4.05184e-128
HVCN1	7.86642e-07	0.703789	0.132	0.088	0.0237684
LTBP4	6.7493e-19	0.703733	0.315	0.205	2.0393e-14
IFI16	1.29163e-09	0.703549	0.171	0.111	3.90266e-05
NFKB1	1.8623e-20	0.703115	0.483	0.369	5.62694e-16
MIR181A2HG	9.49925e-31	0.702972	0.545	0.388	2.8702e-26
FAM13C	7.41873e-27	0.699954	0.482	0.332	2.24157e-22
TENM2	2.06878e-149	0.698648	0.999	0.949	6.25083e-145
GMDS-DT	3.55661e-28	0.698028	0.61	0.475	1.07463e-23
ZBTB16	1.34412e-108	0.697734	0.964	0.79	4.06127e-104
ZNF618	6.33897e-72	0.697307	0.873	0.729	1.91532e-67
RFX4	1.47116e-150	0.696704	0.997	0.914	4.44512e-146
ZNF823	5.00272e-07	0.696606	0.21	0.159	0.0151157
SOBP	2.52621e-89	0.69658	0.931	0.792	7.63293e-85
CNR1	2.09264e-69	0.696328	0.497	0.241	6.32292e-65
PREX2	1.76254e-88	0.695809	0.888	0.654	5.32552e-84
FAM49A	3.44016e-21	0.695218	0.354	0.23	1.03945e-16
STON1	1.82586e-10	0.694835	0.225	0.155	5.51685e-06
DUBR	3.50812e-19	0.694444	0.406	0.29	1.05998e-14
CD47	5.88123e-65	0.694282	0.852	0.695	1.77701e-60
CDK6	8.96798e-61	0.694186	0.848	0.654	2.70967e-56
ATP7A	5.20304e-08	0.693818	0.173	0.119	0.0015721
LINC02803	7.43485e-08	0.691681	0.187	0.133	0.00224644
ADAMTS12	5.84709e-24	0.691595	0.45	0.312	1.7667e-19
ASTN1	1.86188e-30	0.690973	0.555	0.394	5.62567e-26
AZIN1-AS1	5.45314e-21	0.690691	0.369	0.247	1.64767e-16
PCDH7	3.79959e-22	0.69041	0.532	0.409	1.14805e-17
AL353138.1	2.41637e-37	0.690121	0.707	0.58	7.30105e-33
SAMD4A	6.97718e-78	0.690045	0.538	0.26	2.10815e-73
PDCD4	4.81655e-22	0.69003	0.483	0.36	1.45532e-17
SLC18B1	1.28827e-07	0.68908	0.15	0.099	0.00389251
FZD10	1.46513e-08	0.688507	0.164	0.107	0.00044269
MECOM	1.88146e-76	0.686305	0.951	0.845	5.68483e-72
INTS6L	2.87413e-28	0.686187	0.536	0.384	8.68418e-24
PABPC5	7.09719e-07	0.685974	0.156	0.107	0.0214442
ZMAT3	6.70706e-24	0.685931	0.585	0.451	2.02654e-19
ZNF608	6.30996e-95	0.685828	0.962	0.798	1.90655e-90
LINC01355	3.60097e-07	0.684175	0.182	0.13	0.0108803
CLK4	4.12375e-13	0.682835	0.294	0.206	1.24599e-08
MIR34AHG	1.26825e-09	0.682149	0.211	0.145	3.83202e-05
BCL2	4.13279e-51	0.682145	0.809	0.671	1.24872e-46
FBXL17	3.86244e-71	0.681838	0.9	0.793	1.16704e-66
LRRN3	4.38543e-37	0.681275	0.551	0.371	1.32506e-32
AC046134.2	3.66238e-50	0.680095	0.682	0.467	1.10659e-45
IBTK	5.19448e-52	0.679996	0.785	0.616	1.56951e-47
ZDHHC15	1.40071e-17	0.679007	0.334	0.225	4.23223e-13
PHF21A	1.10052e-74	0.67685	0.905	0.766	3.32521e-70
TTC8	1.83223e-19	0.676383	0.471	0.354	5.5361e-15
NBAT1	2.68672e-12	0.676262	0.231	0.152	8.11792e-08
EFCAB6	1.13107e-06	0.676078	0.189	0.137	0.0341753
LIPI	8.2233e-08	0.676044	0.204	0.146	0.00248467
AC098588.3	5.34679e-19	0.675875	0.427	0.314	1.61553e-14
LINS1	9.75484e-18	0.675685	0.368	0.256	2.94743e-13
ZRANB2-AS2	7.32843e-11	0.67459	0.378	0.304	2.21429e-06
ELK3	9.29504e-08	0.673005	0.152	0.101	0.0028085
GABRG3	7.89852e-36	0.671952	0.592	0.419	2.38654e-31
COL26A1	1.64203e-08	0.670681	0.196	0.135	0.00049614
AL022068.1	2.02322e-15	0.669904	0.431	0.329	6.11317e-11
GALNT16	1.02495e-21	0.66917	0.46	0.329	3.09688e-17
CHRDL1	2.97741e-15	0.668981	0.337	0.24	8.99626e-11
LRRC37A3	1.90365e-07	0.668029	0.222	0.165	0.00575189
ELOVL2	5.31202e-17	0.667949	0.367	0.254	1.60503e-12
MOB1B	1.05051e-64	0.66765	0.879	0.763	3.17411e-60
GPC6	3.97981e-118	0.667366	0.99	0.869	1.2025e-113
FAM169A	1.57349e-24	0.667349	0.558	0.429	4.75429e-20
QRICH2	2.94906e-07	0.667226	0.146	0.098	0.00891058
COLQ	3.99382e-07	0.667158	0.144	0.096	0.0120673
CFAP44	4.97945e-35	0.66643	0.633	0.474	1.50454e-30
CELSR2	2.16397e-37	0.665541	0.663	0.512	6.53844e-33
TCEAL9	1.15018e-22	0.665012	0.393	0.259	3.47528e-18
ARHGEF40	1.94018e-15	0.664307	0.342	0.24	5.86225e-11
DACH1	8.66091e-150	0.664232	0.999	0.981	2.61689e-145
LINC01505	5.46087e-16	0.66307	0.536	0.445	1.65e-11
AL162253.2	1.08959e-08	0.662845	0.203	0.14	0.000329219
PRKD1	2.88105e-22	0.662641	0.413	0.277	8.70509e-18
RSPH3	3.84006e-09	0.66256	0.243	0.176	0.000116027
TSPAN11	9.15592e-33	0.662187	0.553	0.373	2.76646e-28
TET2	5.09452e-92	0.661407	0.933	0.727	1.53931e-87
STOX2	1.05509e-78	0.659481	0.927	0.77	3.18795e-74
EMID1	1.05473e-13	0.659316	0.329	0.238	3.18686e-09
AC092574.2	1.67058e-08	0.65874	0.241	0.177	0.000504765
AC079921.1	2.09138e-09	0.657907	0.242	0.175	6.31909e-05
RAPGEF2	2.78257e-77	0.65771	0.912	0.766	8.40752e-73
DENND1B	1.11226e-12	0.657354	0.314	0.225	3.36071e-08
ASAP3	5.60921e-18	0.656149	0.374	0.261	1.69482e-13
DUOX1	1.49947e-08	0.65505	0.159	0.104	0.000453065
KCNC1	2.73791e-10	0.654699	0.278	0.203	8.2726e-06
SALL1	1.18311e-44	0.653706	0.684	0.504	3.57475e-40
ANTXR2	8.44754e-43	0.650819	0.673	0.486	2.55242e-38
PAX6	8.65609e-73	0.6501	0.902	0.752	2.61544e-68
WWC1	5.46129e-43	0.649153	0.774	0.631	1.65013e-38
RABL2A	3.79464e-07	0.647348	0.197	0.143	0.0114655
RARRES2	1.63215e-08	0.646486	0.182	0.124	0.000493153
CDH4	1.84307e-56	0.645042	0.843	0.665	5.56883e-52
TANC1	2.42671e-21	0.644677	0.481	0.353	7.33229e-17
UST	8.69402e-35	0.644038	0.752	0.644	2.6269e-30
PURPL	2.81529e-65	0.643956	0.922	0.844	8.50639e-61
KCNK10	2.23457e-26	0.642662	0.539	0.398	6.75176e-22
NAALADL2	2.66815e-17	0.642174	0.585	0.499	8.06183e-13
SUSD1	1.24227e-14	0.642042	0.352	0.255	3.75352e-10
AC008708.2	1.46299e-10	0.641776	0.257	0.183	4.42043e-06
CACNB4	1.13277e-32	0.641004	0.72	0.587	3.42268e-28
SPESP1	2.71839e-08	0.640847	0.155	0.101	0.000821361
AC027018.1	4.69771e-11	0.640313	0.308	0.228	1.41941e-06
SLC45A3	1.55812e-06	0.63996	0.124	0.081	0.0470784
BMPR1A	1.31807e-92	0.639569	0.967	0.877	3.98256e-88
SEMA4B	5.95857e-07	0.639109	0.174	0.123	0.0180038
MAPK4	1.30937e-14	0.638994	0.421	0.319	3.95626e-10
RNF165	2.43866e-59	0.638577	0.74	0.491	7.36841e-55
TCF4	1.84888e-153	0.637636	0.995	0.982	5.58639e-149
PLEKHG4B	2.98968e-53	0.636105	0.822	0.66	9.0333e-49
SHROOM3	2.2213e-119	0.633134	0.998	0.922	6.71166e-115
SCRG1	5.40711e-07	0.63286	0.184	0.134	0.0163376
CDK17	3.8719e-43	0.632337	0.719	0.553	1.1699e-38
PAIP2B	3.47441e-11	0.631992	0.259	0.18	1.04979e-06
PRCP	4.66543e-27	0.631552	0.583	0.457	1.40966e-22
PLCE1	1.69691e-10	0.631069	0.322	0.243	5.12723e-06
ZNF439	2.04599e-16	0.631016	0.338	0.229	6.18195e-12
AC110023.1	8.48804e-47	0.63069	0.754	0.573	2.56466e-42
PDGFC	2.17987e-21	0.630271	0.635	0.532	6.58646e-17
AC018563.1	1.14764e-12	0.629339	0.374	0.288	3.4676e-08
DCAF5	2.64762e-38	0.62882	0.737	0.57	7.99979e-34
SPATS2L	6.81005e-71	0.628588	0.885	0.721	2.05766e-66
AC023480.1	1.52763e-25	0.628024	0.486	0.337	4.61573e-21
SPIRE1	4.59671e-72	0.626861	0.92	0.764	1.3889e-67
CCDC18-AS1	5.29517e-23	0.626711	0.602	0.488	1.59994e-18
CNOT6L	4.96429e-27	0.626674	0.59	0.443	1.49996e-22
SPATA6	2.91163e-38	0.626124	0.741	0.604	8.79748e-34
AP002026.1	1.72802e-22	0.625414	0.56	0.435	5.22121e-18
SHLD1	1.40334e-09	0.624897	0.278	0.205	4.2402e-05
B3GALT5	7.05131e-11	0.624838	0.364	0.284	2.13055e-06
RNF157	3.87698e-10	0.624659	0.242	0.168	1.17143e-05
LOXL3	2.64019e-12	0.624014	0.282	0.196	7.97732e-08
TSTD3	1.60181e-28	0.623706	0.601	0.454	4.83987e-24
AL021368.2	1.73909e-11	0.621614	0.281	0.2	5.25465e-07
DPY19L1	6.36711e-37	0.621242	0.73	0.589	1.92382e-32
KREMEN1	4.13228e-10	0.620021	0.236	0.164	1.24857e-05
AGRN	3.79626e-22	0.61984	0.465	0.333	1.14704e-17
TMEM178B	3.86517e-75	0.618768	0.875	0.594	1.16786e-70
TOM1L2	2.13981e-13	0.617022	0.305	0.213	6.46543e-09
PIGM	9.55947e-08	0.61683	0.233	0.174	0.00288839
TMEM91	2.08976e-13	0.616657	0.35	0.256	6.3142e-09
FAM227B	2.73742e-18	0.615776	0.512	0.4	8.27111e-14
NFAT5	9.25091e-59	0.615047	0.86	0.708	2.79516e-54
KCNMB4	7.44257e-14	0.612326	0.373	0.278	2.24877e-09
COL4A6	2.79346e-13	0.612138	0.465	0.375	8.44044e-09
SIPA1L2	4.70106e-78	0.612096	0.932	0.815	1.42042e-73
AC104827.1	1.10196e-17	0.611645	0.401	0.289	3.32957e-13
AL354733.3	1.26055e-17	0.610764	0.413	0.298	3.80874e-13
LINC01409	5.38987e-08	0.610544	0.248	0.186	0.00162855
CNIH3	1.96874e-07	0.610382	0.285	0.225	0.00594856
LRCH1	8.65319e-30	0.610321	0.536	0.367	2.61456e-25
GFRA1	1.86796e-61	0.610206	0.616	0.351	5.64404e-57
TGFB2	7.38263e-13	0.60981	0.237	0.157	2.23066e-08
C21orf62-AS1	2.87792e-08	0.609428	0.201	0.141	0.000869563
AL450998.2	1.32819e-14	0.609209	0.389	0.291	4.01313e-10
ZNF827	6.00051e-62	0.608554	0.875	0.726	1.81305e-57
CERS4	1.54913e-07	0.608165	0.242	0.183	0.00468069
ZNF429	2.33225e-11	0.607966	0.323	0.237	7.04689e-07
AC211433.1	1.52403e-25	0.607735	0.515	0.371	4.60485e-21
EFNB2	3.78129e-69	0.607336	0.885	0.719	1.14252e-64
AP000662.1	1.66605e-25	0.607313	0.497	0.349	5.03398e-21
EFR3B	2.67237e-16	0.606841	0.478	0.377	8.07455e-12
KLF12	7.59077e-77	0.605305	0.907	0.688	2.29355e-72
SMYD2	1.06396e-18	0.605014	0.483	0.37	3.21476e-14
DECR1	2.46548e-19	0.604667	0.5	0.385	7.44946e-15
MXD4	3.8251e-09	0.604052	0.251	0.183	0.000115575
TXNIP	1.26686e-34	0.603448	0.722	0.584	3.82783e-30
THBS4	4.28056e-14	0.602151	0.381	0.28	1.29337e-09
CTNND2	2.02531e-74	0.601428	0.973	0.935	6.11946e-70
TOX3	4.86177e-101	0.601134	0.977	0.85	1.46898e-96
GYG2	2.9646e-10	0.600827	0.285	0.208	8.95754e-06
MEG8	1.73433e-58	0.599493	0.828	0.582	5.24027e-54
CLIP1	7.00783e-65	0.599449	0.907	0.763	2.11742e-60
ATP1A1-AS1	2.53753e-08	0.599178	0.233	0.17	0.000766714
EVI5	6.99058e-48	0.59837	0.861	0.761	2.1122e-43
KCTD1	2.53764e-32	0.598364	0.673	0.526	7.66747e-28
ZNF609	1.91238e-82	0.597422	0.981	0.93	5.77826e-78
LINC01184	1.11785e-18	0.596667	0.6	0.5	3.3776e-14
AFF3	1.3114e-66	0.596121	0.956	0.826	3.96241e-62
IQCK	5.59308e-17	0.595156	0.513	0.405	1.68995e-12
SBF2	1.36801e-69	0.594804	0.934	0.817	4.13345e-65
EEPD1	4.59852e-11	0.594385	0.291	0.208	1.38944e-06
TMEM45A	1.53369e-06	0.59394	0.305	0.25	0.0463405
ZC3H12B	1.82901e-13	0.593823	0.424	0.335	5.52635e-09
GLI2	9.43487e-93	0.5925	0.978	0.879	2.85075e-88
CA8	1.10213e-26	0.590793	0.682	0.573	3.33009e-22
TEAD3	9.76335e-09	0.59049	0.246	0.181	0.000295
WDR47	5.27035e-23	0.589915	0.528	0.39	1.59244e-18
AC016705.2	1.36907e-11	0.589529	0.297	0.213	4.13666e-07
ROBO1	4.14829e-126	0.589237	0.996	0.968	1.2534e-121
SPRED2	7.36754e-26	0.587486	0.7	0.591	2.2261e-21
IFT88	4.86825e-24	0.587215	0.636	0.521	1.47094e-19
MEST	1.27901e-11	0.586533	0.269	0.187	3.86452e-07
VPS37B	1.7686e-31	0.585461	0.673	0.534	5.34384e-27
FAM110B	5.03191e-29	0.585185	0.666	0.533	1.52039e-24
SLC44A5	5.96235e-57	0.584912	0.866	0.712	1.80152e-52
SNHG22	2.80223e-08	0.584216	0.208	0.145	0.000846694
AC008771.1	2.87548e-15	0.583958	0.423	0.323	8.68825e-11
RALGPS2	6.26348e-46	0.58204	0.829	0.722	1.89251e-41
MAPK10	3.66665e-102	0.581551	0.995	0.97	1.10788e-97
E2F5	5.56902e-26	0.579703	0.614	0.487	1.68268e-21
LINC01579	1.38948e-09	0.579354	0.231	0.162	4.1983e-05
SETD7	1.48091e-09	0.578183	0.356	0.282	4.47456e-05
TMEM67	3.75789e-23	0.57763	0.582	0.458	1.13545e-18
DNAH14	1.98798e-45	0.576563	0.884	0.792	6.0067e-41
BICC1	3.01425e-11	0.576323	0.449	0.373	9.10755e-07
FAT3	2.4563e-114	0.575754	0.997	0.955	7.42171e-110
LINC00476	1.80322e-12	0.574858	0.427	0.341	5.44844e-08
DKK3	4.67109e-12	0.574781	0.29	0.203	1.41137e-07
EML5	4.71183e-09	0.574427	0.257	0.187	0.000142368
MIR762HG	6.25859e-08	0.571655	0.215	0.156	0.00189103
TMTC1	5.9471e-17	0.57103	0.666	0.598	1.79692e-12
NKAIN3	3.90595e-54	0.570644	0.858	0.734	1.18018e-49
AP002336.2	5.18943e-11	0.570275	0.344	0.26	1.56799e-06
TUBE1	3.83844e-12	0.570039	0.398	0.311	1.15979e-07
CDH2	6.25853e-179	0.570034	1	0.999	1.89101e-174
MAP3K1	7.08745e-22	0.569178	0.557	0.427	2.14147e-17
PKD2	1.22351e-50	0.56911	0.872	0.741	3.69684e-46
IKZF4	4.23519e-11	0.568742	0.335	0.251	1.27966e-06
CRISPLD1	7.65081e-20	0.568454	0.575	0.466	2.31169e-15
SEC22A	1.51564e-15	0.568412	0.517	0.418	4.57952e-11
VIM	5.26895e-123	0.56723	0.999	0.986	1.59201e-118
AC006115.2	2.94744e-09	0.566513	0.243	0.173	8.9057e-05
SLC35G2	3.69471e-17	0.566401	0.423	0.307	1.11636e-12
MTRNR2L8	6.92066e-58	0.565809	0.919	0.795	2.09108e-53
KDM5D	1.58017e-15	0.565616	0.327	0.222	4.77449e-11
VSIG10	8.31002e-14	0.565491	0.389	0.292	2.51087e-09
SLC22A23	4.40594e-36	0.561938	0.618	0.434	1.33126e-31
MUSTN1	1.22826e-09	0.559864	0.201	0.135	3.71119e-05
PLPPR3	1.96649e-08	0.559634	0.264	0.197	0.000594174
VPS13D	9.69989e-30	0.558336	0.694	0.557	2.93082e-25
ERRFI1	4.88813e-16	0.557973	0.413	0.307	1.47695e-11
AC106738.1	5.81787e-08	0.557684	0.187	0.129	0.00175787
FAM229B	4.8258e-07	0.557064	0.252	0.193	0.0145812
FBXO42	3.32174e-32	0.556734	0.719	0.592	1.00366e-27
BBS9	1.51293e-48	0.555935	0.819	0.649	4.57132e-44
PDLIM1	1.22214e-06	0.554313	0.152	0.104	0.0369269
PRPSAP1	4.75985e-17	0.553388	0.449	0.336	1.43819e-12
CCDC7	1.03186e-12	0.552559	0.398	0.304	3.11778e-08
GPM6B	4.95811e-60	0.550727	0.958	0.925	1.49809e-55
PARD3	5.34044e-130	0.550449	0.999	0.975	1.61361e-125
NCKAP5	3.12168e-97	0.550278	0.926	0.777	9.43216e-93
ACYP2	4.10044e-16	0.550067	0.554	0.449	1.23895e-11
ADGRV1	1.4917e-110	0.549749	1	0.98	4.50719e-106
SMURF1	1.39639e-23	0.549325	0.732	0.644	4.21921e-19
CACNG4	2.63794e-15	0.549299	0.398	0.289	7.97054e-11
NRARP	1.43388e-12	0.548478	0.328	0.235	4.33246e-08
CDC14B	1.32717e-37	0.54781	0.749	0.578	4.01003e-33
HECW2	1.30295e-15	0.547304	0.45	0.344	3.93687e-11
AC083798.2	2.10765e-08	0.547077	0.297	0.229	0.000636826
ARID5B	6.65178e-20	0.546948	0.517	0.388	2.00983e-15
BMT2	1.79887e-26	0.546658	0.704	0.577	5.43527e-22
PTEN	7.51929e-52	0.546026	0.913	0.828	2.27195e-47
PURG	3.58013e-23	0.545595	0.585	0.44	1.08174e-18
LYSMD3	4.01328e-09	0.543445	0.291	0.218	0.000121261
FZD10-AS1	5.83902e-07	0.543409	0.217	0.161	0.0176426
FNDC3B	5.09039e-84	0.542792	0.978	0.901	1.53806e-79
EMC10	1.53785e-07	0.541988	0.192	0.135	0.00464662
AL035427.1	1.06642e-08	0.541738	0.304	0.23	0.00032222
CLHC1	2.6823e-20	0.541621	0.551	0.43	8.10457e-16
SVIL	6.96227e-74	0.541302	0.933	0.755	2.10365e-69
CPB2-AS1	8.62623e-07	0.539993	0.258	0.2	0.0260642
DNAJC1	1.08105e-38	0.539715	0.822	0.682	3.2664e-34
AL139260.1	7.78182e-11	0.539582	0.366	0.282	2.35128e-06
LAMA1	1.02794e-59	0.539573	0.943	0.842	3.10592e-55
CXXC4	4.66873e-46	0.539266	0.847	0.719	1.41066e-41
MAP2K6	1.13861e-16	0.538562	0.677	0.603	3.44031e-12
RNF213	3.28844e-10	0.53743	0.297	0.217	9.93602e-06
PLAG1	7.69754e-18	0.536979	0.565	0.461	2.32581e-13
ARMH4	8.24705e-49	0.536017	0.815	0.626	2.49185e-44
EPS8	5.87236e-26	0.535907	0.631	0.481	1.77433e-21
ARNT2	4.22256e-30	0.532546	0.713	0.585	1.27585e-25
C11orf49	7.1394e-39	0.531845	0.842	0.761	2.15717e-34
CCDC80	1.81335e-09	0.531407	0.277	0.206	5.47903e-05
DMWD	1.83095e-07	0.531314	0.282	0.221	0.00553221
HFM1	1.67559e-18	0.531053	0.626	0.525	5.0628e-14
SLC6A16	2.11159e-20	0.529066	0.557	0.441	6.38016e-16
SPARC	2.35963e-53	0.528792	0.696	0.465	7.12962e-49
MGMT	2.68606e-09	0.528359	0.275	0.201	8.11594e-05
ATE1	9.01902e-50	0.52831	0.886	0.782	2.7251e-45
LRRIQ1	1.45404e-06	0.527341	0.204	0.15	0.0439338
LPGAT1	8.08854e-21	0.526557	0.59	0.463	2.44395e-16
TTLL11	1.14937e-09	0.526075	0.304	0.227	3.47283e-05
LYPLAL1	2.90822e-24	0.525757	0.684	0.561	8.78718e-20
ZEB2	2.07199e-77	0.525584	0.987	0.962	6.26051e-73
SOX21-AS1	1.40174e-06	0.524622	0.323	0.268	0.0423537
RING1	1.19374e-11	0.524307	0.384	0.298	3.60688e-07
NME7	1.9135e-24	0.523371	0.732	0.639	5.78165e-20
TCF7L2	5.28131e-69	0.523186	0.973	0.884	1.59575e-64
TRAK1	2.65922e-55	0.522891	0.909	0.806	8.03483e-51
LINC01876	1.05255e-58	0.52221	0.973	0.936	3.18027e-54
CROT	2.08643e-11	0.521352	0.395	0.31	6.30416e-07
AC092120.3	1.3261e-06	0.521251	0.203	0.15	0.040068
RNF150	5.54158e-35	0.52038	0.787	0.631	1.67439e-30
ZKSCAN7-AS1	6.21358e-14	0.518557	0.468	0.373	1.87743e-09
PIGN	5.57399e-20	0.518152	0.69	0.608	1.68418e-15
CYYR1-AS1	1.28697e-08	0.516884	0.289	0.218	0.000388858
GNG12	9.35819e-13	0.51686	0.547	0.461	2.82758e-08
TBC1D12	3.15039e-09	0.516634	0.334	0.26	9.51891e-05
MBD5	1.20053e-72	0.515742	0.978	0.921	3.62741e-68
RASAL2	9.33436e-82	0.515537	0.981	0.926	2.82038e-77
LRP6	8.57909e-66	0.515391	0.947	0.886	2.59217e-61
WHRN	1.69026e-07	0.514504	0.251	0.191	0.00510713
CADM4	6.09158e-09	0.514389	0.317	0.244	0.000184057
C9orf147	5.14326e-08	0.511695	0.334	0.266	0.00155403
SETBP1	6.33863e-117	0.511323	0.997	0.932	1.91522e-112
MDFIC	3.59629e-12	0.511307	0.442	0.356	1.08662e-07
SERTAD2	1.02916e-13	0.511021	0.47	0.371	3.10961e-09
AC002463.1	5.63121e-14	0.510336	0.441	0.338	1.70147e-09
LMNA	3.04048e-27	0.509854	0.63	0.48	9.18681e-23
IQCG	1.57129e-07	0.509464	0.282	0.219	0.00474764
PAN3	1.66978e-49	0.508127	0.905	0.832	5.04523e-45
ARMCX5-GPRASP2	1.37432e-17	0.507954	0.562	0.449	4.1525e-13
ZNF85	7.61788e-12	0.506741	0.402	0.313	2.30174e-07
SUGCT	1.57846e-27	0.505639	0.84	0.763	4.76931e-23
ATP9A	3.00249e-26	0.505423	0.7	0.574	9.07204e-22
SPRY2	1.52589e-06	0.504685	0.153	0.106	0.0461048
SSH2	6.2246e-37	0.503952	0.867	0.77	1.88076e-32
TNRC18	4.3316e-26	0.503531	0.65	0.502	1.30879e-21
KIAA1257	1.59639e-16	0.503353	0.501	0.394	4.82349e-12
FBXL13	4.55215e-10	0.503016	0.4	0.318	1.37543e-05
PTPN13	1.32659e-68	0.502878	0.966	0.918	4.00828e-64
BACH2	6.18235e-68	0.502411	0.934	0.797	1.868e-63
MEF2A	9.30045e-47	0.501916	0.891	0.813	2.81013e-42
TMLHE-AS1	9.97498e-09	0.501781	0.317	0.247	0.000301394
AC073475.1	3.70537e-08	0.50167	0.354	0.284	0.00111958
TDRP	1.10462e-14	0.501534	0.41	0.303	3.33761e-10
MNS1	3.11849e-08	0.501488	0.246	0.181	0.000942251
CYP27C1	4.36437e-12	0.500132	0.381	0.288	1.31869e-07
GNG11	9.15237e-07	0.500084	0.163	0.114	0.0276539
ZKSCAN1	5.42835e-40	0.499686	0.836	0.736	1.64018e-35
AC006305.1	6.28981e-08	0.499685	0.208	0.148	0.00190047
DCLK2	6.42918e-49	0.499016	0.866	0.712	1.94258e-44
NR2F2	4.61048e-33	0.498664	0.819	0.716	1.39306e-28
DOCK5	5.68117e-13	0.498175	0.411	0.307	1.71656e-08
NOX4	5.6194e-10	0.498087	0.475	0.4	1.6979e-05
SUFU	1.69476e-18	0.497877	0.577	0.453	5.12071e-14
ROBO2	2.42717e-39	0.497758	0.92	0.859	7.3337e-35
WSB1	2.16066e-67	0.497679	0.956	0.849	6.52843e-63
MALAT1	7.18263e-91	0.497596	1	1	2.17023e-86
PHLPP1	5.65624e-42	0.497495	0.901	0.809	1.70903e-37
AC091078.1	2.03589e-36	0.496614	0.786	0.639	6.15144e-32
ADCY9	4.98326e-15	0.496227	0.504	0.398	1.50569e-10
LYRM2	4.28289e-27	0.495777	0.719	0.602	1.29407e-22
MSI1	3.0073e-28	0.495516	0.694	0.549	9.08656e-24
TCTN1	4.07243e-11	0.494901	0.405	0.32	1.23049e-06
CCDC92	1.5832e-16	0.494877	0.474	0.354	4.78365e-12
ZNF423	2.30839e-53	0.494517	0.909	0.773	6.9748e-49
LIX1L	6.60738e-07	0.494183	0.289	0.229	0.0199642
TNRC6B	3.77044e-73	0.494001	0.978	0.933	1.13924e-68
KIF9-AS1	3.79814e-09	0.493618	0.463	0.4	0.000114761
HIVEP1	7.69546e-23	0.493227	0.693	0.584	2.32518e-18
TMLHE	1.4118e-13	0.492374	0.51	0.412	4.26574e-09
ZNF407	5.65819e-29	0.491504	0.816	0.739	1.70962e-24
ZNF440	4.23825e-09	0.489218	0.368	0.295	0.000128059
AC068282.1	9.66928e-10	0.488681	0.321	0.243	2.92157e-05
SLC25A26	5.14272e-15	0.488286	0.591	0.507	1.55387e-10
CRB2	6.04877e-29	0.488082	0.764	0.646	1.82764e-24
MEG3	1.41661e-47	0.487611	0.746	0.506	4.28029e-43
MYLK-AS1	2.02872e-11	0.486398	0.407	0.319	6.12979e-07
MFSD4B	2.44426e-40	0.485478	0.834	0.725	7.38533e-36
DDX3Y	4.05524e-21	0.484912	0.489	0.347	1.22529e-16
AC233296.1	1.32157e-58	0.484431	0.97	0.918	3.99311e-54
COL18A1	1.37617e-13	0.483891	0.306	0.21	4.15809e-09
LRRC1	4.32387e-13	0.483611	0.479	0.386	1.30646e-08
KRCC1	1.27716e-08	0.483076	0.38	0.307	0.000385894
DOK6	9.58974e-34	0.482681	0.771	0.631	2.89754e-29
RNF213-AS1	2.1792e-09	0.48268	0.366	0.292	6.58444e-05
TMEM135	3.02162e-24	0.482046	0.767	0.675	9.12984e-20
BCLAF3	5.41957e-10	0.481461	0.398	0.315	1.63752e-05
LINC00894	9.36342e-12	0.481333	0.438	0.346	2.82916e-07
IRF2	3.56136e-07	0.481288	0.291	0.227	0.0107606
ZNF462	4.29207e-68	0.48123	0.977	0.941	1.29685e-63
C20orf194	9.93719e-24	0.480695	0.658	0.517	3.00252e-19
FBXO16	1.10998e-14	0.479596	0.449	0.343	3.35381e-10
MEIS3	4.05603e-11	0.479489	0.347	0.259	1.22553e-06
ZNF226	6.85424e-07	0.479217	0.283	0.222	0.0207101
LEMD3	1.57873e-22	0.479056	0.671	0.54	4.77014e-18
PON2	3.4428e-28	0.478825	0.748	0.627	1.04024e-23
ABR	3.98411e-12	0.478529	0.419	0.322	1.2038e-07
TSC22D1	1.64702e-72	0.478289	0.985	0.961	4.97648e-68
PTPN14	3.18587e-23	0.477653	0.73	0.606	9.62609e-19
ZNF565	7.15607e-14	0.477405	0.543	0.443	2.16221e-09
YAP1	4.79049e-34	0.477299	0.853	0.743	1.44745e-29
NUBPL	1.54948e-23	0.476855	0.778	0.692	4.68175e-19
POR	1.32055e-12	0.476761	0.533	0.45	3.99003e-08
TTC21B	3.68886e-25	0.476532	0.725	0.59	1.11459e-20
ZBED3-AS1	2.32701e-10	0.475837	0.494	0.413	7.03107e-06
SNX13	1.12729e-28	0.475837	0.803	0.712	3.40609e-24
TMEM65	2.40241e-11	0.47576	0.522	0.442	7.25889e-07
RAI14	8.92557e-44	0.475558	0.899	0.805	2.69686e-39
COG6	1.63416e-13	0.474115	0.552	0.464	4.93763e-09
AFG1L	4.92765e-10	0.473787	0.466	0.391	1.48889e-05
TSPAN12	2.56499e-13	0.47353	0.534	0.445	7.7501e-09
EXTL2	7.61151e-19	0.472669	0.692	0.603	2.29982e-14
FOXP2	3.53653e-11	0.472514	0.394	0.305	1.06856e-06
NKD1	1.37323e-08	0.471813	0.258	0.19	0.000414921
WLS	2.96086e-22	0.471699	0.696	0.586	8.94623e-18
WASF3	4.94811e-29	0.469993	0.831	0.748	1.49507e-24
AFF1	4.76143e-61	0.469659	0.974	0.93	1.43867e-56
RFX3	8.91761e-74	0.469652	0.993	0.96	2.69446e-69
EYS	1.55029e-06	0.467484	0.276	0.218	0.046842
TP53INP1	2.70982e-13	0.466961	0.414	0.313	8.18773e-09
MPDZ	2.50676e-43	0.4664	0.901	0.827	7.57419e-39
RAVER2	2.7925e-20	0.466049	0.646	0.532	8.43754e-16
ATP11B	6.89093e-18	0.46574	0.605	0.493	2.08209e-13
ULK4	8.05446e-26	0.465551	0.793	0.691	2.43366e-21
ERBB2	1.15674e-06	0.464831	0.303	0.244	0.0349509
NOL4L	3.30097e-10	0.464461	0.3	0.22	9.97387e-06
AC097376.3	1.72576e-08	0.464126	0.437	0.373	0.000521438
B4GALNT4	3.77587e-08	0.46299	0.279	0.21	0.00114088
RAD9A	5.23768e-07	0.462613	0.373	0.311	0.0158257
PLCG2	1.67885e-39	0.462169	0.995	0.992	5.07263e-35
MAGED2	1.81449e-12	0.460273	0.48	0.382	5.48249e-08
STK33	1.08757e-45	0.460202	0.931	0.875	3.2861e-41
PIK3C2B	6.51364e-19	0.46017	0.629	0.513	1.9681e-14
ZNF790-AS1	2.03345e-07	0.45993	0.387	0.327	0.00614408
CUEDC1	2.43825e-10	0.459773	0.357	0.274	7.36718e-06
GRIP1	6.1942e-63	0.459	0.914	0.662	1.87158e-58
RAB30	2.14473e-10	0.456793	0.425	0.337	6.4803e-06
SORT1	7.98628e-19	0.456115	0.66	0.562	2.41305e-14
CTNNA1	5.29677e-48	0.455689	0.931	0.851	1.60042e-43
PRKAA2	7.60556e-15	0.455652	0.624	0.537	2.29802e-10
PPP6R2	4.17706e-24	0.455373	0.776	0.678	1.2621e-19
PIAS1	1.75493e-48	0.455318	0.956	0.883	5.30251e-44
APPBP2	5.78967e-23	0.455295	0.737	0.626	1.74935e-18
AC006059.1	1.02061e-10	0.453796	0.431	0.345	3.08377e-06
NHSL1	7.58595e-61	0.453542	0.982	0.95	2.29209e-56
USP54	1.80288e-15	0.452487	0.638	0.555	5.44739e-11
BMPR2	4.17893e-42	0.452419	0.91	0.779	1.26266e-37
SLC2A1	4.97384e-25	0.452356	0.692	0.569	1.50284e-20
ZNF711	7.15132e-21	0.452138	0.668	0.548	2.16077e-16
LIPG	2.19274e-12	0.452015	0.409	0.316	6.62536e-08
TBL1Y	1.41225e-09	0.452004	0.331	0.249	4.2671e-05
CDKL3	1.99591e-09	0.451509	0.428	0.348	6.03064e-05
UBE2E3	1.85641e-43	0.451317	0.934	0.874	5.60913e-39
PTPRK	4.92253e-67	0.451131	0.988	0.932	1.48734e-62
SKAP2	4.66005e-13	0.450386	0.58	0.496	1.40803e-08
AC004540.1	4.80846e-13	0.450314	0.477	0.37	1.45288e-08
FSIP2-AS1	4.11072e-07	0.450283	0.413	0.35	0.0124206
PSMA3-AS1	2.51321e-13	0.449684	0.511	0.415	7.59367e-09
SARM1	2.70312e-10	0.449007	0.446	0.355	8.16747e-06
REV3L	1.33229e-48	0.448978	0.948	0.882	4.0255e-44
STAU2	1.60973e-42	0.448131	0.937	0.884	4.8638e-38
AKAP13	6.58532e-66	0.44795	0.981	0.931	1.98975e-61
XPR1	7.30718e-44	0.446253	0.943	0.893	2.20787e-39
HIF1A-AS3	8.60911e-07	0.446054	0.284	0.224	0.0260124
AP001011.1	1.81576e-13	0.445888	0.569	0.479	5.48631e-09
CDC14A	2.27161e-22	0.445856	0.732	0.621	6.86368e-18
FBN2	2.67865e-47	0.445329	0.915	0.755	8.09355e-43
AL109930.1	1.99966e-09	0.445308	0.311	0.234	6.04198e-05
FER	1.20405e-36	0.444873	0.901	0.828	3.63804e-32
TRIQK	4.28161e-10	0.444868	0.518	0.442	1.29369e-05
RAB28	6.13705e-37	0.442732	0.897	0.81	1.85431e-32
CASC15	3.33969e-98	0.44185	0.997	0.895	1.00909e-93
ERBIN	6.01387e-52	0.441596	0.963	0.912	1.81709e-47
CRTC3	4.976e-09	0.441341	0.443	0.367	0.00015035
AC108519.1	2.61235e-07	0.441303	0.278	0.212	0.00789321
PICALM	1.60624e-49	0.441275	0.929	0.85	4.85324e-45
WWC2	4.90868e-34	0.440878	0.873	0.767	1.48316e-29
IFT43	3.79221e-09	0.440522	0.5	0.43	0.000114582
HDAC8	1.22741e-22	0.440275	0.792	0.724	3.70861e-18
HSPG2	4.70609e-09	0.439599	0.366	0.285	0.000142194
COX10-AS1	1.55582e-16	0.439282	0.722	0.648	4.7009e-12
NOTCH3	7.63463e-18	0.438254	0.607	0.496	2.3068e-13
TRIM2	1.4931e-52	0.437665	0.98	0.952	4.5114e-48
CLEC2D	3.9342e-16	0.436007	0.596	0.488	1.18872e-11
FLRT3	1.61214e-06	0.435901	0.256	0.199	0.0487109
USP47	4.5659e-47	0.435801	0.946	0.877	1.37959e-42
SGK3	4.27902e-07	0.435305	0.364	0.299	0.0129291
NES	3.08544e-64	0.435132	0.986	0.932	9.32266e-60
PDE9A	2.29433e-10	0.435089	0.481	0.395	6.93232e-06
AC092279.1	3.39423e-07	0.434925	0.327	0.264	0.0102557
MKLN1	3.35955e-49	0.434891	0.95	0.887	1.01509e-44
EXOC4	3.21889e-64	0.434448	0.988	0.961	9.72587e-60
TRIT1	4.55467e-17	0.434192	0.696	0.618	1.37619e-12
ACER3	9.13793e-09	0.433696	0.617	0.574	0.000276102
FGGY	6.22633e-13	0.43319	0.572	0.476	1.88129e-08
SCP2	1.05333e-13	0.433013	0.583	0.497	3.18262e-09
ITFG2	1.86863e-08	0.432898	0.4	0.328	0.000564606
2008-03-01	4.93799e-08	0.432367	0.389	0.319	0.00149201
ZNF875	1.18796e-12	0.43207	0.501	0.411	3.58943e-08
FOXP1	4.45474e-37	0.43126	0.933	0.886	1.346e-32
AP4S1	2.53855e-08	0.430729	0.376	0.302	0.000767024
AC103876.1	4.31542e-07	0.430648	0.317	0.25	0.0130391
PRH1	4.70989e-24	0.43008	0.822	0.731	1.42309e-19
TSPAN14	5.59056e-22	0.429635	0.711	0.588	1.68919e-17
ARID4A	4.65685e-14	0.4294	0.634	0.554	1.40707e-09
WARS2-AS1	1.33293e-11	0.429352	0.575	0.492	4.02746e-07
RFX7	4.97289e-46	0.429113	0.961	0.931	1.50256e-41
CD99	2.21924e-28	0.428999	0.78	0.643	6.70542e-24
MOB3B	5.81279e-26	0.428612	0.826	0.748	1.75633e-21
LINC00174	6.00617e-08	0.428478	0.459	0.396	0.00181476
RREB1	2.71744e-11	0.428383	0.548	0.467	8.21076e-07
ARHGEF17	1.0686e-07	0.427434	0.327	0.259	0.00322877
CCDC91	4.15727e-23	0.426965	0.829	0.779	1.25612e-18
DLG5	4.76198e-15	0.426012	0.64	0.554	1.43883e-10
DNMT3A	7.04651e-11	0.425923	0.499	0.416	2.1291e-06
CHD9	1.23864e-63	0.425699	0.985	0.957	3.74256e-59
RBMS2	1.03045e-11	0.425652	0.479	0.384	3.11349e-07
SFXN5	7.54174e-08	0.424747	0.325	0.251	0.00227874
AC109439.2	2.49434e-07	0.424652	0.406	0.342	0.00753664
MAN1A1	4.05568e-11	0.424627	0.329	0.236	1.22542e-06
ZFAND6	9.89738e-29	0.423778	0.86	0.79	2.99049e-24
CASD1	5.4302e-28	0.422377	0.784	0.687	1.64073e-23
SHC3	1.58017e-08	0.422037	0.243	0.174	0.000477449
NDFIP2	1.05338e-07	0.422006	0.436	0.366	0.0031828
SOX21	6.60975e-12	0.420602	0.486	0.397	1.99714e-07
SIPA1L1	3.87827e-27	0.420428	0.889	0.839	1.17182e-22
VPS50	8.1262e-13	0.420253	0.599	0.513	2.45533e-08
SMURF2	1.98541e-25	0.419854	0.755	0.629	5.99891e-21
EPM2A	9.70132e-12	0.419426	0.543	0.459	2.93125e-07
IMMP1L	1.60004e-26	0.419417	0.832	0.755	4.83452e-22
CARMIL1	1.0013e-07	0.419334	0.434	0.364	0.00302544
CEP112	2.67363e-23	0.419274	0.849	0.79	8.07837e-19
ZFP36L2	1.35512e-10	0.419103	0.417	0.335	4.09449e-06
BTBD9	4.92533e-22	0.419034	0.814	0.748	1.48819e-17
MPPED2	6.92891e-07	0.418535	0.168	0.116	0.0209357
MAGED1	1.64444e-24	0.418153	0.869	0.782	4.96867e-20
TMEM131	2.36204e-38	0.417858	0.936	0.888	7.13689e-34
SGSM2	5.05924e-07	0.416931	0.31	0.246	0.0152865
LRP5	6.46569e-10	0.416271	0.425	0.338	1.95361e-05
MTHFD2L	7.27788e-14	0.416193	0.705	0.645	2.19901e-09
HMGA2-AS1	2.16101e-07	0.415781	0.373	0.306	0.00652951
ITSN1	4.4772e-65	0.415596	0.993	0.98	1.35278e-60
MINDY3	5.7554e-11	0.415353	0.537	0.461	1.73899e-06
SLC1A3	3.8109e-24	0.415086	0.829	0.743	1.15146e-19
ARMCX3	4.97684e-08	0.414602	0.321	0.251	0.00150375
GARS-DT	2.38018e-10	0.413865	0.517	0.435	7.19171e-06
ZSCAN5A	7.13099e-07	0.413502	0.41	0.348	0.0215463
MIGA1	1.18828e-08	0.412968	0.492	0.426	0.00035904
MLLT10	4.84707e-54	0.412495	0.972	0.939	1.46454e-49
NCOA2	1.5821e-49	0.412042	0.966	0.915	4.78032e-45
AL731577.2	2.27468e-09	0.411861	0.457	0.377	6.87295e-05
LINC01578	7.61448e-26	0.411801	0.811	0.721	2.30072e-21
BCR	1.82245e-14	0.411655	0.656	0.578	5.50654e-10
KIAA1217	3.2511e-12	0.411234	0.623	0.536	9.82319e-08
TLE4	7.09098e-43	0.410935	0.98	0.954	2.14254e-38
SESN3	1.02664e-23	0.410747	0.729	0.64	3.10198e-19
PHYKPL	9.77881e-09	0.410634	0.461	0.383	0.000295467
STK3	1.30514e-41	0.410598	0.938	0.844	3.94349e-37
BBX	3.75608e-38	0.410284	0.955	0.918	1.1349e-33
TMBIM4	1.98361e-11	0.41021	0.531	0.444	5.99348e-07
USP25	5.3921e-31	0.409999	0.909	0.841	1.62922e-26
NCSTN	4.84769e-08	0.409564	0.375	0.305	0.00146473
TMEM169	2.57503e-08	0.408857	0.338	0.264	0.000778045
NEDD4	2.75583e-17	0.408507	0.402	0.28	8.32673e-13
TTC13	2.83811e-09	0.407387	0.474	0.397	8.57535e-05
MSI2	1.14936e-91	0.406691	0.997	0.979	3.47279e-87
ARHGAP12	9.75015e-24	0.406595	0.79	0.697	2.94601e-19
DET1	1.05458e-07	0.406489	0.328	0.258	0.00318643
C1orf198	2.47299e-12	0.406395	0.545	0.451	7.47214e-08
SNX24	1.59546e-09	0.405276	0.491	0.412	4.82068e-05
KIF26B	9.93287e-15	0.405014	0.451	0.335	3.00122e-10
VPS13B	1.30029e-58	0.404746	0.988	0.954	3.92882e-54
HSPA4L	3.59869e-14	0.404624	0.594	0.487	1.08734e-09
PCBD2	2.50574e-07	0.403769	0.414	0.347	0.00757109
TANGO6	1.84238e-08	0.403671	0.482	0.416	0.000556674
FZD2	3.66589e-11	0.403636	0.587	0.502	1.10765e-06
NLGN2	1.34709e-06	0.403544	0.358	0.3	0.0407022
KIF16B	1.75625e-08	0.403259	0.509	0.442	0.00053065
FBXL14	1.22988e-07	0.403164	0.371	0.303	0.0037161
TMEM161B	7.41622e-15	0.402923	0.634	0.541	2.24081e-10
EXOC6B	6.68693e-44	0.402771	0.966	0.923	2.02046e-39
RFX2	1.28452e-17	0.402546	0.649	0.536	3.88119e-13
DDR1	6.18412e-16	0.402223	0.555	0.433	1.86853e-11
PARP11	1.80574e-13	0.402189	0.581	0.482	5.45604e-09
KIAA0556	1.48505e-09	0.402077	0.485	0.404	4.48708e-05
MRTFB	6.92338e-24	0.401354	0.84	0.77	2.0919e-19
RYK	6.61843e-26	0.400955	0.816	0.74	1.99976e-21
NDST4	1.41719e-15	0.40072	0.444	0.338	4.28203e-11
HDAC9	9.25404e-32	0.400346	0.863	0.781	2.79611e-27
LNPEP	1.02133e-10	0.400151	0.545	0.468	3.08594e-06
PIK3R3	1.49059e-22	0.399325	0.927	0.906	4.50381e-18
ZNF586	2.64714e-09	0.39746	0.493	0.415	7.99832e-05
GNS	6.94971e-10	0.396838	0.483	0.398	2.09985e-05
SCRN3	7.89436e-08	0.396644	0.4	0.331	0.00238528
RNF146	1.78589e-11	0.396581	0.573	0.491	5.39608e-07
STXBP4	1.10778e-19	0.396538	0.786	0.709	3.34715e-15
EPHA4	8.79103e-36	0.39639	0.92	0.86	2.65621e-31
SPATA7	1.16713e-07	0.396383	0.501	0.441	0.00352647
FBXW8	9.86961e-11	0.395526	0.575	0.499	2.9821e-06
AL158152.1	1.92306e-09	0.395197	0.445	0.372	5.81054e-05
PRDM12	1.95714e-07	0.395158	0.114	0.07	0.00591348
TENM3	8.09506e-50	0.395086	0.996	0.98	2.44592e-45
ROCK2	2.00495e-36	0.394598	0.938	0.892	6.05796e-32
ATXN7L1	9.6633e-22	0.393526	0.845	0.798	2.91977e-17
KPNA5	4.44237e-11	0.39329	0.572	0.499	1.34226e-06
ST6GALNAC3	7.35993e-31	0.393004	0.941	0.889	2.2238e-26
AP001347.1	6.17749e-28	0.392935	0.913	0.866	1.86653e-23
PDE3A	5.10216e-09	0.39273	0.467	0.399	0.000154162
AL356599.1	1.30456e-07	0.390084	0.402	0.333	0.00394174
SMARCA1	3.37269e-21	0.389584	0.79	0.698	1.01906e-16
NOVA1	5.95142e-63	0.389444	0.959	0.841	1.79822e-58
AUTS2	5.38249e-101	0.387233	1	1	1.62632e-96
TTC28	1.76986e-79	0.386749	0.999	0.996	5.34762e-75
CRADD	1.12095e-07	0.386523	0.534	0.473	0.00338696
MYO1E	3.63261e-12	0.386378	0.673	0.599	1.09759e-07
NF1	4.42369e-53	0.385633	0.989	0.952	1.33662e-48
KIRREL1	6.48586e-09	0.385334	0.487	0.412	0.00019597
AC015878.1	1.19217e-07	0.383923	0.424	0.356	0.00360215
ZMYND11	5.5021e-20	0.382798	0.813	0.728	1.66246e-15
DNASE1	8.21234e-08	0.382079	0.427	0.358	0.00248136
ZNF521	2.85929e-57	0.381623	0.99	0.965	8.63933e-53
POU3F2	1.08578e-35	0.381534	0.905	0.805	3.28068e-31
CHD2	2.6204e-29	0.381005	0.915	0.862	7.91753e-25
KIF1B	8.70638e-67	0.380555	0.996	0.969	2.63063e-62
DLGAP4	1.70366e-25	0.380017	0.763	0.641	5.14761e-21
KIAA1109	6.62396e-25	0.379225	0.847	0.758	2.00143e-20
EPM2AIP1	2.57488e-12	0.379039	0.588	0.498	7.78e-08
TIAM2	2.92211e-29	0.378903	0.941	0.913	8.82915e-25
HIBCH	1.13479e-15	0.378835	0.765	0.686	3.42877e-11
VPS35L	6.03151e-12	0.378796	0.594	0.512	1.82242e-07
DISP1	1.76575e-09	0.378535	0.548	0.465	5.33522e-05
DOP1A	8.03689e-12	0.378534	0.593	0.497	2.42835e-07
GPHN	6.82452e-53	0.378389	0.989	0.975	2.06203e-48
ATP9B	3.11109e-30	0.378346	0.882	0.808	9.40014e-26
PDHX	3.09367e-11	0.377723	0.624	0.565	9.34752e-07
SNX14	1.99532e-15	0.37771	0.626	0.52	6.02887e-11
AMFR	4.22606e-07	0.377696	0.4	0.334	0.012769
SLC25A12	1.96586e-09	0.377432	0.545	0.466	5.93984e-05
PLK2	1.80276e-11	0.377135	0.466	0.364	5.44704e-07
FBXL20	1.06742e-12	0.377115	0.536	0.424	3.22521e-08
VANGL2	9.62301e-21	0.376919	0.725	0.603	2.90759e-16
SOCS6	2.3077e-07	0.376821	0.48	0.416	0.00697271
FAM13A	8.74011e-23	0.3768	0.885	0.839	2.64082e-18
ASXL1	1.98637e-16	0.376768	0.758	0.696	6.0018e-12
WIPF2	3.01761e-09	0.376254	0.536	0.458	9.11771e-05
TENT2	9.04793e-23	0.376198	0.851	0.791	2.73383e-18
ZFP14	3.8379e-07	0.375647	0.378	0.311	0.0115962
EIF4G3	1.52558e-61	0.375602	0.996	0.985	4.60953e-57
PRKACB	5.79284e-18	0.375564	0.791	0.711	1.75031e-13
MARCKS	2.0695e-54	0.375556	0.994	0.967	6.25298e-50
CCDC146	1.95734e-09	0.375474	0.376	0.293	5.91411e-05
ZNF248	1.36793e-15	0.374079	0.639	0.539	4.1332e-11
VTI1A	1.55808e-32	0.373801	0.928	0.877	4.70773e-28
POLK	1.61283e-11	0.373341	0.658	0.585	4.87316e-07
IRAK1BP1	1.87833e-10	0.373101	0.696	0.625	5.67537e-06
ZNF654	7.95277e-11	0.372634	0.636	0.553	2.40293e-06
APC	1.6259e-30	0.37054	0.905	0.841	4.91267e-26
GATAD2B	1.38142e-25	0.370274	0.846	0.764	4.17396e-21
SPOPL	3.90097e-09	0.369552	0.555	0.492	0.000117868
SOX13	9.89355e-07	0.369271	0.395	0.328	0.0298934
SIK2	9.24833e-18	0.369177	0.753	0.681	2.79438e-13
MPP5	8.28906e-20	0.368876	0.794	0.699	2.50454e-15
BCAR3	2.37031e-07	0.368456	0.5	0.44	0.00716189
HDAC7	1.04844e-06	0.368348	0.362	0.297	0.0316787
KLHDC10	3.11719e-11	0.367992	0.654	0.59	9.41858e-07
ZNF516	4.03399e-23	0.367584	0.871	0.798	1.21887e-18
RAB30-DT	7.75596e-14	0.367415	0.673	0.595	2.34346e-09
GTF2IRD1	2.12743e-10	0.367082	0.58	0.502	6.42803e-06
RNF130	3.44382e-45	0.36708	0.988	0.971	1.04055e-40
KLHL28	7.84181e-09	0.365831	0.532	0.457	0.00023694
RNF19A	7.67767e-10	0.36525	0.515	0.436	2.31981e-05
SLC1A2	1.17839e-15	0.36491	0.35	0.238	3.56051e-11
AC092422.1	5.59289e-21	0.364779	0.631	0.501	1.68989e-16
ODF2L	8.93219e-08	0.364779	0.479	0.407	0.00269886
ASCC3	1.01731e-16	0.364587	0.954	0.944	3.0738e-12
MARK1	2.08908e-19	0.364145	0.782	0.673	6.31216e-15
TRAPPC9	1.30809e-14	0.363629	0.675	0.575	3.95239e-10
RARB	1.01447e-16	0.363327	0.746	0.679	3.06523e-12
TOGARAM1	1.19861e-10	0.363253	0.62	0.551	3.62159e-06
GULP1	6.15827e-29	0.363251	0.917	0.857	1.86072e-24
CCNH	2.784e-14	0.362903	0.781	0.712	8.41185e-10
ZNF736	1.0013e-11	0.362181	0.61	0.532	3.02543e-07
STAT3	1.28298e-10	0.362076	0.629	0.565	3.87652e-06
JAK1	1.10571e-08	0.36169	0.577	0.511	0.00033409
TMEM164	4.48545e-09	0.36122	0.545	0.469	0.000135528
ZNF518A	2.08117e-32	0.360345	0.939	0.904	6.28826e-28
PIK3R1	3.9338e-23	0.359949	0.709	0.573	1.1886e-18
MNAT1	5.61211e-31	0.359307	0.948	0.902	1.6957e-26
KIAA1958	1.47615e-40	0.359059	0.984	0.961	4.4602e-36
GPR173	1.8758e-12	0.358471	0.609	0.519	5.66774e-08
SLC35F1	3.45342e-35	0.358416	0.97	0.944	1.04345e-30
ANKUB1	4.84632e-09	0.358231	0.57	0.501	0.000146432
LRP12	4.41482e-18	0.357724	0.762	0.672	1.33394e-13
SS18	2.11555e-14	0.357465	0.754	0.687	6.39214e-10
MAN1A2	5.36933e-19	0.357385	0.807	0.731	1.62234e-14
IFT81	1.91274e-12	0.35715	0.688	0.613	5.77934e-08
STXBP3	1.62374e-07	0.357002	0.487	0.422	0.00490614
TLE1	9.11158e-13	0.356741	0.602	0.503	2.75306e-08
CNOT2	1.11119e-25	0.35659	0.895	0.839	3.35745e-21
SGCE	2.98054e-16	0.355615	0.72	0.614	9.00571e-12
RB1	5.46569e-22	0.355197	0.852	0.769	1.65146e-17
FOXK1	7.9005e-07	0.35484	0.492	0.427	0.0238714
PCDH11X	5.69139e-35	0.354386	0.948	0.821	1.71965e-30
RASSF2	1.61547e-07	0.35378	0.434	0.365	0.00488116
PURB	5.16531e-10	0.353643	0.543	0.464	1.5607e-05
MCC	7.56982e-39	0.353398	0.816	0.639	2.28722e-34
ATP6V1H	1.7483e-13	0.353067	0.646	0.544	5.2825e-09
WDR19	9.23989e-08	0.353031	0.451	0.379	0.00279183
AC092969.1	5.71754e-09	0.352707	0.594	0.538	0.000172755
IMMP2L	3.02867e-25	0.352586	0.932	0.903	9.15112e-21
TBCK	2.3229e-26	0.352406	0.909	0.871	7.01865e-22
UMAD1	1.30591e-06	0.350835	0.585	0.545	0.0394581
KIAA2026	6.91366e-12	0.350515	0.643	0.565	2.08896e-07
ANAPC10	1.80225e-10	0.350459	0.732	0.687	5.44549e-06
PRSS23	2.21806e-29	0.349663	0.779	0.633	6.70187e-25
LINC02249	7.95057e-07	0.347688	0.256	0.194	0.0240227
LINC01004	3.78194e-16	0.347642	0.728	0.628	1.14271e-11
PWWP2A	8.26139e-11	0.347314	0.673	0.603	2.49618e-06
UBR3	8.22057e-20	0.346956	0.847	0.778	2.48385e-15
RALGAPA1	4.7035e-23	0.346862	0.856	0.775	1.42116e-18
PCNX1	7.53944e-29	0.346355	0.943	0.904	2.27804e-24
PYGO1	7.05589e-10	0.346156	0.655	0.589	2.13194e-05
RAI1	6.59794e-13	0.345867	0.596	0.499	1.99357e-08
UGGT2	4.43348e-38	0.345717	0.967	0.924	1.33958e-33
COP1	2.13198e-35	0.345591	0.969	0.927	6.44179e-31
ZNF235	2.5948e-08	0.345499	0.526	0.461	0.000784019
SIPA1L3	3.55573e-12	0.345474	0.689	0.623	1.07436e-07
CYTH3	1.64386e-06	0.345233	0.446	0.384	0.0496693
ZNF254	3.10562e-23	0.343881	0.865	0.772	9.38363e-19
AC005670.3	2.25451e-10	0.343856	0.605	0.536	6.812e-06
LATS2	1.48851e-10	0.343804	0.578	0.492	4.49753e-06
RABGAP1	6.92192e-28	0.343755	0.923	0.852	2.09146e-23
OXCT1	5.78573e-08	0.343253	0.453	0.372	0.00174816
ZNF782	1.04854e-06	0.342973	0.44	0.376	0.0316816
FARS2	1.33415e-20	0.342853	0.887	0.832	4.03113e-16
SRGAP3	7.73824e-75	0.342163	0.99	0.924	2.33811e-70
FRMD4B	2.00836e-17	0.34185	0.903	0.864	6.06826e-13
PTPRJ	1.24809e-10	0.341706	0.455	0.353	3.77111e-06
FRS2	7.88341e-22	0.34165	0.855	0.786	2.38197e-17
KAT6A	3.56462e-30	0.340445	0.914	0.842	1.07705e-25
TRIM44	1.26546e-18	0.340289	0.867	0.796	3.8236e-14
SDCCAG8	1.42965e-18	0.339745	0.771	0.66	4.31968e-14
ARMC9	4.3453e-10	0.33964	0.648	0.578	1.31293e-05
ZDHHC21	2.54097e-15	0.339611	0.775	0.7	7.67753e-11
RPAP2	2.57494e-16	0.3396	0.8	0.734	7.78018e-12
LRIG2	1.65991e-07	0.339589	0.534	0.475	0.00501541
APIP	1.64545e-09	0.338817	0.609	0.546	4.97174e-05
PREX1	2.19027e-07	0.337864	0.387	0.312	0.00661791
DYRK1A	7.60302e-36	0.337513	0.954	0.92	2.29725e-31
ZEB1	4.46757e-60	0.337475	0.963	0.866	1.34988e-55
KIAA1328	1.42241e-12	0.337322	0.756	0.7	4.2978e-08
BABAM2	1.10711e-09	0.337236	0.739	0.695	3.34515e-05
MIR924HG	1.96417e-29	0.337223	0.834	0.65	5.93474e-25
VPS8	1.69954e-10	0.337079	0.716	0.658	5.13515e-06
SNX9	1.71494e-07	0.336942	0.577	0.522	0.00518171
PTOV1	2.64023e-08	0.335692	0.568	0.501	0.000797744
MEIS1	6.18337e-41	0.335115	0.99	0.969	1.8683e-36
ARHGAP5	9.88585e-31	0.334922	0.938	0.885	2.98701e-26
DENND4C	3.87737e-16	0.334467	0.776	0.689	1.17155e-11
STX8	5.50669e-08	0.334369	0.639	0.576	0.00166385
KMT2E	6.86923e-43	0.333876	0.95	0.881	2.07554e-38
DOCK7	1.52513e-28	0.333506	0.913	0.848	4.60818e-24
GREB1	6.97659e-33	0.333414	0.933	0.87	2.10798e-28
LRRN1	2.23599e-30	0.33336	0.967	0.952	6.75604e-26
MAP3K20	1.55363e-11	0.333239	0.636	0.563	4.69431e-07
TNKS	5.19368e-31	0.333193	0.958	0.924	1.56927e-26
PLEKHA7	1.4692e-08	0.33305	0.666	0.616	0.000443919
TSHZ2	3.50946e-21	0.332655	0.829	0.703	1.06038e-16
PCCA	8.71381e-29	0.332606	0.958	0.902	2.63288e-24
HCG18	7.54811e-10	0.332337	0.605	0.524	2.28066e-05
VPS54	1.72131e-17	0.332301	0.807	0.729	5.20095e-13
DIP2A	1.62856e-12	0.332127	0.725	0.646	4.92069e-08
AKAP9	8.66312e-30	0.331729	0.932	0.87	2.61756e-25
PHC3	4.75459e-17	0.331565	0.779	0.7	1.4366e-12
ARID2	1.44731e-38	0.330746	0.979	0.94	4.37304e-34
MYSM1	1.85606e-12	0.330624	0.672	0.59	5.60807e-08
HS2ST1	1.52894e-28	0.330521	0.977	0.944	4.61969e-24
ST7L	2.6552e-08	0.330468	0.641	0.591	0.000802269
KDM3A	1.63165e-08	0.330378	0.587	0.524	0.000493004
DGKI	2.49691e-13	0.33037	0.523	0.407	7.5444e-09
DIS3L2	3.7594e-14	0.32995	0.773	0.711	1.1359e-09
AC079447.1	2.75163e-07	0.329736	0.56	0.49	0.00831406
SH3BGRL	1.74721e-11	0.329678	0.754	0.715	5.27921e-07
CDK19	4.76627e-13	0.329288	0.775	0.708	1.44013e-08
ZNF43	4.0631e-11	0.329258	0.749	0.706	1.22767e-06
MSH3	1.10521e-11	0.328927	0.764	0.716	3.33939e-07
SH3YL1	1.98846e-07	0.328752	0.446	0.373	0.00600814
GPR161	4.0369e-09	0.328736	0.515	0.433	0.000121975
LRP1	2.26768e-09	0.328718	0.483	0.394	6.8518e-05
AC234582.1	2.41674e-07	0.328682	0.398	0.328	0.00730219
PPP1R12A	4.39824e-29	0.327603	0.948	0.901	1.32893e-24
HERC4	2.41663e-14	0.32698	0.766	0.693	7.30185e-10
KLHL7	3.1152e-11	0.326791	0.717	0.664	9.41258e-07
MTRNR2L12	3.72465e-45	0.32573	0.989	0.994	1.1254e-40
SNRPN	4.60553e-12	0.324689	0.791	0.735	1.39156e-07
POLI	4.71186e-08	0.323723	0.517	0.444	0.00142369
AC053513.1	9.773e-07	0.322529	0.428	0.36	0.0295291
ETNK1	8.5143e-26	0.321336	0.944	0.907	2.57259e-21
CDKN1A	2.07632e-07	0.321253	0.319	0.248	0.00627361
AC019068.1	6.64721e-09	0.32091	0.746	0.709	0.000200845
SCRN1	2.22713e-07	0.320563	0.452	0.382	0.00672928
TFDP2	1.28158e-26	0.320193	0.916	0.868	3.8723e-22
SLC25A21	1.20051e-13	0.319449	0.804	0.758	3.62735e-09
FAM184A	2.85535e-09	0.318689	0.4	0.314	8.62744e-05
LTBP1	1.0892e-07	0.318262	0.694	0.658	0.00329103
ARHGAP32	1.02441e-29	0.318019	0.946	0.911	3.09526e-25
LIPA	4.04033e-07	0.317882	0.597	0.532	0.0122079
TDRD3	2.67183e-10	0.317867	0.743	0.701	8.07294e-06
METTL15	3.09137e-16	0.317719	0.855	0.806	9.34058e-12
TENM4	5.64084e-43	0.317641	0.982	0.941	1.70438e-38
RASA1	1.18687e-19	0.317634	0.864	0.798	3.58611e-15
CAPN7	4.05805e-10	0.317275	0.639	0.565	1.22614e-05
INTS6	1.15213e-12	0.317167	0.799	0.73	3.48115e-08
HIPK2	9.94152e-27	0.316988	0.925	0.86	3.00383e-22
EXOC1	1.22195e-09	0.316982	0.638	0.564	3.69212e-05
GNAQ	4.44658e-33	0.316919	0.983	0.96	1.34353e-28
PCYOX1	6.24936e-08	0.316567	0.536	0.46	0.00188824
ST6GALNAC5	9.28175e-13	0.31639	0.843	0.806	2.80448e-08
TTBK2	1.39836e-08	0.316241	0.656	0.595	0.000422515
PTCH1	1.96113e-31	0.315443	0.952	0.895	5.92556e-27
HIVEP2	3.10613e-09	0.315081	0.577	0.493	9.38518e-05
LDLRAD3	3.44031e-25	0.314663	0.929	0.897	1.03949e-20
SENP7	1.39879e-24	0.313974	0.83	0.691	4.22645e-20
GPATCH2	7.80923e-17	0.31361	0.836	0.785	2.35956e-12
SLC5A3	1.5474e-12	0.312521	0.745	0.672	4.67548e-08
TTC14	1.47986e-06	0.312432	0.566	0.507	0.044714
FZD3	5.58401e-40	0.311943	0.988	0.967	1.68721e-35
IFT80	1.28341e-09	0.311924	0.673	0.619	3.87782e-05
AKAP10	5.83912e-12	0.311885	0.619	0.53	1.76429e-07
PTPRD	4.05178e-42	0.31174	0.994	0.977	1.22424e-37
RNF13	2.53965e-08	0.311402	0.655	0.598	0.000767355
N4BP2	7.96388e-13	0.310995	0.775	0.717	2.40629e-08
ORC5	1.81043e-08	0.310239	0.659	0.612	0.00054702
DPY19L4	5.98574e-08	0.309846	0.541	0.474	0.00180859
C14orf132	1.53758e-06	0.3095	0.406	0.338	0.046458
PTPRA	8.76113e-19	0.308828	0.901	0.864	2.64717e-14
HIP1	1.5041e-13	0.308619	0.743	0.668	4.54464e-09
ARHGEF26	5.72599e-09	0.308494	0.62	0.552	0.000173011
BAZ2B	1.03328e-41	0.308216	0.985	0.972	3.12205e-37
ZBTB20	5.97741e-23	0.308008	0.823	0.702	1.80607e-18
CDH8	1.95399e-09	0.306863	0.616	0.555	5.90397e-05
OSBPL1A	7.38575e-19	0.306625	0.91	0.845	2.2316e-14
PHF21B	1.84644e-19	0.306487	0.824	0.734	5.57901e-15
STRN3	1.98017e-23	0.305983	0.954	0.935	5.98307e-19
CEP85L	1.61087e-10	0.305931	0.693	0.619	4.86725e-06
SMAD1	7.46224e-07	0.305112	0.585	0.538	0.0225472
PLXNB2	5.06943e-08	0.304981	0.498	0.42	0.00153173
MEGF9	5.76577e-11	0.304695	0.639	0.541	1.74213e-06
UBR2	4.20612e-10	0.304239	0.722	0.661	1.27088e-05
SRPK2	3.41718e-26	0.303916	0.955	0.931	1.0325e-21
FAM172A	1.79793e-15	0.30354	0.872	0.834	5.43244e-11
AGO3	6.77382e-17	0.303439	0.858	0.806	2.04671e-12
AP3B1	2.46805e-20	0.303208	0.935	0.9	7.45722e-16
GPR107	4.05101e-08	0.303185	0.513	0.438	0.00122401
NUMB	4.76344e-12	0.302757	0.718	0.654	1.43927e-07
TMEM47	8.9219e-10	0.302712	0.661	0.595	2.69575e-05
RBM5	1.83783e-11	0.302246	0.706	0.63	5.55301e-07
KIF13A	6.78047e-14	0.301951	0.789	0.725	2.04872e-09
SPPL3	1.87768e-10	0.301341	0.765	0.73	5.67342e-06
PRXL2A	3.5798e-07	0.300726	0.354	0.279	0.0108164
TRIM24	9.7736e-28	0.300666	0.968	0.939	2.95309e-23
ZNF117	4.77244e-11	0.300197	0.558	0.458	1.44199e-06
RSRC1	4.65638e-23	0.300071	0.954	0.922	1.40693e-18
RABGEF1	5.41939e-10	0.300024	0.734	0.69	1.63747e-05
LONP2	4.73888e-09	0.299495	0.705	0.637	0.000143185
TMCC1	2.97398e-12	0.299385	0.865	0.831	8.98589e-08
SPG11	1.46291e-09	0.298786	0.69	0.634	4.42018e-05
TRIB2	1.93959e-08	0.298684	0.33	0.25	0.000586047
KIAA1841	8.58029e-08	0.298197	0.582	0.521	0.00259254
CUL3	5.51984e-20	0.298178	0.922	0.883	1.66782e-15
FNIP1	2.43988e-12	0.29816	0.788	0.748	7.37211e-08
RIN2	1.26267e-18	0.297975	0.707	0.567	3.81514e-14
SUMF1	9.94947e-20	0.297858	0.922	0.894	3.00623e-15
ZNF506	1.80991e-07	0.297322	0.498	0.425	0.00546865
NIPBL	1.03469e-34	0.296226	0.98	0.952	3.12632e-30
CAMKMT	1.23221e-10	0.295543	0.877	0.852	3.72311e-06
DNAJC24	1.82205e-07	0.294868	0.634	0.585	0.00550531
CDK14	1.24262e-24	0.294808	0.946	0.908	3.75458e-20
WDR70	3.74712e-15	0.294752	0.858	0.816	1.13219e-10
DLG1	5.3641e-29	0.29423	0.975	0.941	1.62076e-24
SUCLG2	1.33229e-10	0.293856	0.754	0.698	4.02551e-06
MRTFA	2.41159e-13	0.292842	0.85	0.788	7.28663e-09
CD46	3.41752e-16	0.292379	0.83	0.753	1.0326e-11
AMPH	7.21811e-07	0.292363	0.626	0.58	0.0218095
TRPC4	6.24562e-14	0.291797	0.662	0.576	1.88711e-09
LDAH	8.14062e-10	0.291217	0.784	0.732	2.45969e-05
TRERF1	4.14187e-09	0.291004	0.736	0.672	0.000125147
GRK3	2.75708e-10	0.290199	0.731	0.682	8.33051e-06
EXOC6	1.36478e-14	0.290007	0.82	0.752	4.12368e-10
TBC1D19	2.41225e-11	0.289719	0.603	0.506	7.28862e-07
LRCH3	1.19865e-14	0.289666	0.842	0.782	3.62172e-10
PRDM5	4.864e-15	0.289041	0.777	0.714	1.46966e-10
OSBPL6	1.33281e-06	0.288471	0.663	0.626	0.0402708
GSK3B	5.21614e-41	0.287222	0.992	0.96	1.57606e-36
RAB3C	8.30021e-19	0.287018	0.714	0.57	2.50791e-14
VGLL4	1.77841e-13	0.286501	0.751	0.666	5.37347e-09
INO80D	7.49859e-07	0.286466	0.622	0.559	0.022657
HNRNPLL	5.67238e-10	0.285765	0.709	0.648	1.71391e-05
REST	3.11607e-14	0.28564	0.765	0.68	9.4152e-10
PRKAR1A	5.42547e-10	0.285622	0.636	0.558	1.63931e-05
ERCC6L2	3.88241e-12	0.28495	0.825	0.777	1.17307e-07
SLC30A7	1.58837e-10	0.28476	0.715	0.66	4.79927e-06
CREBBP	5.86777e-19	0.283995	0.883	0.83	1.77295e-14
TBC1D32	1.04878e-06	0.283958	0.66	0.607	0.031689
IGFBP2	3.86894e-15	0.283618	0.855	0.774	1.169e-10
MIB1	1.48717e-37	0.283135	0.971	0.929	4.49348e-33
RCOR3	1.37117e-07	0.281461	0.58	0.517	0.004143
GBF1	2.14222e-08	0.281322	0.693	0.626	0.000647272
MBNL1	2.51267e-16	0.281076	0.927	0.877	7.59204e-12
PGAP1	1.88869e-14	0.280634	0.869	0.814	5.70668e-10
TRIP12	2.82875e-21	0.280628	0.95	0.924	8.54705e-17
ATXN7	5.38444e-07	0.280474	0.608	0.553	0.0162691
MAP2K4	3.0055e-14	0.279974	0.826	0.786	9.08113e-10
PAK3	8.67898e-35	0.279374	0.803	0.599	2.62235e-30
SMOC1	1.34928e-58	0.278841	0.865	0.697	4.07686e-54
SSX2IP	6.23444e-09	0.278532	0.657	0.591	0.000188374
RHOT1	1.92473e-07	0.278153	0.603	0.538	0.00581558
ZFAND3	2.69086e-32	0.27765	0.99	0.975	8.13043e-28
ERC1	1.22493e-21	0.277357	0.943	0.902	3.70112e-17
MON2	5.95647e-14	0.276422	0.851	0.785	1.79975e-09
FIGN	1.54942e-18	0.276388	0.942	0.934	4.68157e-14
MED27	7.01916e-08	0.276252	0.677	0.62	0.00212084
NR2F1	2.87385e-21	0.276139	0.963	0.906	8.68335e-17
TAB2	4.82672e-09	0.275927	0.743	0.692	0.000145839
ATL1	1.31362e-08	0.275448	0.427	0.334	0.000396909
MVB12B	4.25326e-09	0.274944	0.662	0.598	0.000128512
MDM2	1.64549e-10	0.274779	0.812	0.772	4.97184e-06
SHPRH	5.06975e-15	0.274593	0.885	0.832	1.53182e-10
ATAD2B	4.88722e-17	0.274188	0.898	0.84	1.47667e-12
CASC4	1.08021e-10	0.273806	0.781	0.739	3.26385e-06
GABPB1-AS1	3.12878e-11	0.273566	0.791	0.725	9.45361e-07
NXN	2.41173e-19	0.273169	0.93	0.883	7.28705e-15
2006-03-01	4.59733e-26	0.273098	0.964	0.937	1.38908e-21
RAB6A	6.87483e-12	0.272656	0.735	0.648	2.07723e-07
ZNF493	8.84751e-07	0.272495	0.474	0.401	0.0267328
UBE2E1	1.34305e-09	0.272328	0.765	0.72	4.05802e-05
PRMT8	8.71241e-25	0.271856	0.712	0.572	2.63245e-20
PDS5B	5.53819e-25	0.271509	0.966	0.934	1.67336e-20
ARHGAP35	3.40083e-15	0.27098	0.868	0.809	1.02756e-10
EPHB1	1.87257e-28	0.270228	0.948	0.882	5.65796e-24
TSC22D2	3.83862e-12	0.26772	0.764	0.695	1.15984e-07
TNRC6A	3.51164e-24	0.267631	0.961	0.933	1.06104e-19
FNDC3A	5.26648e-32	0.267622	0.948	0.903	1.59127e-27
KMT2C	5.25481e-29	0.267046	0.975	0.94	1.58774e-24
UBR5	1.88182e-24	0.266364	0.975	0.956	5.68593e-20
PDE5A	7.75273e-07	0.266035	0.55	0.49	0.0234249
RNF111	2.39318e-14	0.266018	0.837	0.754	7.23099e-10
SEC24B	2.46687e-10	0.265974	0.803	0.724	7.45366e-06
ASXL3	7.22317e-11	0.265886	0.694	0.599	2.18248e-06
SCAF8	3.20167e-17	0.265713	0.924	0.886	9.67385e-13
HERC2	9.95003e-17	0.26569	0.9	0.858	3.0064e-12
ELOVL6	3.15315e-13	0.265604	0.905	0.883	9.52725e-09
PTBP2	2.05969e-33	0.265502	0.988	0.969	6.22336e-29
BRAF	1.47797e-17	0.263292	0.932	0.896	4.46567e-13
LGR4	9.33386e-32	0.262826	0.992	0.963	2.82023e-27
ANKRD13C	1.09953e-06	0.261944	0.713	0.681	0.0332224
NKAIN2	1.54237e-13	0.261375	0.711	0.629	4.66028e-09
FGD4	4.32136e-17	0.261139	0.912	0.886	1.3057e-12
FRYL	1.22378e-29	0.261045	0.975	0.925	3.69766e-25
RNF169	8.09033e-08	0.260651	0.618	0.556	0.00244449
SLC16A9	1.6228e-09	0.260605	0.686	0.612	4.90328e-05
SUPT20H	9.88424e-09	0.260561	0.722	0.664	0.000298652
AOPEP	2.93711e-10	0.260547	0.86	0.828	8.87449e-06
PPP3CB	1.11108e-07	0.26054	0.71	0.667	0.00335713
WDR26	6.67982e-09	0.26053	0.678	0.599	0.000201831
SECISBP2L	7.51041e-08	0.260191	0.613	0.539	0.00226927
ATF6	7.21188e-09	0.259701	0.741	0.674	0.000217907
KMT5B	7.31755e-07	0.259314	0.706	0.669	0.02211
AC118549.1	1.28214e-10	0.259032	0.859	0.827	3.874e-06
BCL9	1.2105e-06	0.258986	0.651	0.603	0.0365753
HOXB3	1.20348e-07	0.258546	0.36	0.287	0.00363633
FAM168A	1.57671e-09	0.258355	0.769	0.714	4.76402e-05
PIBF1	9.61944e-12	0.257635	0.88	0.858	2.90651e-07
SLAIN1	3.88298e-07	0.257296	0.698	0.652	0.0117324
FTX	1.08353e-35	0.257192	0.987	0.973	3.27389e-31
UBR1	6.42556e-09	0.257155	0.743	0.69	0.000194148
PTPN12	1.02822e-16	0.256934	0.907	0.853	3.10676e-12
ASH1L	1.82377e-17	0.256812	0.942	0.9	5.51052e-13
TLK1	5.82252e-16	0.256494	0.92	0.904	1.75927e-11
NDFIP1	1.51829e-07	0.256187	0.639	0.568	0.00458752
FGF13	1.23114e-22	0.255672	0.995	0.985	3.71989e-18
BIRC6	4.33551e-25	0.255602	0.978	0.963	1.30997e-20
USP34	8.33231e-22	0.255504	0.971	0.951	2.51761e-17
AVL9	1.26343e-07	0.255495	0.738	0.688	0.00381745
CRB1	2.14694e-13	0.255491	0.394	0.284	6.48697e-09
ZFYVE16	3.35166e-10	0.255398	0.754	0.696	1.01271e-05
ITCH	1.38052e-11	0.254185	0.848	0.807	4.17123e-07
TRA2A	1.31048e-14	0.253286	0.903	0.849	3.95961e-10
UBE2W	2.29584e-07	0.252892	0.784	0.764	0.00693687
TNRC6C	9.48847e-17	0.252809	0.87	0.797	2.86694e-12
GPATCH8	2.95248e-11	0.252442	0.917	0.877	8.92091e-07
ZFP36L1	1.37764e-10	0.252178	0.722	0.644	4.16254e-06
RHOBTB3	1.33455e-12	0.251935	0.73	0.636	4.03233e-08
P4HA1	1.17172e-06	0.251773	0.644	0.586	0.0354036
USP32	8.75161e-07	0.251518	0.738	0.693	0.026443
RCOR1	2.02262e-08	0.251437	0.731	0.686	0.000611135
EFCAB2	3.01789e-07	0.251194	0.642	0.578	0.00911856
RAB11FIP3	6.54202e-07	0.251123	0.624	0.564	0.0197667
PHF20L1	3.69517e-12	0.2509	0.769	0.706	1.11649e-07
MTA3	5.44343e-09	0.250737	0.8	0.759	0.000164473

## Sheet: Cluster 1
	p_val	avg_log2FC	pct.1	pct.2	p_val_adj
HIST1H2BO	7.72e-151	2.86254	0.414	0.093	2.33e-146
HIST1H2AG	9.17e-205	2.77386	0.694	0.268	2.77e-200
HIST1H2AL	2.8e-179	2.76122	0.548	0.16	8.46e-175
HIST1H2BK	4.59e-128	2.63192	0.397	0.101	1.39e-123
HIST2H2AB	2.18e-111	2.62187	0.324	0.073	6.59e-107
HIST1H1B	6.22e-225	2.60204	0.883	0.509	1.88e-220
HIST1H2AM	3.92e-84	2.60033	0.215	0.038	1.18e-79
HIST1H2AI	1.27e-87	2.5571	0.223	0.04	3.85e-83
HIST1H3C	5.01e-186	2.53016	0.572	0.167	1.51e-181
HIST2H4B	6.79e-78	2.51275	0.225	0.047	2.05e-73
HIST1H3B	1.27e-219	2.49048	0.811	0.392	3.83e-215
HIST1H2AB	1.65e-133	2.4471	0.396	0.092	5e-129
HIST1H3D	7.8e-206	2.43312	0.644	0.198	2.36e-201
HIST1H2AD	1.56e-136	2.4252	0.434	0.114	4.72e-132
HIST1H1C	7.79e-234	2.42171	0.916	0.601	2.36e-229
HIST1H2BB	3.54e-113	2.3805	0.366	0.092	1.07e-108
HIST1H3I	1.87e-136	2.37685	0.504	0.163	5.67e-132
HIST1H4B	3.08e-67	2.36341	0.183	0.035	9.32e-63
HIST2H2AA4	1.34e-72	2.36221	0.223	0.05	4.04e-68
HIST2H2BF	6.31e-129	2.3507	0.436	0.121	1.91e-124
HIST1H2AE	8.02e-157	2.30654	0.609	0.232	2.42e-152
HIST1H1E	3.72e-147	2.29643	0.853	0.584	1.13e-142
HIST1H2BM	5.29e-86	2.28362	0.276	0.065	1.6e-81
HIST1H3G	4.42e-138	2.25605	0.556	0.207	1.34e-133
HIST1H4I	3.18e-101	2.23836	0.334	0.083	9.62e-97
HIST1H2BJ	1.55e-76	2.16068	0.285	0.078	4.68e-72
HIST1H3A	6.85e-82	2.1488	0.269	0.064	2.07e-77
HIST1H3H	3.86e-105	2.14664	0.361	0.094	1.17e-100
HIST1H2AH	9.19e-157	2.13945	0.649	0.263	2.78e-152
HIST1H2BG	7.25e-98	2.1389	0.423	0.146	2.19e-93
HIST1H2BI	5.61e-67	2.11588	0.213	0.048	1.7e-62
HIST2H2AC	4.11e-220	2.08988	0.857	0.464	1.24e-215
HIST1H4L	1.21e-48	2.08782	0.177	0.046	3.64e-44
HIST1H2BF	2.26e-81	2.03829	0.323	0.096	6.82e-77
HIST1H2AJ	3.58e-79	2.03007	0.313	0.091	1.08e-74
HIST1H4D	1.07e-81	2.02132	0.312	0.087	3.22e-77
HIST1H4H	3.69e-103	2.01039	0.45	0.158	1.11e-98
HIST1H2BD	6.37e-112	1.99159	0.563	0.245	1.92e-107
HIST1H2BL	7.78e-32	1.93624	0.119	0.031	2.35e-27
HIST1H2BC	1.35e-93	1.90184	0.424	0.147	4.07e-89
TRPC3	7.56e-28	1.79108	0.156	0.057	2.28e-23
HIST1H3J	2.29e-72	1.77547	0.353	0.122	6.92e-68
HIST1H4C	3.86e-225	1.76953	0.966	0.764	1.17e-220
HIST1H4E	2.09e-122	1.76662	0.663	0.332	6.32e-118
NOSTRIN	1.1e-59	1.76352	0.299	0.104	3.33e-55
AC011139.1	8.08e-43	1.75832	0.241	0.09	2.44e-38
HIST1H2AK	5.56e-52	1.73902	0.253	0.084	1.68e-47
COL9A1	1.89e-78	1.68619	0.396	0.144	5.72e-74
MIR924HG	5.39e-180	1.63644	0.869	0.661	1.63e-175
PBK	2.3e-118	1.62236	0.606	0.258	6.96e-114
NUP62CL	1.68e-40	1.6182	0.252	0.1	5.07e-36
SPC25	4.35e-148	1.58337	0.73	0.343	1.31e-143
RTKN2	3.06e-161	1.5731	0.802	0.406	9.23e-157
HIST1H2BN	1.6e-58	1.57135	0.383	0.166	4.85e-54
SVEP1	1.91e-21	1.56882	0.122	0.044	5.77e-17
CHST9	6.36e-20	1.56711	0.142	0.06	1.92e-15
SPC24	1.54e-50	1.54826	0.343	0.151	4.64e-46
ECM2	5.26e-37	1.53984	0.217	0.08	1.59e-32
CDH20	4.63e-30	1.53346	0.323	0.177	1.4e-25
KIFC1	6.65e-101	1.53342	0.565	0.245	2.01e-96
HIST1H4J	5.75e-22	1.53	0.102	0.031	1.74e-17
HIST1H2AC	1.83e-79	1.51945	0.502	0.225	5.53e-75
FANCD2OS	1.13e-17	1.51159	0.115	0.045	3.43e-13
FBLN7	1.67e-64	1.50365	0.399	0.166	5.05e-60
IQGAP3	6.65e-43	1.49637	0.269	0.107	2.01e-38
KIF24	3.42e-76	1.48835	0.466	0.198	1.03e-71
AC099845.1	3.54e-19	1.48495	0.133	0.054	1.07e-14
TNFRSF1B	5.04e-15	1.4812	0.113	0.049	1.52e-10
CAMK4	1.39e-89	1.47772	0.573	0.269	4.19e-85
DIAPH3	1.17e-231	1.47566	0.96	0.603	3.54e-227
RADX	3.4e-20	1.4678	0.138	0.056	1.03e-15
GLYATL2	8.67e-57	1.4674	0.372	0.155	2.62e-52
HIST2H2BE	4.2e-44	1.45853	0.284	0.112	1.27e-39
DIAPH3-AS1	1.74e-17	1.44802	0.104	0.038	5.27e-13
ASPN	2.12e-27	1.44428	0.22	0.099	6.4e-23
OGN	2.64e-21	1.44267	0.165	0.072	7.98e-17
ESCO2	4.93e-102	1.43216	0.623	0.295	1.49e-97
MXD3	9.25e-26	1.42179	0.187	0.079	2.79e-21
SYT10	6.52e-47	1.40939	0.345	0.156	1.97e-42
KIF18B	5.39e-91	1.40899	0.587	0.27	1.63e-86
E2F7	7.61e-106	1.40185	0.681	0.352	2.3e-101
E2F8	2.82e-28	1.39444	0.185	0.073	8.52e-24
CEP128	4.63e-150	1.38954	0.853	0.521	1.4e-145
CDC25C	1.38e-48	1.3852	0.377	0.177	4.16e-44
MELK	3.05e-132	1.38436	0.777	0.403	9.23e-128
CIP2A	8.95e-141	1.36956	0.795	0.43	2.7e-136
BX004807.1	1.66e-20	1.36641	0.135	0.053	5.01e-16
NEIL3	1.35e-69	1.35254	0.493	0.231	4.07e-65
AP000944.7	3.05e-12	1.33707	0.104	0.048	9.21e-08
POLQ	2.36e-141	1.32837	0.827	0.431	7.13e-137
KIF15	2.09e-138	1.31921	0.809	0.438	6.31e-134
PLK4	6.88e-95	1.31773	0.609	0.288	2.08e-90
CKAP2L	2.22e-50	1.31191	0.389	0.182	6.72e-46
C21orf58	7.95e-140	1.31178	0.828	0.475	2.4e-135
SKA1	1.49e-42	1.27251	0.323	0.143	4.51e-38
OMD	4.65e-16	1.26952	0.141	0.065	1.4e-11
KIF11	3.53e-139	1.25974	0.846	0.465	1.07e-134
CCDC15	4.77e-44	1.25957	0.393	0.196	1.44e-39
ELOVL2	2.48e-61	1.25475	0.486	0.237	7.5e-57
NDC80	1.06e-86	1.25031	0.621	0.306	3.21e-82
CENPP	1.38e-127	1.23814	0.897	0.615	4.18e-123
LRRC6	1.03e-21	1.23511	0.234	0.122	3.12e-17
EXO1	7.78e-75	1.22744	0.579	0.289	2.35e-70
FANCI	6.34e-129	1.2165	0.856	0.515	1.92e-124
BRIP1	1.38e-155	1.21629	0.917	0.568	4.18e-151
RAD51AP1	8.52e-85	1.21388	0.64	0.332	2.58e-80
KIF4A	1.39e-101	1.20803	0.719	0.371	4.21e-97
ESPL1	1.75e-36	1.19901	0.324	0.156	5.29e-32
STXBP6	8.94e-22	1.1935	0.264	0.143	2.7e-17
RARRES2	5.08e-23	1.19325	0.235	0.118	1.54e-18
C5orf34	6.2e-35	1.19101	0.346	0.18	1.87e-30
HJURP	4.65e-54	1.19086	0.443	0.214	1.41e-49
ANKRD44	5.61e-09	1.18916	0.13	0.076	0.00016963
EMP2	6.28e-39	1.18854	0.363	0.181	1.9e-34
REXO5	1.03e-19	1.18837	0.171	0.078	3.12e-15
TMEM255A	1.35e-10	1.18664	0.116	0.059	4.08e-06
PRKD1	5.29e-58	1.1845	0.513	0.267	1.6e-53
MKI67	8.07e-144	1.18228	0.892	0.541	2.44e-139
CENPI	2.29e-78	1.17895	0.644	0.349	6.93e-74
KCNK2	1.52e-29	1.17847	0.278	0.136	4.59e-25
CIT	4.59e-109	1.17724	0.75	0.401	1.39e-104
TICRR	1.48e-66	1.17684	0.565	0.297	4.49e-62
RRM2	5.87e-127	1.17531	0.859	0.504	1.77e-122
AC074033.1	5.93e-13	1.17284	0.134	0.067	1.79e-08
SHCBP1	5.25e-54	1.17055	0.467	0.234	1.59e-49
GPC6-AS1	1.42e-11	1.17004	0.103	0.048	4.28e-07
ANLN	1.21e-98	1.16478	0.752	0.424	3.66e-94
DOCK10	1.63e-29	1.1566	0.312	0.162	4.94e-25
HIRIP3	2.56e-19	1.15626	0.211	0.109	7.73e-15
CCDC148	6.57e-15	1.15405	0.199	0.112	1.99e-10
ASF1B	1.05e-28	1.15357	0.284	0.143	3.16e-24
CADM2	6.43e-38	1.14572	0.579	0.418	1.94e-33
AC005394.1	9.54e-18	1.13913	0.217	0.118	2.88e-13
PRRX1	2.58e-41	1.13832	0.362	0.174	7.8e-37
HS6ST3	4.41e-69	1.13674	0.63	0.363	1.33e-64
NUF2	4.58e-75	1.13495	0.654	0.376	1.38e-70
NRGN	1.39e-10	1.13469	0.129	0.069	4.21e-06
SKA3	2.42e-51	1.12255	0.47	0.243	7.3e-47
C5	5.16e-15	1.12231	0.102	0.04	1.56e-10
DDX11	7.96e-53	1.11876	0.561	0.338	2.4e-48
KIF23	1.47e-67	1.11651	0.572	0.297	4.45e-63
SCARA3	3.3e-19	1.1155	0.2	0.1	9.96e-15
POC1A	1.43e-27	1.11493	0.285	0.145	4.32e-23
MDGA2	1.89e-28	1.1144	0.454	0.296	5.72e-24
RACGAP1	3.31e-53	1.1098	0.505	0.27	9.99e-49
PCDH7	4.34e-49	1.1093	0.617	0.401	1.31e-44
SLC4A4	1.05e-25	1.10854	0.314	0.175	3.16e-21
FBXO5	1.55e-81	1.1081	0.698	0.391	4.67e-77
CDCA5	2.76e-46	1.10781	0.438	0.225	8.35e-42
POGLUT3	4.78e-23	1.10768	0.24	0.121	1.44e-18
EML5	7.08e-28	1.10445	0.326	0.178	2.14e-23
FANCA	6e-80	1.09506	0.687	0.396	1.81e-75
PDE8A	1.28e-57	1.09037	0.624	0.377	3.87e-53
FOXM1	6.32e-51	1.08748	0.495	0.266	1.91e-46
BUB1B	2.74e-91	1.08727	0.743	0.414	8.28e-87
LYPD6	6.95e-53	1.08694	0.565	0.331	2.1e-48
PLCE1	6.24e-42	1.08251	0.427	0.226	1.88e-37
CEP152	4.33e-87	1.08147	0.738	0.454	1.31e-82
TRAIP	6.74e-22	1.08079	0.254	0.135	2.04e-17
CAV3	6.24e-15	1.07917	0.21	0.12	1.89e-10
ATAD2	7.96e-110	1.07319	0.867	0.556	2.41e-105
CDCA2	8.53e-58	1.07173	0.568	0.308	2.58e-53
UBASH3B	1.65e-17	1.06989	0.232	0.131	4.97e-13
NCAPG2	5.19e-95	1.06944	0.777	0.458	1.57e-90
NCAPG	9.73e-104	1.06874	0.816	0.471	2.94e-99
NEXMIF	4.86e-21	1.063	0.289	0.167	1.47e-16
SPAG5	5.09e-43	1.05776	0.418	0.215	1.54e-38
AC023794.1	4.9e-21	1.05621	0.152	0.061	1.48e-16
AC091057.6	1.78e-12	1.05521	0.16	0.088	5.38e-08
GUCY1A2	3.71e-69	1.05018	0.725	0.466	1.12e-64
ITGB3BP	4.43e-106	1.04331	0.858	0.591	1.34e-101
HMGB2	4.3e-108	1.04265	0.902	0.64	1.3e-103
TJP2	1.4e-55	1.04045	0.545	0.302	4.23e-51
BLM	1.38e-84	1.0381	0.757	0.437	4.17e-80
Z94721.1	3.29e-48	1.03801	0.523	0.293	9.94e-44
GPD2	1.3e-37	1.03305	0.443	0.251	3.94e-33
SFXN5	2.32e-33	1.03288	0.413	0.238	7e-29
CDK1	1.12e-80	1.0328	0.686	0.364	3.38e-76
AC079841.2	6.13e-11	1.03274	0.147	0.082	1.85e-06
NUSAP1	4.2e-101	1.01843	0.843	0.513	1.27e-96
PAG1	9e-08	1.01787	0.11	0.062	0.00272073
RAD54L	1.33e-28	1.01381	0.33	0.177	4.01e-24
GLRA2	1.11e-14	1.01219	0.148	0.072	3.36e-10
CENPQ	1.77e-33	1.0099	0.418	0.242	5.34e-29
RBL1	7.06e-76	1.00943	0.747	0.472	2.13e-71
CENPK	1.54e-108	1.00755	0.878	0.553	4.64e-104
C1orf112	4.42e-49	1.00672	0.558	0.331	1.34e-44
ARHGAP11B	7.31e-63	1.00651	0.6	0.331	2.21e-58
ZFPM2	2.75e-28	1.00567	0.254	0.121	8.31e-24
IFT122	8.47e-31	1.00551	0.386	0.222	2.56e-26
SCAT2	1.19e-07	1.0052	0.123	0.073	0.00358782
INCENP	1.42e-41	1.00461	0.434	0.231	4.3e-37
HIST1H1D	1.05e-39	1.00261	0.447	0.237	3.18e-35
SLC25A40	3.19e-37	1.00076	0.455	0.265	9.64e-33
AC008543.1	3.29e-40	0.999231	0.496	0.289	9.93e-36
SCG5	2.29e-12	0.995008	0.168	0.093	6.93e-08
PTN	1.65e-66	0.994411	0.697	0.434	5e-62
LTBP4	2.94e-24	0.99228	0.35	0.208	8.87e-20
PLSCR4	3.03e-15	0.991284	0.212	0.119	9.15e-11
AL591519.1	1.21e-29	0.987243	0.403	0.238	3.67e-25
ZWINT	8.6e-33	0.987106	0.352	0.181	2.6e-28
KIF18A	3.39e-50	0.984318	0.566	0.329	1.03e-45
ALCAM	8.97e-20	0.984288	0.23	0.121	2.71e-15
STIL	2.59e-53	0.983455	0.559	0.311	7.84e-49
AC090159.1	1.19e-06	0.981188	0.101	0.059	0.0358248
DEPDC1B	1.43e-83	0.978832	0.808	0.533	4.31e-79
TRHDE-AS1	1.27e-13	0.977887	0.153	0.078	3.85e-09
RGS17	1.5e-35	0.97743	0.412	0.227	4.53e-31
HIST1H2BE	1.8e-17	0.976466	0.229	0.126	5.45e-13
GTSE1	8.75e-49	0.97473	0.551	0.313	2.64e-44
CENPU	4.71e-61	0.974034	0.66	0.406	1.42e-56
FANCD2	1.47e-71	0.972806	0.685	0.389	4.44e-67
MAN1A1	1.19e-33	0.971879	0.409	0.227	3.6e-29
SGO1	9.63e-57	0.969094	0.594	0.338	2.91e-52
CEP72	2.4e-19	0.962986	0.243	0.132	7.26e-15
BRCA2	4.18e-81	0.961589	0.792	0.48	1.26e-76
GUCY1B1	2.49e-21	0.9533	0.257	0.135	7.51e-17
CDH8	6.3e-56	0.952908	0.758	0.528	1.9e-51
PRIMA1	2.14e-12	0.951935	0.161	0.087	6.45e-08
PRELID2	3.04e-25	0.951413	0.304	0.161	9.2e-21
DCLRE1B	2.75e-12	0.947924	0.136	0.069	8.32e-08
EPS8	1.84e-62	0.944992	0.716	0.477	5.56e-58
SLC7A3	2.88e-07	0.943332	0.129	0.08	0.00871375
FAM122B	1.07e-28	0.943309	0.353	0.193	3.23e-24
MSH5	7.96e-43	0.937991	0.506	0.293	2.4e-38
OXCT1	3.21e-43	0.937755	0.562	0.355	9.7e-39
EPB41L3	2.17e-44	0.937264	0.577	0.356	6.55e-40
PRC1-AS1	8.56e-11	0.936555	0.163	0.095	2.59e-06
NEMP1	3.05e-44	0.936353	0.511	0.298	9.22e-40
ARHGAP11A	3.24e-48	0.934865	0.562	0.326	9.8e-44
TK1	5.33e-23	0.934447	0.298	0.165	1.61e-18
MYBL2	1.27e-25	0.931023	0.354	0.204	3.84e-21
MCM8	1.94e-54	0.930625	0.645	0.408	5.88e-50
CMTM1	1.89e-13	0.930427	0.219	0.13	5.7e-09
GPC6	3.5e-113	0.927733	0.964	0.888	1.06e-108
H2AFX	1.98e-57	0.924061	0.664	0.401	6e-53
KNL1	3.67e-57	0.922773	0.64	0.377	1.11e-52
SPIN4	1.12e-11	0.922536	0.18	0.105	3.37e-07
CENPL	8.7e-16	0.922406	0.269	0.166	2.63e-11
CENPJ	6.93e-54	0.922343	0.658	0.436	2.09e-49
WDR62	6.18e-26	0.922296	0.364	0.213	1.87e-21
PAQR8	4.64e-08	0.921826	0.106	0.058	0.00140168
EME1	6.08e-12	0.920656	0.185	0.108	1.84e-07
RAD18	4.39e-70	0.919834	0.785	0.545	1.33e-65
KNTC1	3.9e-86	0.915972	0.826	0.557	1.18e-81
DPY19L2	2.59e-18	0.91414	0.295	0.179	7.82e-14
PIEZO2	1.42e-07	0.914128	0.292	0.23	0.00428121
CMC2	9.71e-52	0.913065	0.675	0.449	2.93e-47
ZNF704	7.6e-76	0.911608	0.77	0.491	2.3e-71
SMC4	1.34e-123	0.909501	0.963	0.745	4.05e-119
MOV10	3.77e-19	0.909153	0.299	0.178	1.14e-14
B3GLCT	6.79e-34	0.907825	0.476	0.287	2.05e-29
MIR29B2CHG	7.24e-15	0.906433	0.235	0.141	2.19e-10
TOP2A	5.3e-111	0.906329	0.914	0.598	1.6e-106
OIP5	2.32e-27	0.905749	0.396	0.238	7e-23
DUSP6	3.11e-10	0.904913	0.169	0.101	9.41e-06
CCP110	6.45e-46	0.902606	0.591	0.382	1.95e-41
RELL1	1.94e-27	0.895688	0.398	0.233	5.86e-23
SH3GL2	1.21e-25	0.891428	0.341	0.194	3.64e-21
ARPIN	3.18e-17	0.891008	0.276	0.164	9.6e-13
P2RY12	2.64e-07	0.890196	0.105	0.06	0.00798796
ID1	1.09e-15	0.889385	0.267	0.162	3.31e-11
NCAPH	2.08e-43	0.888219	0.549	0.322	6.28e-39
LIG1	1.18e-39	0.888115	0.554	0.354	3.56e-35
CEP135	8.3e-46	0.887208	0.607	0.393	2.51e-41
DDIAS	2.38e-36	0.886379	0.467	0.267	7.18e-32
ACYP1	2.03e-33	0.885723	0.442	0.258	6.13e-29
CDK2	9.04e-21	0.885351	0.311	0.179	2.73e-16
PCDH11Y	3.05e-23	0.882594	0.427	0.276	9.21e-19
HUNK	3.44e-31	0.881466	0.445	0.269	1.04e-26
HAUS8	2.22e-16	0.87951	0.269	0.162	6.72e-12
RAD54B	1.77e-35	0.87825	0.529	0.336	5.35e-31
RECQL4	3.13e-12	0.877302	0.182	0.103	9.47e-08
AC009630.1	8.72e-09	0.874307	0.219	0.15	0.00026345
FIGNL1	2.89e-15	0.870647	0.256	0.154	8.72e-11
ITGA9-AS1	5.35e-16	0.870379	0.254	0.15	1.62e-11
KIF22	5.9e-32	0.869129	0.478	0.297	1.78e-27
TMEM106C	3.02e-22	0.868084	0.357	0.215	9.13e-18
PRIM2	6.37e-102	0.867393	0.939	0.744	1.93e-97
MTBP	8.83e-41	0.865176	0.624	0.419	2.67e-36
KITLG	1.74e-22	0.863986	0.492	0.356	5.26e-18
PCLAF	2.78e-73	0.863935	0.849	0.553	8.41e-69
FUT9	6.07e-33	0.862957	0.598	0.405	1.83e-28
CYB5RL	2.26e-09	0.86293	0.173	0.106	6.83e-05
RRM1	2.08e-83	0.862307	0.865	0.592	6.29e-79
LPAR1	1.52e-12	0.859905	0.24	0.154	4.59e-08
CDCA4	3.42e-30	0.858647	0.417	0.241	1.03e-25
AC006115.2	3.98e-15	0.8579	0.276	0.173	1.2e-10
SERPINE2	3.75e-20	0.857357	0.266	0.145	1.13e-15
AC092422.1	1.35e-50	0.857044	0.728	0.492	4.09e-46
ITGA2	8.14e-27	0.85617	0.465	0.309	2.46e-22
DBF4B	4.95e-24	0.855947	0.398	0.248	1.5e-19
PLEKHF2	5.05e-13	0.855487	0.202	0.118	1.52e-08
SYNE2	5.96e-143	0.85519	0.993	0.919	1.8e-138
TMPO	3.59e-128	0.855061	0.985	0.862	1.09e-123
HERC3	1.53e-10	0.854942	0.171	0.1	4.64e-06
CENPN	1.4e-37	0.854267	0.513	0.307	4.24e-33
PRTFDC1	2.98e-35	0.852939	0.562	0.382	9.01e-31
CCDC150	3.98e-62	0.852271	0.754	0.476	1.2e-57
NEMP2	8.13e-07	0.850776	0.12	0.073	0.0245553
KIF14	1.56e-49	0.850767	0.614	0.362	4.71e-45
SCML1	2.42e-37	0.847731	0.543	0.344	7.31e-33
AURKB	1.97e-42	0.847676	0.549	0.313	5.95e-38
NMU	8.1e-18	0.846781	0.31	0.192	2.45e-13
GAS2L3	6.2e-28	0.846289	0.426	0.26	1.87e-23
KIF2C	9.49e-38	0.846141	0.476	0.272	2.87e-33
LMCD1	3.78e-11	0.845429	0.164	0.093	1.14e-06
FANCB	3.07e-43	0.84461	0.594	0.364	9.27e-39
HMGN2	3.93e-101	0.844276	0.965	0.834	1.19e-96
TIMELESS	3.51e-37	0.840677	0.536	0.334	1.06e-32
RFC3	4.49e-108	0.840642	0.96	0.737	1.36e-103
CADPS2	5.19e-23	0.839471	0.429	0.282	1.57e-18
ARHGAP26	6.63e-26	0.838408	0.38	0.231	2e-21
DNA2	7.68e-57	0.837269	0.715	0.473	2.32e-52
OVOL2	5.01e-11	0.831845	0.19	0.115	1.51e-06
VRK1	1.44e-81	0.829318	0.88	0.612	4.36e-77
PAK6	1.68e-08	0.827701	0.174	0.111	0.0005079
WDR90	1.56e-09	0.826507	0.179	0.111	4.71e-05
FZD1	6.67e-11	0.824964	0.161	0.091	2.02e-06
PRC1	1.81e-48	0.823662	0.619	0.37	5.47e-44
SFMBT1	3.26e-32	0.822974	0.571	0.387	9.85e-28
SMC2	2.57e-65	0.820967	0.773	0.506	7.77e-61
SNTB1	5.58e-12	0.820881	0.273	0.183	1.69e-07
MNS1	4.77e-19	0.819563	0.3	0.176	1.44e-14
RNASEH2B	2.98e-33	0.81532	0.516	0.329	9.01e-29
HIST1H3E	1.76e-17	0.815147	0.347	0.223	5.33e-13
CDCA8	1.18e-29	0.815014	0.454	0.269	3.56e-25
ALK	2.04e-10	0.812131	0.219	0.14	6.16e-06
TACC3	7.16e-47	0.810576	0.624	0.379	2.16e-42
HAUS5	1.63e-13	0.810322	0.219	0.129	4.92e-09
PCNT	8.99e-42	0.810022	0.687	0.509	2.72e-37
BRCA1	1.95e-62	0.809798	0.751	0.482	5.88e-58
TTK	3.12e-42	0.808665	0.568	0.334	9.41e-38
GINS1	1.69e-50	0.807686	0.686	0.447	5.1e-46
TYMS	3.22e-45	0.807195	0.714	0.497	9.73e-41
FAM111B	5.24e-10	0.806627	0.199	0.127	1.58e-05
AL078459.1	1.27e-22	0.804917	0.382	0.238	3.85e-18
SEMA5A	2.64e-45	0.801712	0.693	0.482	7.97e-41
ZNF276	9.03e-12	0.801081	0.223	0.139	2.73e-07
CDCA3	1.28e-13	0.80071	0.251	0.156	3.88e-09
GPR180	5.09e-21	0.799549	0.367	0.228	1.54e-16
BARD1	2.08e-78	0.799432	0.888	0.647	6.27e-74
E2F2	7.8e-07	0.796748	0.135	0.085	0.0235705
HASPIN	1.22e-07	0.796441	0.109	0.061	0.00369947
CDC7	6.9e-43	0.794723	0.649	0.438	2.09e-38
GPRIN1	4.01e-09	0.793112	0.151	0.089	0.00012107
POLE	8.9e-48	0.791136	0.645	0.406	2.69e-43
KIT	7.71e-17	0.791022	0.263	0.155	2.33e-12
POLA2	5.45e-26	0.790725	0.414	0.252	1.65e-21
MCM10	1.18e-46	0.790668	0.611	0.368	3.57e-42
CEP192	1.42e-69	0.790597	0.846	0.641	4.29e-65
APOLD1	2.1e-25	0.789742	0.325	0.178	6.36e-21
CEP55	1.36e-26	0.788939	0.392	0.23	4.12e-22
AC104073.4	9.94e-26	0.787954	0.407	0.248	3e-21
NCAPD2	2.58e-50	0.787556	0.685	0.458	7.79e-46
AHI1	1.07e-56	0.786954	0.838	0.645	3.23e-52
PIMREG	3.91e-17	0.785314	0.341	0.221	1.18e-12
PTPRM	5.65e-36	0.782173	0.636	0.439	1.71e-31
PCGF5	5.09e-40	0.78055	0.674	0.493	1.54e-35
SOX1	8.73e-18	0.780491	0.286	0.167	2.64e-13
NCAPH2	7.99e-14	0.779375	0.248	0.151	2.41e-09
WDR34	1.47e-24	0.77907	0.438	0.281	4.43e-20
POLD3	5.06e-50	0.778737	0.687	0.443	1.53e-45
LRRC1	3.38e-33	0.777515	0.566	0.375	1.02e-28
NAB1	6.53e-24	0.776433	0.462	0.305	1.97e-19
EFCAB11	2.3e-14	0.776005	0.38	0.271	6.95e-10
CDK5RAP2	4.04e-80	0.774804	0.889	0.752	1.22e-75
AL132633.1	4.72e-25	0.774336	0.494	0.332	1.43e-20
PCDH11X	5.13e-84	0.772444	0.948	0.835	1.55e-79
LUM	1.3e-07	0.771246	0.15	0.095	0.00393777
DPF1	3.56e-13	0.771079	0.249	0.156	1.08e-08
PIDD1	1.36e-07	0.770282	0.192	0.132	0.00411084
TRHDE	4.25e-36	0.769903	0.419	0.229	1.28e-31
EPHA7	4.11e-47	0.769687	0.754	0.562	1.24e-42
AK4	4.43e-28	0.767466	0.49	0.314	1.34e-23
PDLIM3	1.69e-16	0.76641	0.353	0.232	5.1e-12
NIPA1	7.15e-12	0.765995	0.262	0.173	2.16e-07
RTTN	3.03e-49	0.765687	0.787	0.615	9.16e-45
RFC5	6.62e-20	0.764853	0.359	0.224	2e-15
TUBGCP3	9.04e-45	0.764433	0.735	0.554	2.73e-40
TMEM107	1.94e-17	0.764327	0.326	0.205	5.87e-13
CYP4F26P	1.19e-07	0.76197	0.159	0.102	0.0035922
TOP3A	6.64e-33	0.760079	0.594	0.409	2.01e-28
XRCC2	1.77e-42	0.759687	0.631	0.393	5.33e-38
ZGRF1	5.18e-41	0.758497	0.652	0.444	1.57e-36
ATP10A	3.47e-12	0.757306	0.214	0.128	1.05e-07
GRID2	3.37e-50	0.75677	0.844	0.652	1.02e-45
AC016042.1	9.6e-13	0.756331	0.292	0.198	2.9e-08
RBPMS2	7.33e-10	0.752634	0.184	0.114	2.22e-05
CEP295	8.53e-42	0.752629	0.705	0.513	2.58e-37
NRG3	3.37e-55	0.751556	0.865	0.679	1.02e-50
UBE2T	1.68e-22	0.749736	0.432	0.281	5.08e-18
MFSD2A	3.71e-12	0.74922	0.228	0.143	1.12e-07
CLMN	1.32e-10	0.748079	0.229	0.148	3.99e-06
AL021155.5	3.09e-08	0.747726	0.156	0.097	0.00093452
CDC45	6.82e-19	0.745893	0.33	0.2	2.06e-14
TBC1D2B	1.23e-08	0.745283	0.225	0.154	0.00037295
SFRP2	2.8e-26	0.744737	0.517	0.352	8.47e-22
PARPBP	6.95e-48	0.744554	0.684	0.434	2.1e-43
DZIP1L	2.47e-16	0.744545	0.347	0.228	7.48e-12
CENPE	3.17e-55	0.744191	0.852	0.621	9.58e-51
PSMC3IP	3.72e-12	0.743303	0.265	0.173	1.12e-07
MCUB	4.71e-22	0.74306	0.461	0.315	1.42e-17
CDH24	1.16e-10	0.74288	0.194	0.118	3.5e-06
CENPC	1.39e-39	0.742108	0.705	0.529	4.21e-35
DSCC1	4.06e-27	0.74142	0.457	0.277	1.23e-22
CENPM	4.84e-18	0.740571	0.35	0.223	1.46e-13
PMAIP1	8.92e-11	0.740177	0.237	0.155	2.69e-06
AMPH	1.88e-44	0.740036	0.749	0.555	5.68e-40
TMSB15A	3.73e-36	0.739567	0.731	0.573	1.13e-31
FEN1	6.34e-29	0.738441	0.5	0.317	1.92e-24
POLA1	2.69e-74	0.737276	0.939	0.765	8.12e-70
DSN1	1.09e-14	0.736426	0.27	0.165	3.31e-10
PRXL2A	9.46e-20	0.735872	0.412	0.273	2.86e-15
DLEU2	1.62e-76	0.735826	0.946	0.826	4.89e-72
ZNF331	3.28e-26	0.73565	0.5	0.331	9.92e-22
GINS3	5.09e-08	0.735476	0.159	0.1	0.00153795
CLBA1	1.31e-10	0.732023	0.193	0.117	3.95e-06
CCNE2	3.31e-09	0.731855	0.226	0.152	0.00010011
AP002495.1	1.39e-19	0.731713	0.454	0.324	4.19e-15
SLC16A9	3.99e-52	0.730052	0.788	0.595	1.21e-47
ATG16L2	7.25e-07	0.729738	0.169	0.114	0.0219095
CHRNA7	1.12e-16	0.729651	0.336	0.218	3.4e-12
MIS18BP1	1.79e-62	0.729593	0.818	0.532	5.4e-58
MBOAT1	1.91e-20	0.726437	0.361	0.224	5.78e-16
PKP4	1.59e-70	0.726012	0.926	0.71	4.82e-66
HECA	1.28e-08	0.725778	0.178	0.113	0.000386
PHTF2	1.49e-45	0.724414	0.764	0.585	4.52e-41
PER2	2.33e-10	0.724385	0.255	0.174	7.03e-06
DBX2	5.1e-15	0.723894	0.29	0.181	1.54e-10
CNTRL	4.94e-34	0.723881	0.646	0.473	1.49e-29
TEX15	1.89e-12	0.723356	0.234	0.143	5.72e-08
LRRC8C	3.49e-12	0.722063	0.247	0.158	1.06e-07
TPX2	5.79e-64	0.721711	0.808	0.51	1.75e-59
C18orf54	6e-22	0.721462	0.45	0.304	1.81e-17
CAMK1D	2.11e-33	0.72103	0.712	0.537	6.39e-29
WDR17	7.8e-21	0.721015	0.482	0.342	2.36e-16
ADCY1	5.3e-16	0.716287	0.409	0.293	1.6e-11
CEP78	3.09e-46	0.716108	0.783	0.597	9.34e-42
CHTF18	3.51e-10	0.71564	0.263	0.181	1.06e-05
SLF1	3.24e-50	0.714018	0.77	0.559	9.79e-46
ID3	5.76e-16	0.712682	0.387	0.264	1.74e-11
AL365295.1	1.66e-25	0.710175	0.603	0.441	5.02e-21
MDFIC	3.77e-22	0.708976	0.505	0.35	1.14e-17
GPM6A	1.04e-37	0.708909	0.682	0.506	3.14e-33
SDC1	3.46e-09	0.708591	0.266	0.19	0.00010448
CKLF	5.43e-19	0.708137	0.437	0.306	1.64e-14
NPPC	4.75e-12	0.706802	0.26	0.169	1.43e-07
USP1	2.32e-48	0.705672	0.768	0.545	7.01e-44
AC090673.1	1.08e-06	0.70542	0.146	0.095	0.0325751
BCL2	7.85e-65	0.704826	0.88	0.669	2.37e-60
UBR7	2.8e-14	0.703855	0.335	0.226	8.46e-10
COL14A1	1.49e-19	0.703483	0.308	0.179	4.49e-15
TTC21B-AS1	1.8e-07	0.702661	0.159	0.103	0.00544591
PLEKHA7	6.5e-51	0.702335	0.792	0.591	1.96e-46
LMNB1	2.88e-68	0.701283	0.898	0.737	8.7e-64
SMC1A	4.95e-61	0.699237	0.859	0.673	1.49e-56
GGH	5.64e-18	0.699085	0.409	0.275	1.71e-13
ESR2	1.33e-15	0.698873	0.347	0.23	4.03e-11
SLF2	3.66e-37	0.695821	0.697	0.502	1.11e-32
AL080276.2	3.15e-07	0.694123	0.194	0.133	0.00951135
GINS4	1.3e-19	0.693862	0.43	0.287	3.92e-15
MAD2L1	2.02e-42	0.692784	0.665	0.424	6.1e-38
SLC20A1	5.94e-31	0.692534	0.644	0.468	1.79e-26
ORC6	5.28e-48	0.691684	0.754	0.51	1.6e-43
GEN1	8.38e-30	0.690505	0.644	0.471	2.53e-25
SMAD6	2.86e-07	0.689935	0.152	0.098	0.00863745
TEDC2	1.45e-09	0.689436	0.169	0.101	4.38e-05
HELLS	1.27e-79	0.689419	0.964	0.786	3.84e-75
CXCR4	6.8e-12	0.687452	0.279	0.185	2.05e-07
PRIM1	1.76e-21	0.685367	0.437	0.291	5.31e-17
UBL7-AS1	9.53e-15	0.684369	0.368	0.255	2.88e-10
CHAF1A	1.85e-36	0.683801	0.683	0.47	5.58e-32
MRE11	5.95e-28	0.683607	0.573	0.399	1.8e-23
MECOM	8.59e-65	0.683187	0.964	0.853	2.6e-60
ECT2	4.44e-54	0.683184	0.814	0.54	1.34e-49
PASK	6.94e-12	0.683033	0.238	0.149	2.1e-07
AL359317.1	1.03e-09	0.683003	0.227	0.151	3.11e-05
P2RY14	2.22e-12	0.682738	0.304	0.206	6.71e-08
AL022068.1	1.12e-18	0.682707	0.464	0.333	3.4e-14
CNRIP1	4.78e-08	0.68185	0.242	0.173	0.00144335
MAST4	1.2e-27	0.68171	0.569	0.397	3.62e-23
MTMR8	2.04e-08	0.681173	0.198	0.13	0.00061489
LRR1	7.71e-15	0.681035	0.333	0.221	2.33e-10
CKAP2	1.69e-43	0.680617	0.737	0.522	5.09e-39
CCNF	2.23e-11	0.680564	0.326	0.23	6.75e-07
DPP10	8.52e-38	0.679904	0.796	0.61	2.57e-33
MMS22L	8.44e-67	0.679893	0.91	0.665	2.55e-62
CCDC18	4.76e-35	0.679838	0.691	0.499	1.44e-30
PRSS35	1.56e-11	0.679761	0.191	0.112	4.72e-07
H2AFV	4.42e-71	0.678193	0.934	0.8	1.34e-66
RARB	4.62e-50	0.677821	0.858	0.659	1.4e-45
SLC1A4	1.26e-07	0.67658	0.242	0.176	0.00380302
CNTLN	8.07e-53	0.676192	0.863	0.705	2.44e-48
HSPB11	1.58e-18	0.675961	0.49	0.352	4.78e-14
STAG1	4.94e-77	0.675868	0.959	0.922	1.49e-72
LRRCC1	1e-12	0.674836	0.292	0.19	3.03e-08
SRR	2.03e-08	0.673981	0.262	0.189	0.00061342
CENPO	1.49e-23	0.671565	0.511	0.352	4.51e-19
FZD10-AS1	2.37e-11	0.670953	0.248	0.16	7.16e-07
ABHD3	7.06e-25	0.670338	0.616	0.457	2.13e-20
LIN54	2.18e-25	0.669326	0.567	0.402	6.59e-21
PTGR1	8.68e-09	0.66887	0.154	0.092	0.00026232
TBC1D1	6.5e-28	0.668382	0.594	0.42	1.96e-23
ADD3	1.99e-53	0.667663	0.854	0.682	6e-49
STOX1	1.01e-11	0.66679	0.251	0.16	3.05e-07
SGO2	2.34e-33	0.666048	0.593	0.38	7.07e-29
FAM83D	2.08e-16	0.665609	0.352	0.231	6.28e-12
CA2	3.18e-07	0.665054	0.18	0.12	0.00960536
PHF1	1.34e-06	0.664297	0.163	0.109	0.040598
PXMP2	5.29e-11	0.663962	0.31	0.218	1.6e-06
LGR5	2.95e-30	0.66316	0.564	0.364	8.9e-26
CLN6	2.1e-16	0.662765	0.392	0.267	6.35e-12
AL109930.1	1.16e-13	0.662496	0.342	0.235	3.5e-09
ZNF441	6.9e-07	0.662269	0.208	0.147	0.0208619
TCF7	9.44e-08	0.661532	0.218	0.151	0.00285286
MORC4	4.3e-10	0.660625	0.264	0.18	1.3e-05
LAMTOR5-AS1	1.38e-29	0.660585	0.676	0.499	4.18e-25
IDH2	8.05e-26	0.660233	0.59	0.43	2.43e-21
PI4K2B	6.85e-13	0.659891	0.344	0.242	2.07e-08
FREM2	2.01e-17	0.659205	0.356	0.229	6.06e-13
SP1	8.64e-24	0.658768	0.584	0.433	2.61e-19
SASS6	4.71e-26	0.658165	0.573	0.397	1.42e-21
NCAPD3	2.27e-34	0.657712	0.676	0.49	6.85e-30
CLSPN	2.83e-49	0.657646	0.791	0.533	8.56e-45
METTL4	9.29e-11	0.65729	0.362	0.273	2.81e-06
PRR11	2.11e-31	0.657134	0.642	0.448	6.37e-27
SLC16A4	7.69e-08	0.656217	0.227	0.159	0.00232215
AC104806.2	1.65e-08	0.655971	0.259	0.183	0.00049819
ARHGAP19	1.85e-16	0.655903	0.493	0.371	5.59e-12
AC004943.2	1.08e-33	0.655244	0.669	0.49	3.25e-29
SMCO4	2.52e-08	0.653631	0.267	0.193	0.00076003
BICC1	3.87e-24	0.653303	0.529	0.362	1.17e-19
MGME1	3.52e-28	0.651863	0.6	0.425	1.06e-23
RHNO1	4.58e-09	0.649295	0.227	0.151	0.00013852
TEDC1	8.03e-07	0.648736	0.152	0.099	0.024269
ARHGEF26	2.35e-31	0.64484	0.697	0.541	7.11e-27
LIN9	3.78e-29	0.643775	0.61	0.423	1.14e-24
NSMCE4A	8.78e-22	0.643512	0.526	0.374	2.65e-17
AC092821.3	3.53e-17	0.641917	0.456	0.328	1.07e-12
MACROD1	4.41e-09	0.641706	0.237	0.162	0.00013317
GATD1	3.98e-08	0.641151	0.271	0.199	0.00120178
FANCG	3.78e-07	0.639997	0.148	0.094	0.0114258
ST3GAL3	1.5e-32	0.639843	0.7	0.522	4.54e-28
NDC1	9.66e-35	0.639325	0.705	0.507	2.92e-30
GK	1.92e-07	0.638443	0.183	0.122	0.00581352
MANEA	2.88e-12	0.638041	0.34	0.239	8.7e-08
AC073529.1	1.41e-24	0.637972	0.602	0.447	4.26e-20
TAFA4	7.44e-10	0.637942	0.244	0.163	2.25e-05
LIPI	5.32e-08	0.637621	0.216	0.149	0.00160704
CHAC2	1.31e-07	0.637362	0.187	0.124	0.00394419
CYP46A1	1e-07	0.636635	0.253	0.182	0.00302075
KCTD9	1.49e-15	0.635183	0.45	0.329	4.52e-11
CDH11	1.25e-42	0.635136	0.743	0.521	3.77e-38
POLH	2.54e-16	0.634894	0.448	0.321	7.67e-12
JADE1	2.28e-32	0.634316	0.668	0.471	6.88e-28
BUB1	5.22e-29	0.63342	0.574	0.368	1.58e-24
BTG3	1.18e-17	0.632053	0.616	0.509	3.56e-13
SNX7	4.38e-08	0.629187	0.213	0.145	0.0013236
TMEM117	2.22e-37	0.628924	0.793	0.588	6.71e-33
CTXND1	1.2e-24	0.628018	0.527	0.357	3.63e-20
LRP11	1.02e-13	0.627858	0.357	0.243	3.07e-09
LINC00461	3.51e-41	0.626713	0.76	0.523	1.06e-36
MYO5C	4.55e-07	0.62646	0.158	0.102	0.0137375
DVL2	1.3e-10	0.62469	0.288	0.198	3.94e-06
WSB2	1.11e-08	0.623897	0.287	0.209	0.00033497
NUP210	3.56e-14	0.623761	0.447	0.336	1.07e-09
LINC01572	1e-52	0.623693	0.9	0.737	3.03e-48
GMNN	5.16e-40	0.6226	0.744	0.517	1.56e-35
SUCLG2-AS1	9.99e-10	0.62005	0.267	0.185	3.02e-05
PLXDC2	1.49e-30	0.619249	0.71	0.556	4.51e-26
NUP35	2.08e-27	0.618168	0.611	0.442	6.28e-23
ZBTB25	1.95e-14	0.616801	0.391	0.276	5.91e-10
NEGR1	6.47e-37	0.616766	0.544	0.341	1.95e-32
KIF20B	2.03e-48	0.616702	0.824	0.551	6.12e-44
MPHOSPH9	6.19e-39	0.616171	0.781	0.62	1.87e-34
MASTL	4.09e-28	0.614724	0.57	0.382	1.24e-23
DHFR	1.34e-32	0.614321	0.758	0.578	4.05e-28
CBX5	6.08e-80	0.61354	0.988	0.927	1.84e-75
PLAGL1	1.14e-17	0.612104	0.528	0.396	3.44e-13
RFX2	1.4e-29	0.61194	0.703	0.535	4.23e-25
AL662797.1	1.13e-06	0.611127	0.129	0.079	0.0341953
ASPM	9.96e-65	0.610875	0.853	0.538	3.01e-60
CCDC93	4.1e-17	0.610279	0.477	0.348	1.24e-12
HAUS4	1.26e-10	0.609754	0.271	0.183	3.82e-06
ASRGL1	8.03e-12	0.608937	0.332	0.234	2.43e-07
AL161891.1	5.06e-11	0.608625	0.277	0.186	1.53e-06
PHF10	6.05e-28	0.608177	0.66	0.503	1.83e-23
ZNF492	4.91e-11	0.60689	0.23	0.142	1.48e-06
SPAG17	3.05e-09	0.60658	0.286	0.204	9.2e-05
ARNTL2	1.18e-12	0.605864	0.398	0.288	3.58e-08
TSHZ2	4.76e-45	0.605736	0.87	0.707	1.44e-40
SPATA5	4.77e-58	0.60353	0.943	0.834	1.44e-53
ALPL	1.44e-09	0.603476	0.332	0.245	4.34e-05
TRABD2B	5.29e-08	0.601658	0.232	0.163	0.00159697
PPP2R3C	4.52e-20	0.601575	0.611	0.479	1.37e-15
NNT-AS1	1.31e-11	0.600299	0.36	0.261	3.96e-07
ADCY3	5.05e-17	0.600224	0.457	0.324	1.53e-12
RASSF2	5.01e-21	0.599322	0.508	0.354	1.51e-16
AC234582.1	2.95e-14	0.59871	0.445	0.324	8.9e-10
DYRK4	8.39e-09	0.597873	0.243	0.167	0.00025354
TMEM237	3.69e-16	0.596462	0.471	0.345	1.12e-11
POLE2	1.27e-21	0.595907	0.535	0.376	3.83e-17
TCTEX1D2	3.56e-19	0.595182	0.511	0.369	1.07e-14
DCK	4.1e-10	0.59386	0.312	0.223	1.24e-05
GABPB1	4.99e-20	0.593565	0.616	0.474	1.51e-15
CENPH	1.34e-25	0.592886	0.593	0.417	4.05e-21
INSR	1.09e-09	0.592817	0.275	0.191	3.29e-05
CLGN	9.87e-13	0.592602	0.408	0.295	2.98e-08
PRRT2	2.7e-08	0.591456	0.252	0.178	0.00081655
DEK	2.78e-79	0.590859	0.994	0.878	8.4e-75
UNC119B	4.08e-09	0.58733	0.312	0.227	0.00012342
MIR31HG	5.42e-10	0.585955	0.331	0.239	1.64e-05
CCDC160	7.07e-07	0.584937	0.199	0.138	0.0213551
MDC1	8.59e-20	0.582058	0.481	0.331	2.59e-15
AMOT	3.65e-11	0.581045	0.307	0.211	1.1e-06
ICA1L	6.55e-12	0.580989	0.399	0.296	1.98e-07
BORA	3.04e-10	0.5802	0.304	0.214	9.19e-06
PARP2	8.63e-11	0.579792	0.331	0.236	2.61e-06
FAF1	2.51e-62	0.577574	0.967	0.886	7.59e-58
ENOSF1	5.07e-18	0.576515	0.535	0.402	1.53e-13
TNFAIP8	7.53e-23	0.576141	0.578	0.414	2.28e-18
ATAD5	9.31e-46	0.576123	0.845	0.634	2.81e-41
DLGAP5	1.24e-35	0.576117	0.67	0.423	3.75e-31
HELLPAR	2.37e-10	0.575922	0.287	0.197	7.15e-06
DEPDC1	1.36e-16	0.574693	0.399	0.264	4.1e-12
SVIP	9.69e-11	0.573989	0.328	0.231	2.93e-06
IKBIP	1.78e-14	0.573897	0.543	0.431	5.38e-10
ANKRD18B	4.64e-09	0.573264	0.348	0.263	0.00014014
FGFR1OP	1.46e-35	0.573025	0.777	0.619	4.41e-31
HMGA2-AS1	1.29e-15	0.572039	0.426	0.301	3.9e-11
AC012459.1	1.36e-07	0.571774	0.289	0.216	0.00411301
DPY19L1	3.15e-32	0.569197	0.749	0.6	9.52e-28
AC004158.1	2.67e-08	0.568988	0.256	0.183	0.00080712
CARMIL1	1.97e-17	0.567611	0.494	0.358	5.96e-13
RANBP17	4.18e-57	0.567251	0.963	0.872	1.26e-52
TBC1D31	2.19e-18	0.566423	0.577	0.436	6.62e-14
DDAH1	4.89e-31	0.56433	0.743	0.565	1.48e-26
FANCL	2.36e-39	0.563261	0.842	0.666	7.13e-35
ERI2	1.17e-10	0.56089	0.365	0.27	3.52e-06
CSRP2	1.58e-25	0.56012	0.732	0.586	4.77e-21
EZH2	3.19e-59	0.559987	0.957	0.874	9.65e-55
CCDC173	1.88e-08	0.557566	0.288	0.209	0.00056693
MND1	1.34e-34	0.557166	0.722	0.505	4.06e-30
CEP41	2.8e-07	0.556821	0.295	0.225	0.0084718
FGD5-AS1	4.18e-23	0.555933	0.673	0.557	1.26e-18
CCDC34	5.35e-21	0.555911	0.634	0.486	1.62e-16
DOCK5	2.43e-15	0.555893	0.438	0.312	7.34e-11
ARHGEF10	6.04e-27	0.554989	0.706	0.547	1.82e-22
FAM181A	6.45e-11	0.55388	0.284	0.191	1.95e-06
THBS1	8.05e-18	0.553804	0.386	0.251	2.43e-13
NKAIN2	3.7e-36	0.5508	0.799	0.616	1.12e-31
KCNC1	2.61e-08	0.549334	0.286	0.209	0.00078905
WDR76	2.66e-16	0.549026	0.408	0.277	8.03e-12
PCNA	3.39e-23	0.548475	0.757	0.603	1.02e-18
HMGA2	2.09e-62	0.546922	0.981	0.855	6.31e-58
TBL1Y	5.76e-12	0.546891	0.356	0.252	1.74e-07
VOPP1	4.07e-28	0.546576	0.768	0.599	1.23e-23
STARD4	2.05e-16	0.546513	0.57	0.452	6.2e-12
AC018730.1	5.77e-07	0.546416	0.249	0.185	0.0174294
PAXX	8.2e-09	0.546006	0.307	0.223	0.00024788
FMNL3	2.32e-09	0.545915	0.314	0.227	7e-05
FANCM	9.33e-16	0.545487	0.552	0.435	2.82e-11
BRI3BP	5.12e-14	0.544639	0.439	0.318	1.55e-09
SLITRK5	1.5e-07	0.543612	0.304	0.228	0.0045422
TTYH1	3.87e-31	0.54352	0.704	0.5	1.17e-26
MPP7	9.1e-09	0.543039	0.231	0.156	0.00027489
MAMLD1	5.77e-20	0.542718	0.481	0.323	1.74e-15
TRIP13	8.18e-11	0.542495	0.29	0.194	2.47e-06
HAUS2	3.17e-11	0.541884	0.373	0.271	9.58e-07
AS3MT	2.85e-07	0.540668	0.188	0.125	0.00861198
BVES	1.23e-07	0.53931	0.23	0.161	0.00371877
MIATNB	1.27e-08	0.5392	0.267	0.188	0.00038303
KIAA1841	1.49e-18	0.538564	0.641	0.514	4.51e-14
KIF7	4.35e-08	0.53853	0.286	0.211	0.00131512
RBBP9	4.46e-08	0.537771	0.239	0.165	0.00134851
CCN1	3.76e-25	0.537745	0.529	0.36	1.14e-20
ATRNL1	3.24e-22	0.537689	0.711	0.581	9.79e-18
XYLT1	4.49e-32	0.537635	0.763	0.588	1.36e-27
NRARP	2.4e-09	0.536892	0.332	0.244	7.26e-05
SEPTIN10	4.03e-30	0.535705	0.804	0.667	1.22e-25
ODF2	1.07e-15	0.534239	0.515	0.39	3.23e-11
IL6ST	6.83e-26	0.534221	0.677	0.512	2.06e-21
ITPKB	6.2e-08	0.534075	0.215	0.146	0.00187312
CDK14	7.66e-57	0.533605	0.97	0.906	2.31e-52
SOAT1	1.73e-13	0.532955	0.515	0.401	5.21e-09
EXOC6	1.15e-41	0.532939	0.889	0.743	3.48e-37
CDH4	3.62e-37	0.532752	0.867	0.679	1.09e-32
AL354696.2	4.96e-11	0.531961	0.397	0.291	1.5e-06
CDKN1B	7.56e-11	0.531426	0.438	0.341	2.28e-06
COBLL1	3.98e-20	0.531231	0.444	0.294	1.2e-15
PCSK5	6.17e-18	0.530815	0.576	0.433	1.87e-13
TRAF3IP2-AS1	1.08e-30	0.530167	0.883	0.801	3.27e-26
MSI1	4.87e-24	0.529102	0.71	0.561	1.47e-19
PEA15	1.14e-08	0.528822	0.272	0.192	0.00034379
SYDE2	2.3e-10	0.528465	0.37	0.273	6.94e-06
DCLRE1A	1.87e-08	0.528289	0.273	0.192	0.00056606
RAB3IP	8.58e-18	0.528181	0.552	0.415	2.59e-13
NUP85	1.2e-12	0.527375	0.423	0.313	3.62e-08
HAT1	2.54e-19	0.527298	0.593	0.451	7.67e-15
TUBA1B	9.03e-58	0.526805	0.977	0.878	2.73e-53
CHEK2	9.58e-19	0.526801	0.43	0.287	2.89e-14
CHEK1	1.48e-32	0.526455	0.785	0.586	4.48e-28
MDM1	3.62e-08	0.526387	0.258	0.181	0.00109381
AC119673.2	4.47e-08	0.5262	0.149	0.089	0.00135043
STAT1	5.03e-10	0.524825	0.409	0.313	1.52e-05
HSPA4L	1.61e-18	0.524169	0.628	0.491	4.87e-14
S1PR1	1.46e-08	0.524079	0.238	0.163	0.00043986
NT5DC2	7.42e-13	0.523384	0.294	0.189	2.24e-08
SCLT1	2.52e-32	0.522267	0.8	0.637	7.62e-28
CCN2	2.27e-28	0.519501	0.682	0.505	6.86e-24
STRIP2	3.15e-09	0.516556	0.339	0.25	9.52e-05
UTRN	1.71e-51	0.516482	0.939	0.847	5.16e-47
DNAJC9	1.54e-26	0.515659	0.751	0.608	4.64e-22
CALML4	8.91e-07	0.515152	0.261	0.196	0.0269147
PDE4B	9.37e-19	0.514979	0.616	0.46	2.83e-14
GJC1	7.3e-31	0.51468	0.818	0.688	2.21e-26
CEP85	1.32e-08	0.514642	0.318	0.236	0.00040027
KLHL2	7.15e-16	0.5127	0.524	0.392	2.16e-11
CHAF1B	7.77e-07	0.512083	0.264	0.198	0.0234666
ID4	5.09e-27	0.511655	0.712	0.525	1.54e-22
HSPG2	1.15e-09	0.5109	0.383	0.29	3.48e-05
SDC2	2.83e-34	0.509486	0.811	0.638	8.54e-30
RNF157	1.09e-07	0.509064	0.247	0.175	0.00329116
ANKRD36C	1.99e-21	0.508905	0.701	0.581	6.01e-17
DENND1B	5.44e-08	0.508568	0.314	0.235	0.00164273
SFI1	8.92e-12	0.507845	0.462	0.357	2.7e-07
AC079298.3	2.39e-11	0.507608	0.269	0.177	7.23e-07
MAP3K20	8.61e-21	0.507198	0.696	0.556	2.6e-16
WDPCP	1.91e-25	0.507188	0.811	0.688	5.76e-21
ARRDC3	1.68e-15	0.507176	0.574	0.465	5.07e-11
GUSB	9.26e-09	0.506525	0.416	0.334	0.00027969
CCDC14	7.95e-48	0.506101	0.927	0.862	2.4e-43
KANK1	2e-21	0.504979	0.535	0.365	6.05e-17
SMYD4	2.53e-09	0.503576	0.345	0.257	7.63e-05
DAB1	6.94e-51	0.503311	0.978	0.909	2.1e-46
ZADH2	7.03e-07	0.503082	0.2	0.138	0.0212408
KMT5A	1.34e-07	0.502778	0.348	0.273	0.00406173
CDK6	1.36e-28	0.502599	0.816	0.683	4.11e-24
SNX24	4.23e-12	0.501836	0.52	0.414	1.28e-07
H1F0	1.97e-09	0.501514	0.577	0.508	5.95e-05
DBF4	1.59e-28	0.501336	0.772	0.601	4.81e-24
TUBGCP5	6.96e-09	0.501273	0.409	0.326	0.00021034
SAE1	3.09e-36	0.500895	0.861	0.725	9.34e-32
NCR3LG1	2.34e-07	0.500295	0.287	0.214	0.00706111
CRISPLD1	1.02e-16	0.500035	0.597	0.473	3.08e-12
RGS7	4.92e-14	0.49969	0.624	0.514	1.49e-09
COMMD4	1.84e-12	0.499688	0.418	0.304	5.57e-08
RFC4	3.72e-13	0.499516	0.471	0.353	1.12e-08
DPY19L4	1.31e-14	0.498628	0.583	0.472	3.96e-10
CA8	6.9e-19	0.49855	0.702	0.58	2.09e-14
SLC25A21	2e-22	0.498494	0.852	0.751	6.03e-18
FBXL5	4.06e-31	0.497698	0.852	0.733	1.23e-26
AP1S1	1.27e-07	0.496287	0.303	0.227	0.00383185
UMAD1	1.87e-16	0.496166	0.653	0.533	5.66e-12
FADS1	8.25e-31	0.495228	0.86	0.748	2.49e-26
PGRMC1	2.68e-26	0.494758	0.806	0.714	8.09e-22
MED12L	1.48e-31	0.494363	0.8	0.636	4.46e-27
PSMC3	1.64e-17	0.49429	0.612	0.47	4.94e-13
POU3F3	1.09e-14	0.494248	0.575	0.448	3.3e-10
LRRC57	8.28e-07	0.49407	0.264	0.196	0.0250154
YEATS4	4.51e-15	0.493537	0.513	0.39	1.36e-10
C12orf40	9.34e-07	0.49273	0.201	0.139	0.0282358
TMEM243	1.62e-07	0.49212	0.308	0.231	0.00489338
NHLRC3	6.16e-11	0.491997	0.434	0.329	1.86e-06
MLH1	3.47e-11	0.48948	0.519	0.415	1.05e-06
RPA3	4.02e-11	0.489091	0.503	0.397	1.21e-06
FBN2	3.31e-47	0.488208	0.929	0.769	9.99e-43
SMYD2	6.44e-16	0.487283	0.509	0.376	1.95e-11
NUMA1	9.36e-18	0.48704	0.653	0.543	2.83e-13
LTBP1	3.28e-29	0.486851	0.799	0.637	9.92e-25
PRIMPOL	4.04e-08	0.485768	0.387	0.305	0.00122125
AP001347.1	5.22e-46	0.484343	0.949	0.862	1.58e-41
EML1	3.44e-20	0.483919	0.674	0.548	1.04e-15
RAD1	7.03e-09	0.483884	0.374	0.288	0.00021233
WDYHV1	1.02e-07	0.483503	0.351	0.273	0.00307606
AC011603.2	1.94e-08	0.482669	0.357	0.271	0.00058647
CEP162	1.96e-18	0.482181	0.671	0.555	5.91e-14
CEP57L1	1.92e-11	0.47962	0.5	0.402	5.82e-07
RPA1	3.86e-12	0.479389	0.52	0.413	1.17e-07
RAD51C	7.87e-09	0.478786	0.452	0.362	0.00023793
APOO	6.89e-08	0.478723	0.331	0.253	0.00208137
FAM174B	6.36e-07	0.477795	0.27	0.202	0.0192215
PRDM5	3.81e-27	0.477511	0.821	0.71	1.15e-22
ZFP36L1	9.12e-27	0.476721	0.782	0.637	2.76e-22
FBN1	5.27e-10	0.476658	0.367	0.272	1.59e-05
FANCC	9.37e-25	0.47638	0.79	0.655	2.83e-20
PAXIP1	4.73e-11	0.475017	0.438	0.334	1.43e-06
DGCR8	8.78e-14	0.474459	0.541	0.431	2.65e-09
ZNF519	3.09e-24	0.473124	0.774	0.635	9.33e-20
OSBPL3	1.2e-21	0.473027	0.762	0.622	3.62e-17
LIMCH1	1.11e-37	0.472918	0.919	0.774	3.36e-33
GALNT13	4.42e-29	0.472368	0.899	0.749	1.34e-24
CTDSPL2	1.64e-33	0.470012	0.887	0.758	4.94e-29
DNMT1	2.51e-33	0.468298	0.861	0.706	7.59e-29
ZNF367	5.98e-11	0.467556	0.343	0.243	1.81e-06
CTTNBP2	7.32e-11	0.467216	0.337	0.235	2.21e-06
CBFB	3.63e-14	0.466932	0.648	0.528	1.1e-09
EMB	1.79e-08	0.466585	0.269	0.188	0.00054205
LAMA1	1.41e-44	0.464686	0.944	0.853	4.26e-40
STIM1	5.03e-07	0.463408	0.398	0.33	0.0151964
RMI1	4.86e-19	0.463002	0.637	0.475	1.47e-14
SP4	5.92e-15	0.462638	0.622	0.507	1.79e-10
AC125613.1	1.06e-16	0.461866	0.591	0.465	3.21e-12
CCNA2	1.01e-24	0.460091	0.593	0.394	3.07e-20
WWOX	1.26e-44	0.458056	0.983	0.897	3.8e-40
BIRC5	1.12e-20	0.457477	0.612	0.442	3.39e-16
AMOTL1	9.11e-21	0.457053	0.814	0.7	2.75e-16
EED	1.55e-12	0.456152	0.573	0.46	4.69e-08
ERI1	2.33e-13	0.455799	0.5	0.38	7.03e-09
TAFA5	2.57e-07	0.455535	0.149	0.092	0.00775115
H2AFY	5.54e-32	0.455425	0.899	0.822	1.68e-27
DIAPH1	8.31e-20	0.454422	0.72	0.586	2.51e-15
PROM1	1.09e-31	0.454346	0.867	0.69	3.29e-27
EFCAB2	2.82e-16	0.453943	0.679	0.576	8.52e-12
DIXDC1	3.58e-17	0.45284	0.702	0.584	1.08e-12
N4BP2	1.28e-25	0.45265	0.828	0.711	3.86e-21
ISYNA1	4.45e-09	0.452541	0.445	0.358	0.00013433
RBBP8	1.18e-27	0.452047	0.792	0.596	3.57e-23
ALMS1	2.63e-31	0.451389	0.901	0.782	7.94e-27
ZNF709	1.2e-06	0.450457	0.362	0.293	0.0363795
KBTBD2	1.68e-10	0.450353	0.511	0.413	5.06e-06
INIP	5.82e-09	0.449968	0.432	0.341	0.00017576
STARD9	1.42e-14	0.449899	0.661	0.541	4.3e-10
LINC02306	4.13e-20	0.449633	0.679	0.526	1.25e-15
USP12	8.76e-11	0.449367	0.576	0.475	2.65e-06
AFF3	2.5e-34	0.448159	0.939	0.844	7.56e-30
ARSB	4.8e-07	0.447685	0.437	0.367	0.0144891
AP001011.1	6.75e-13	0.447666	0.591	0.484	2.04e-08
POLE3	3.26e-10	0.447377	0.477	0.375	9.86e-06
TTF2	2.68e-18	0.446651	0.621	0.466	8.11e-14
RBM15	7.16e-13	0.446065	0.564	0.461	2.16e-08
STRN	1.31e-14	0.445429	0.668	0.553	3.97e-10
CTCF	1.69e-17	0.44434	0.747	0.621	5.11e-13
HMGXB4	1.84e-14	0.444093	0.633	0.524	5.56e-10
ERBB4	1.57e-27	0.444058	0.794	0.62	4.75e-23
TULP3	1.26e-08	0.443696	0.447	0.362	0.00037935
MSRB3	8.18e-18	0.442883	0.55	0.397	2.47e-13
DTYMK	2.66e-14	0.441665	0.572	0.438	8.05e-10
KIF1C	9.61e-07	0.441319	0.297	0.225	0.0290227
WDHD1	5.02e-31	0.441031	0.802	0.598	1.52e-26
DNAH6	1.31e-06	0.440467	0.377	0.306	0.0394959
NUP155	9.49e-23	0.440369	0.747	0.599	2.87e-18
AIF1L	1.68e-07	0.439897	0.317	0.238	0.00506479
NECTIN3	2.77e-33	0.438675	0.923	0.834	8.38e-29
C1GALT1	4.81e-10	0.438534	0.531	0.441	1.45e-05
ZC3H12B	9.6e-10	0.438011	0.439	0.341	2.9e-05
H1FX	2.78e-10	0.437861	0.622	0.53	8.4e-06
CGGBP1	2.91e-25	0.437463	0.851	0.76	8.8e-21
YAP1	5.71e-31	0.437166	0.888	0.746	1.72e-26
DCLRE1C	6.21e-09	0.436208	0.448	0.358	0.00018756
SRCAP	8.34e-10	0.435152	0.464	0.365	2.52e-05
NRF1	4.39e-24	0.434845	0.796	0.671	1.33e-19
NET1	7.74e-12	0.43475	0.56	0.454	2.34e-07
LAMA4	2.12e-14	0.434341	0.437	0.309	6.39e-10
PPM1D	8.48e-12	0.434207	0.68	0.587	2.56e-07
CEP89	7.52e-09	0.433575	0.463	0.381	0.0002272
S100PBP	7.93e-11	0.4329	0.507	0.41	2.4e-06
HMGB3	1.35e-18	0.432794	0.749	0.629	4.09e-14
LIN52	1.08e-14	0.432401	0.662	0.555	3.26e-10
NOTCH1	3.78e-18	0.431932	0.625	0.471	1.14e-13
SENP1	7.84e-13	0.429986	0.511	0.396	2.37e-08
FSIP1	5.84e-13	0.429942	0.557	0.44	1.76e-08
DGKI	1.9e-09	0.429842	0.518	0.421	5.73e-05
LINC00472	3.19e-24	0.429736	0.725	0.568	9.64e-20
FGF9	2.52e-08	0.429544	0.344	0.257	0.00076131
ARHGEF40	2.06e-07	0.429481	0.332	0.254	0.00621511
HAUS1	5.15e-14	0.427626	0.604	0.48	1.56e-09
SPATA33	3.15e-07	0.427588	0.289	0.216	0.00951077
GAS1	1.74e-09	0.427178	0.321	0.229	5.27e-05
PLEKHG4B	6.8e-25	0.426578	0.81	0.68	2.06e-20
EPB41L2	1.56e-26	0.425575	0.881	0.74	4.72e-22
YPEL1	6.84e-08	0.425469	0.4	0.316	0.00206552
ACAT2	1.04e-20	0.425233	0.795	0.672	3.13e-16
C2CD3	9.5e-12	0.425023	0.591	0.493	2.87e-07
HADH	7.06e-09	0.424761	0.457	0.363	0.00021344
NFATC2IP	5.98e-13	0.42461	0.543	0.424	1.81e-08
OGFRL1	6.79e-07	0.424222	0.271	0.199	0.0205139
SPIDR	3.7e-35	0.423786	0.965	0.886	1.12e-30
HMGB1	4.09e-51	0.422698	0.995	0.984	1.24e-46
CYB5B	5.39e-14	0.422028	0.706	0.606	1.63e-09
SKA2	1.96e-28	0.421698	0.894	0.808	5.91e-24
CPSF7	2.28e-13	0.421357	0.612	0.494	6.87e-09
KIF20A	2.42e-07	0.421179	0.272	0.196	0.0073263
EFHC1	6.04e-16	0.421162	0.581	0.441	1.82e-11
TMEM97	1.6e-22	0.42031	0.82	0.71	4.83e-18
IRF2BP2	2.28e-07	0.42011	0.442	0.366	0.00688612
IDI1	8.52e-15	0.419487	0.742	0.655	2.57e-10
TEAD4	4.67e-07	0.419398	0.331	0.254	0.014125
TONSL	1.29e-06	0.41914	0.268	0.199	0.0390197
RAD51B	5.41e-22	0.416749	0.948	0.844	1.63e-17
LIN7A	7.69e-08	0.416515	0.35	0.268	0.00232401
MTHFD1L	1.5e-22	0.416245	0.87	0.736	4.52e-18
SUV39H2	4.83e-13	0.416149	0.593	0.478	1.46e-08
KATNAL1	6.34e-13	0.415918	0.625	0.514	1.91e-08
ELMO1	6.28e-33	0.415834	0.869	0.676	1.9e-28
POLD1	4.94e-07	0.415534	0.287	0.213	0.014926
MBNL3	8.27e-17	0.415193	0.688	0.55	2.5e-12
GKAP1	1.21e-06	0.414897	0.404	0.329	0.0365806
NPHP4	4.29e-08	0.414712	0.392	0.307	0.00129706
LPGAT1	1.71e-11	0.414694	0.585	0.477	5.17e-07
FKBP5	6.73e-13	0.414028	0.63	0.521	2.03e-08
TMTC3	3.52e-08	0.413473	0.522	0.44	0.00106305
LIX1	6.78e-14	0.413197	0.608	0.487	2.05e-09
DNAH11	1.29e-06	0.413104	0.246	0.179	0.0388418
KLHL22	3.62e-08	0.413019	0.473	0.386	0.00109244
AC024230.1	7.48e-07	0.412734	0.134	0.083	0.0225906
C1orf159	3.16e-07	0.412194	0.377	0.298	0.00953558
FAM161A	1.15e-09	0.4109	0.5	0.405	3.47e-05
ZNRF2	1.14e-06	0.409836	0.313	0.238	0.0343864
ALYREF	1.65e-06	0.409686	0.339	0.266	0.0498499
ZNF682	6.71e-11	0.409594	0.517	0.415	2.03e-06
CDKAL1	3.07e-41	0.409172	0.974	0.937	9.28e-37
JAM2	7.29e-23	0.408396	0.823	0.703	2.2e-18
FRAS1	2.24e-30	0.408145	0.965	0.9	6.77e-26
FCHSD2	6.22e-22	0.407708	0.852	0.74	1.88e-17
STK3	1.79e-32	0.407117	0.953	0.851	5.42e-28
ANKRD36	8.5e-14	0.405604	0.672	0.574	2.57e-09
DEPDC5	6.25e-09	0.405374	0.451	0.355	0.00018893
CEP44	4.67e-11	0.403935	0.503	0.404	1.41e-06
NEO1	2.89e-30	0.40326	0.922	0.814	8.73e-26
BMPR1B	1.02e-31	0.40218	0.941	0.86	3.09e-27
BRD8	8.45e-10	0.402154	0.536	0.441	2.55e-05
SCD	1.51e-21	0.401533	0.875	0.822	4.56e-17
ZNF107	4.36e-12	0.401382	0.603	0.495	1.32e-07
TENT4A	1.7e-09	0.400985	0.591	0.499	5.13e-05
NEDD4	5.83e-15	0.400495	0.423	0.288	1.76e-10
MYB	2.23e-07	0.399637	0.229	0.159	0.0067267
NPAT	2.81e-10	0.398756	0.561	0.465	8.48e-06
IQGAP1	1.44e-19	0.397741	0.655	0.501	4.35e-15
XYLB	1.18e-07	0.396764	0.363	0.278	0.00356713
TENM3	1.61e-47	0.396614	0.994	0.982	4.86e-43
CTDSPL	2.54e-13	0.396259	0.647	0.521	7.67e-09
GABRG3	4.35e-15	0.394875	0.585	0.44	1.32e-10
C14orf132	1.1e-08	0.39466	0.432	0.339	0.0003312
RBBP7	6.38e-14	0.394657	0.687	0.589	1.93e-09
LRCH1	5.85e-11	0.394192	0.508	0.392	1.77e-06
ASB18	1.53e-07	0.392973	0.378	0.296	0.0046319
STON2	3.57e-14	0.392422	0.69	0.568	1.08e-09
DCUN1D4	7.88e-21	0.392245	0.841	0.739	2.38e-16
PREX1	2.28e-07	0.392168	0.399	0.317	0.0068936
SF3A2	1.02e-07	0.391197	0.397	0.31	0.00309617
NEDD1	2.05e-10	0.391164	0.562	0.474	6.2e-06
GINS2	1.59e-08	0.390824	0.42	0.325	0.00048049
JPT2	1.75e-17	0.390709	0.759	0.635	5.3e-13
RPGR	3.65e-08	0.390235	0.389	0.303	0.0011041
CPSF1	1.14e-07	0.390197	0.376	0.291	0.00343334
USP28	2.98e-10	0.389286	0.545	0.443	9e-06
APAF1	7.19e-09	0.38921	0.478	0.383	0.0002172
SMARCC2	6.31e-10	0.388933	0.568	0.475	1.91e-05
PCGF6	5.29e-07	0.388882	0.49	0.418	0.0159732
NAALADL2	2.8e-12	0.38885	0.606	0.503	8.46e-08
SKP2	4.5e-15	0.388537	0.597	0.459	1.36e-10
FARP1	1.72e-30	0.388503	0.946	0.867	5.19e-26
ARHGAP6	5.4e-11	0.388391	0.609	0.506	1.63e-06
CEP97	1.44e-08	0.38826	0.524	0.437	0.00043516
SLC2A13	4.36e-17	0.387812	0.752	0.631	1.32e-12
CKAP5	1.73e-25	0.387544	0.907	0.829	5.22e-21
GALNT16	8.87e-10	0.386739	0.451	0.346	2.68e-05
LNPEP	1.94e-11	0.386423	0.583	0.467	5.87e-07
ELOVL5	1.05e-23	0.386052	0.886	0.795	3.17e-19
GPSM2	7.06e-10	0.385997	0.553	0.448	2.13e-05
KANSL3	4.2e-08	0.385734	0.462	0.373	0.00126799
CCDC171	3.26e-12	0.385474	0.65	0.551	9.84e-08
WEE1	2.43e-10	0.385472	0.494	0.384	7.35e-06
GPR63	2.47e-09	0.385272	0.408	0.311	7.46e-05
NHLRC2	6.46e-17	0.385066	0.782	0.697	1.95e-12
ZNF551	2.79e-07	0.384218	0.443	0.362	0.00843535
MYCN	3.01e-07	0.383944	0.315	0.233	0.00910981
DUT	6.61e-12	0.383682	0.675	0.557	2e-07
AL627171.2	9.02e-11	0.383125	0.649	0.578	2.73e-06
MBOAT2	7.41e-17	0.383009	0.768	0.668	2.24e-12
APPL1	3.58e-08	0.382804	0.468	0.378	0.00108072
RGS12	7.55e-15	0.382759	0.676	0.562	2.28e-10
DIAPH2	7.97e-20	0.382083	0.87	0.735	2.41e-15
TANC1	3.45e-08	0.381592	0.466	0.371	0.00104319
MICAL3	2.39e-11	0.380908	0.619	0.517	7.24e-07
HES4	1.69e-07	0.380555	0.495	0.426	0.00509258
PCDH8	1.93e-16	0.380349	0.696	0.571	5.84e-12
CNOT10	3.11e-13	0.379525	0.679	0.562	9.41e-09
CENPF	1.55e-48	0.379357	0.969	0.711	4.67e-44
BANP	2.57e-09	0.378455	0.483	0.382	7.78e-05
MBNL1	2.29e-27	0.37831	0.937	0.88	6.93e-23
XRCC4	9.84e-10	0.378305	0.605	0.502	2.97e-05
NOTCH3	1.18e-11	0.378003	0.621	0.504	3.58e-07
RPA2	5.06e-10	0.377434	0.472	0.367	1.53e-05
PPDPF	1.22e-08	0.37706	0.622	0.542	0.00036739
RAVER2	6.26e-10	0.376911	0.636	0.547	1.89e-05
TFDP1	1.12e-12	0.376663	0.606	0.491	3.38e-08
TMEM209	3.59e-09	0.376315	0.518	0.422	0.00010844
TMTC1	1.27e-17	0.376106	0.729	0.59	3.84e-13
H2AFZ	8.11e-33	0.375384	0.966	0.865	2.45e-28
GNG4	1.19e-11	0.375331	0.597	0.493	3.58e-07
HPF1	2.75e-08	0.374714	0.511	0.427	0.00083079
SHROOM4	5.71e-08	0.374598	0.338	0.255	0.00172467
CCAR2	1.15e-06	0.37443	0.418	0.345	0.0347373
IPO11	8.47e-13	0.374245	0.675	0.559	2.56e-08
LATS2	3.42e-12	0.373428	0.607	0.494	1.03e-07
SMAD3	4.02e-17	0.373309	0.732	0.588	1.21e-12
MSH2	1.85e-21	0.373228	0.8	0.669	5.6e-17
ALG8	3.33e-12	0.372882	0.657	0.559	1e-07
CDC6	1.45e-07	0.372847	0.373	0.284	0.00438527
NUP43	1.39e-09	0.371999	0.495	0.387	4.21e-05
TTI1	4.07e-09	0.371843	0.522	0.431	0.00012296
COL4A2	5.02e-32	0.371674	0.916	0.813	1.52e-27
PTX3	2.48e-07	0.371577	0.339	0.26	0.00750532
KAT2B	9.47e-10	0.371277	0.519	0.411	2.86e-05
ILDR2	2.05e-22	0.370899	0.703	0.535	6.21e-18
SRBD1	1.4e-17	0.370032	0.796	0.694	4.22e-13
AL158152.1	1.97e-07	0.37001	0.46	0.376	0.00594476
EXOG	8.76e-08	0.36899	0.53	0.446	0.00264547
LINC00342	5.42e-08	0.36815	0.553	0.473	0.00163851
FAM20B	2.35e-07	0.367913	0.437	0.353	0.00709397
LMNB2	1.98e-13	0.366626	0.586	0.452	5.99e-09
NSMCE2	2.18e-17	0.36629	0.918	0.856	6.59e-13
CACNG4	3.08e-08	0.366233	0.394	0.302	0.00093207
WWC2	2.23e-22	0.365431	0.886	0.775	6.73e-18
ARNT2	2.77e-14	0.365145	0.717	0.598	8.37e-10
PDE3B	1.38e-24	0.364855	0.908	0.83	4.17e-20
GTDC1	7.02e-09	0.364472	0.73	0.664	0.00021197
KIAA1549L	2.14e-07	0.364284	0.434	0.347	0.00646208
ABHD12	1.52e-08	0.36415	0.549	0.461	0.00045954
TMEM47	2.32e-12	0.364039	0.696	0.593	7.02e-08
C2CD5	1.3e-16	0.363668	0.76	0.668	3.94e-12
ZDHHC2	1.22e-06	0.363667	0.362	0.285	0.0369222
FILIP1L	9.34e-13	0.363617	0.714	0.616	2.82e-08
LPIN2	4.39e-09	0.362114	0.54	0.442	0.00013277
PHPT1	1.78e-13	0.362038	0.83	0.741	5.38e-09
SPATS2L	5.14e-19	0.361942	0.84	0.749	1.55e-14
STIM2	1.17e-08	0.360934	0.569	0.481	0.00035456
SNRNP25	6.9e-08	0.359945	0.405	0.311	0.00208548
SRP9	2.27e-17	0.359347	0.874	0.811	6.87e-13
SIN3A	6.51e-10	0.35901	0.654	0.556	1.97e-05
CFAP221	5.8e-07	0.358662	0.282	0.208	0.0175243
TTLL5	5.95e-15	0.358365	0.76	0.662	1.8e-10
CLCN5	6.35e-07	0.358135	0.389	0.311	0.0191801
CDCA7L	2.46e-14	0.357934	0.628	0.481	7.43e-10
COX10-AS1	2.28e-11	0.357929	0.738	0.652	6.89e-07
ITGB1BP1	1.36e-06	0.357926	0.436	0.359	0.0410121
TPGS2	1.67e-09	0.357905	0.646	0.567	5.05e-05
ATG4C	2.96e-11	0.357485	0.59	0.479	8.94e-07
GSTCD	4.03e-13	0.356519	0.745	0.65	1.22e-08
SMCHD1	4.82e-33	0.354061	0.971	0.927	1.46e-28
LINC00486	3.62e-07	0.353013	0.472	0.387	0.0109242
EEFSEC	9.04e-08	0.352793	0.543	0.456	0.00273068
HNRNPA3	1.89e-31	0.35268	0.989	0.968	5.71e-27
NUDT15	2.8e-08	0.352506	0.425	0.325	0.00084669
ADIPOR2	5.03e-13	0.351794	0.775	0.676	1.52e-08
NSD2	2.45e-33	0.351453	0.967	0.928	7.42e-29
CEBPG	4e-07	0.351413	0.427	0.345	0.0121002
NSL1	1.17e-14	0.351163	0.777	0.683	3.54e-10
PDK3	4.62e-08	0.3511	0.482	0.387	0.00139487
FGGY	3.87e-11	0.350958	0.593	0.481	1.17e-06
BMI1	5.05e-07	0.350632	0.486	0.409	0.0152569
CTPS1	7.65e-09	0.350228	0.608	0.527	0.00023112
ANAPC11	8.8e-10	0.34947	0.686	0.587	2.66e-05
ABHD17C	1.19e-06	0.349387	0.398	0.319	0.0359574
AC068587.4	9.1e-10	0.349129	0.635	0.525	2.75e-05
AC119674.1	6.46e-07	0.348185	0.273	0.202	0.019521
TUBB4B	1.71e-16	0.34795	0.732	0.561	5.15e-12
EFL1	9.09e-10	0.347874	0.581	0.483	2.75e-05
PANK1	3.44e-10	0.347542	0.585	0.485	1.04e-05
CD99	7.1e-17	0.347144	0.773	0.66	2.14e-12
MAPK4	1.22e-06	0.346184	0.412	0.332	0.0369451
PPP4R4	7.45e-08	0.345711	0.436	0.347	0.00225005
RNF168	4.13e-10	0.345622	0.623	0.529	1.25e-05
SMC5	1.25e-20	0.343902	0.87	0.78	3.79e-16
PLCB1	3.15e-27	0.343222	0.979	0.926	9.53e-23
SIMC1	5.37e-12	0.342636	0.66	0.536	1.62e-07
FER	3.1e-17	0.342263	0.895	0.837	9.37e-13
ITPRID2	5.68e-08	0.341743	0.362	0.271	0.00171544
TSEN15	4.47e-09	0.341525	0.605	0.515	0.00013492
SPDL1	1.62e-09	0.340797	0.48	0.373	4.88e-05
SLC23A2	6.22e-07	0.340395	0.455	0.372	0.0187818
PHYHIPL	1.31e-23	0.340261	0.834	0.661	3.95e-19
FUS	7.14e-33	0.340246	0.978	0.931	2.16e-28
CBX1	3.29e-13	0.339711	0.775	0.717	9.93e-09
PPP5C	4.97e-09	0.339475	0.588	0.496	0.00015017
ZNF625	4.25e-07	0.338906	0.454	0.372	0.0128466
LBR	1.16e-20	0.338858	0.875	0.796	3.49e-16
EXOSC9	1.73e-13	0.33846	0.557	0.414	5.22e-09
GABPA	7.68e-07	0.338396	0.498	0.418	0.023193
PRKDC	2.44e-43	0.337795	0.999	0.979	7.38e-39
BUB3	3.4e-12	0.3359	0.667	0.551	1.03e-07
PCLO	1.3e-08	0.335817	0.499	0.398	0.00039351
GXYLT1	2.87e-10	0.335579	0.572	0.451	8.68e-06
RBL2	1.17e-06	0.335462	0.501	0.428	0.0353295
AC053513.1	3.86e-08	0.335058	0.458	0.36	0.00116675
FGFR3	1.78e-13	0.334637	0.526	0.389	5.38e-09
NOTCH2	1.27e-10	0.334591	0.616	0.509	3.84e-06
ILF3	1.1e-28	0.332501	0.968	0.932	3.32e-24
HECW2	1.84e-09	0.329867	0.461	0.353	5.56e-05
HAUS6	4.01e-17	0.329852	0.791	0.652	1.21e-12
NUP58	1.39e-12	0.329503	0.796	0.696	4.19e-08
TIAM1	1.84e-16	0.328326	0.905	0.781	5.54e-12
PDLIM5	2.26e-20	0.328247	0.913	0.829	6.82e-16
NTRK2	1.75e-23	0.328126	0.887	0.754	5.29e-19
OXR1	3.18e-08	0.328016	0.616	0.537	0.00096025
GMDS	3.03e-13	0.327319	0.713	0.577	9.15e-09
DTL	1.17e-26	0.327062	0.719	0.485	3.54e-22
MEF2A	5.5e-20	0.326944	0.906	0.818	1.66e-15
KAZN	6.18e-15	0.326561	0.884	0.825	1.87e-10
DRAXIN	5.34e-11	0.325821	0.694	0.585	1.61e-06
CD47	2.3e-19	0.32566	0.826	0.718	6.95e-15
SLC36A4	3.8e-11	0.325607	0.696	0.601	1.15e-06
SRRT	3.71e-09	0.325532	0.609	0.52	0.00011223
HMGCS1	1.01e-18	0.324798	0.951	0.918	3.05e-14
DHCR24	4.51e-11	0.324493	0.678	0.574	1.36e-06
PPP3CA	3.26e-13	0.324424	0.834	0.735	9.85e-09
DGKH	1.53e-16	0.324162	0.875	0.789	4.63e-12
MIS18A	1.08e-07	0.324106	0.454	0.358	0.00325294
NTN1	8.14e-22	0.323483	0.839	0.663	2.46e-17
SESTD1	3.47e-17	0.323297	0.864	0.777	1.05e-12
LCORL	4.49e-21	0.322593	0.938	0.887	1.36e-16
GMPS	9.62e-19	0.322142	0.875	0.762	2.91e-14
OSBPL6	7.4e-11	0.321466	0.731	0.614	2.24e-06
PSIP1	1.13e-26	0.320848	0.942	0.839	3.42e-22
SRGAP2C	4.22e-08	0.320637	0.549	0.462	0.00127587
USP37	2.73e-12	0.32057	0.655	0.541	8.23e-08
SMC3	2.07e-25	0.320054	0.943	0.86	6.27e-21
COA1	8.12e-22	0.319883	0.931	0.871	2.45e-17
FAT3	2.04e-35	0.319268	0.997	0.959	6.18e-31
NLGN1	2.85e-27	0.319114	0.978	0.943	8.62e-23
NLGN4Y	8e-13	0.31893	0.763	0.64	2.42e-08
PARD3	6e-35	0.318892	0.999	0.978	1.81e-30
HNRNPD	4.7e-34	0.31812	0.994	0.96	1.42e-29
PKM	2.53e-21	0.31811	0.881	0.798	7.65e-17
REV1	3.47e-12	0.318073	0.766	0.686	1.05e-07
CSE1L	3.28e-23	0.31708	0.909	0.762	9.9e-19
FDPS	3.71e-16	0.316918	0.833	0.722	1.12e-11
KIAA1328	1.7e-11	0.316803	0.786	0.698	5.14e-07
SCD5	3.1e-17	0.316732	0.758	0.584	9.36e-13
MAGOHB	4.27e-07	0.315607	0.467	0.381	0.0129105
DYRK1A	8.98e-25	0.31418	0.955	0.924	2.71e-20
SPCS2	3.93e-16	0.314137	0.842	0.77	1.19e-11
ELF2	1.58e-17	0.31407	0.867	0.769	4.77e-13
PREX2	5.6e-18	0.313187	0.821	0.696	1.69e-13
ZRANB3	1.31e-18	0.313064	0.911	0.827	3.97e-14
ARL6IP6	2.13e-10	0.312887	0.723	0.641	6.43e-06
MAGI3	3.15e-16	0.312225	0.846	0.754	9.53e-12
CASP8AP2	5.57e-08	0.311766	0.661	0.59	0.00168331
MSL1	1.1e-07	0.311341	0.59	0.503	0.00332875
RAD21	1.32e-20	0.311109	0.903	0.828	4e-16
STK39	9.27e-17	0.310726	0.861	0.781	2.8e-12
RFC1	6.27e-17	0.309744	0.873	0.732	1.89e-12
CREBZF	5.5e-07	0.309632	0.532	0.45	0.0166241
TAPT1	1.38e-06	0.308851	0.387	0.306	0.0418354
GLI2	5.7e-25	0.308554	0.945	0.897	1.72e-20
SEPHS1	1.14e-08	0.308412	0.577	0.483	0.00034438
KDELR2	1.64e-06	0.308324	0.502	0.418	0.0494509
RASAL2	9.99e-23	0.308206	0.963	0.936	3.02e-18
LMCD1-AS1	1.04e-13	0.307637	0.476	0.356	3.16e-09
MFSD14C	7.85e-12	0.307521	0.83	0.73	2.37e-07
CALU	3.95e-18	0.307335	0.9	0.788	1.19e-13
DCAF1	1.81e-08	0.306943	0.615	0.518	0.0005455
SGMS1	8.61e-10	0.306683	0.766	0.695	2.6e-05
FAM184A	1.84e-07	0.306506	0.406	0.322	0.00555351
PHLPP1	1.02e-17	0.306486	0.897	0.82	3.08e-13
RHEB	1.19e-10	0.306132	0.771	0.686	3.6e-06
PURB	4.31e-07	0.306095	0.552	0.47	0.0130267
NUP107	3.52e-11	0.306012	0.712	0.612	1.06e-06
RPP30	8.29e-07	0.305945	0.494	0.417	0.0250619
ARHGAP5	8.56e-22	0.30552	0.942	0.89	2.59e-17
SEMA5B	2.55e-21	0.305136	0.895	0.795	7.69e-17
AKT3	7.62e-13	0.304641	0.787	0.68	2.3e-08
UHRF2	6.33e-10	0.304528	0.733	0.628	1.91e-05
NSD3	2.29e-21	0.303336	0.938	0.899	6.92e-17
BMP2K	9.09e-12	0.302236	0.8	0.734	2.75e-07
MAP3K4	1.81e-14	0.301483	0.861	0.781	5.47e-10
PLPP3	6.89e-09	0.301197	0.61	0.523	0.00020829
GMDS-DT	1.21e-08	0.300955	0.593	0.494	0.00036439
GALNT7	2.67e-12	0.300901	0.815	0.739	8.07e-08
ACTL6A	1.61e-07	0.300757	0.574	0.483	0.00487863
ANAPC7	4.36e-08	0.300715	0.608	0.524	0.00131745
HNRNPUL1	5.19e-13	0.30055	0.788	0.688	1.57e-08
TMBIM6	1.55e-19	0.300524	0.914	0.852	4.67e-15
PTPRK	2.48e-21	0.300514	0.97	0.942	7.51e-17
SCMH1	6.58e-16	0.299973	0.911	0.837	1.99e-11
ARL13B	5.66e-09	0.299633	0.663	0.566	0.00017092
SIPA1L1	1.64e-18	0.29935	0.932	0.835	4.96e-14
CHD1	5.83e-24	0.29927	0.968	0.922	1.76e-19
PHGDH	9.25e-08	0.299034	0.673	0.578	0.00279472
TAF1B	8.94e-08	0.29839	0.677	0.595	0.00270172
TTC21B	4.23e-11	0.297963	0.704	0.61	1.28e-06
IFT88	7.31e-08	0.297591	0.621	0.537	0.00220866
UBA2	4.44e-15	0.296766	0.861	0.791	1.34e-10
LIMS1	4.73e-13	0.296351	0.828	0.735	1.43e-08
SRSF6	1.78e-08	0.296244	0.678	0.622	0.00053842
IFT80	8.68e-09	0.295325	0.703	0.618	0.00026227
STT3B	4.94e-19	0.294246	0.933	0.868	1.49e-14
NEK4	1.24e-06	0.293121	0.514	0.428	0.0374303
G2E3	5.78e-08	0.293097	0.773	0.718	0.00174704
FRMD3	3.45e-08	0.291819	0.509	0.408	0.0010422
CMSS1	1.4e-21	0.291693	0.952	0.866	4.22e-17
PALLD	1.34e-24	0.289933	0.955	0.891	4.04e-20
POU3F2	3.24e-19	0.289865	0.9	0.817	9.78e-15
MFSD14B	8.56e-07	0.289284	0.552	0.464	0.0258683
VEPH1	5.18e-13	0.288914	0.563	0.414	1.56e-08
PEG10	1.06e-15	0.288288	0.893	0.822	3.19e-11
KIF16B	4.18e-07	0.287422	0.524	0.445	0.0126242
TRIQK	1.11e-06	0.287189	0.528	0.448	0.0334214
SRSF10	1.75e-18	0.287048	0.927	0.873	5.27e-14
NUP205	2.3e-13	0.286937	0.8	0.705	6.94e-09
MARK1	2.49e-10	0.286593	0.77	0.688	7.53e-06
ZNF695	1.55e-08	0.286447	0.509	0.405	0.00046783
PCDH19	2.68e-12	0.286114	0.591	0.461	8.1e-08
SAP130	3.89e-07	0.285882	0.588	0.504	0.0117408
ASXL1	3.15e-09	0.285844	0.79	0.695	9.52e-05
RPRD1B	1.53e-06	0.285491	0.579	0.507	0.0462244
PPP1R12B	5.64e-08	0.284961	0.674	0.594	0.00170308
ZNF724	2.15e-07	0.284846	0.497	0.409	0.00648393
SP3	6.19e-15	0.28457	0.884	0.826	1.87e-10
ANP32B	1.5e-18	0.283617	0.888	0.73	4.52e-14
FGFBP3	1.73e-13	0.283569	0.76	0.658	5.23e-09
SOX3	6.78e-11	0.283132	0.569	0.447	2.05e-06
EDA	2.32e-09	0.28156	0.582	0.481	7.01e-05
NUP50	1.35e-09	0.280917	0.681	0.576	4.07e-05
MEGF10	2.97e-13	0.280607	0.656	0.518	8.99e-09
SREK1	1.14e-15	0.279865	0.882	0.828	3.44e-11
NFYB	1.28e-07	0.279705	0.447	0.351	0.00385723
ADAM22	1.47e-07	0.278853	0.586	0.503	0.00443962
SRSF3	1.63e-16	0.278305	0.957	0.916	4.93e-12
CNOT6L	2.12e-09	0.276689	0.576	0.462	6.4e-05
CEP112	3.12e-11	0.276346	0.864	0.793	9.42e-07
LARP1B	1.1e-08	0.275835	0.742	0.648	0.00033143
SRSF7	1.95e-10	0.275261	0.823	0.755	5.89e-06
MAPK1IP1L	7.61e-13	0.275107	0.861	0.779	2.3e-08
SPARC	2.13e-20	0.275005	0.662	0.498	6.44e-16
SLC44A5	1.09e-14	0.274856	0.833	0.737	3.29e-10
NFATC3	8.58e-11	0.274685	0.82	0.737	2.59e-06
GULP1	1.61e-15	0.27463	0.921	0.862	4.88e-11
FNIP2	1.05e-07	0.274597	0.647	0.567	0.00318628
CEP57	1.49e-09	0.274593	0.767	0.694	4.51e-05
TMEM230	3.19e-07	0.27418	0.646	0.588	0.00963055
INTU	1.38e-11	0.27413	0.789	0.714	4.18e-07
TGFBR3	1.24e-08	0.273677	0.603	0.512	0.00037594
NES	7.25e-30	0.272446	0.982	0.939	2.19e-25
NUDT21	4.39e-11	0.272356	0.748	0.657	1.33e-06
PRKACB	4.91e-09	0.272336	0.794	0.719	0.00014848
CDK19	7.89e-09	0.27171	0.776	0.715	0.00023848
ZNF714	9.94e-08	0.271566	0.664	0.605	0.00300296
XXYLT1	8.2e-07	0.271259	0.63	0.552	0.0247723
TTC28	3.61e-31	0.271095	1	0.996	1.09e-26
SPATA13	2.82e-14	0.270139	0.818	0.682	8.53e-10
GRID1	2.37e-17	0.270003	0.878	0.761	7.17e-13
HMGN1	2.03e-18	0.268006	0.958	0.899	6.15e-14
PTPN14	1.34e-11	0.267901	0.731	0.619	4.04e-07
ABCD3	4.2e-07	0.267645	0.658	0.569	0.0126959
FUT8	7.74e-14	0.266889	0.903	0.834	2.34e-09
PCM1	1.32e-25	0.26663	0.978	0.97	3.98e-21
DENND5B	1.54e-15	0.266135	0.913	0.866	4.64e-11
MSANTD2	3.97e-08	0.265516	0.701	0.637	0.00119853
SCAPER	7.47e-11	0.264985	0.795	0.712	2.26e-06
GPC4	1.76e-12	0.264688	0.542	0.405	5.3e-08
FAM13B	1.58e-09	0.263896	0.797	0.73	4.77e-05
RREB1	1.43e-07	0.263225	0.57	0.471	0.00432368
TMEM38B	2.17e-07	0.262173	0.554	0.467	0.00654963
HACD2	1.84e-08	0.262137	0.626	0.525	0.00055644
PDS5B	7.71e-22	0.261439	0.959	0.939	2.33e-17
SIK2	5.93e-08	0.261287	0.764	0.686	0.00179319
ZDHHC20	1.21e-08	0.261283	0.763	0.676	0.00036581
ST6GALNAC3	1.93e-13	0.261176	0.957	0.89	5.82e-09
RAI14	6.56e-16	0.259862	0.898	0.816	1.98e-11
ST6GAL2	1.02e-11	0.259613	0.565	0.419	3.08e-07
ANOS1	5.7e-13	0.258855	0.666	0.522	1.72e-08
AC079385.1	2.06e-12	0.258413	0.769	0.685	6.22e-08
AL049828.1	1.97e-07	0.257468	0.69	0.61	0.00596051
PEAK1	1.17e-11	0.257367	0.808	0.697	3.53e-07
RASA2	2.98e-09	0.257312	0.801	0.709	9.02e-05
ITGAV	3.3e-10	0.257293	0.591	0.48	9.97e-06
FOXP1	4.21e-14	0.256174	0.936	0.891	1.27e-09
XPC	8.49e-07	0.255394	0.633	0.562	0.0256396
CHCHD2	2.52e-09	0.25486	0.838	0.752	7.62e-05
SQLE	1.57e-11	0.254649	0.896	0.858	4.76e-07
RANBP1	4.79e-15	0.253799	0.832	0.712	1.45e-10
NUP214	9.46e-07	0.25356	0.682	0.619	0.0285839
LSM3	9.42e-07	0.253482	0.605	0.519	0.0284608
SPATA6	1.45e-08	0.251826	0.727	0.622	0.00043786
SUPT16H	3.14e-20	0.251104	0.966	0.873	9.47e-16
SRSF2	1.72e-13	0.251048	0.909	0.809	5.19e-09
TDRD3	2.77e-09	0.250813	0.774	0.698	8.36e-05
ANP32E	6.87e-18	0.250113	0.838	0.705	2.08e-13

## Sheet: Cluster 2
	p_val	avg_log2FC	pct.1	pct.2	p_val_adj
AP002954.2	4.73181e-143	4.83207	0.184	0.007	1.42972e-138
XACT	0	4.78073	0.492	0.031	0
LINC00698	5.03402e-158	4.57695	0.229	0.015	1.52103e-153
MIR302CHG	0	4.10258	0.491	0.043	0
KCNH5	0	3.98144	0.489	0.045	0
MEOX2	3.91421e-123	3.93409	0.196	0.016	1.18268e-118
AP002856.2	0	3.90546	0.468	0.035	0
NFIA	6.30067e-145	3.73584	0.303	0.046	1.90375e-140
AC006058.1	1.41264e-94	3.72926	0.143	0.01	4.26829e-90
LINC02334	6.71318e-176	3.67141	0.373	0.061	2.02839e-171
OLFML3	0	3.64878	0.677	0.083	0
L1TD1	8.05489e-194	3.64201	0.322	0.031	2.43378e-189
AC068489.1	0	3.58658	0.54	0.044	0
LINC01194	3.73896e-131	3.58096	0.211	0.017	1.12973e-126
AL392086.3	0	3.56968	0.58	0.068	0
AC106864.1	5.83106e-67	3.53793	0.106	0.008	1.76185e-62
PRDM14	2.69114e-67	3.42795	0.11	0.009	8.13128e-63
APELA	6.9179e-111	3.40731	0.185	0.016	2.09024e-106
SYN3	0	3.39645	0.959	0.229	0
AC091493.1	0	3.2959	0.542	0.054	0
CDH9	1.12659e-164	3.28179	0.309	0.038	3.40398e-160
DAZL	0	3.27297	0.894	0.109	0
GABRB2	0	3.25679	0.768	0.108	0
MGAT4C	0	3.15193	0.785	0.159	0
NALCN	1.39517e-112	3.14623	0.22	0.027	4.21551e-108
PROCR	9.70291e-59	3.11657	0.106	0.011	2.93173e-54
AC106793.1	2.48358e-50	3.113	0.156	0.036	7.50415e-46
BNC2	0	3.07284	0.67	0.126	0
KCNK9	1.76513e-110	3.06338	0.221	0.029	5.33333e-106
SEMA3E	0	3.04843	0.92	0.201	0
AL117329.1	1.5249e-44	3.03573	0.108	0.018	4.60748e-40
CLDN6	1.76706e-64	3.02136	0.122	0.014	5.33917e-60
AGMO	1.64129e-154	3.00007	0.304	0.039	4.95916e-150
LINC02397	6.7793e-55	2.93783	0.115	0.015	2.04837e-50
AC009654.1	4.65359e-58	2.92961	0.121	0.016	1.40608e-53
BEND4	3.53072e-249	2.92711	0.465	0.058	1.06681e-244
CLEC19A	5.87819e-83	2.89653	0.168	0.021	1.7761e-78
POU5F1	0	2.89216	0.736	0.108	0
AL591501.1	0	2.86318	0.732	0.131	0
HTR1D	4.01953e-61	2.85324	0.118	0.014	1.2145e-56
AL157944.1	0	2.84949	0.654	0.11	0
FOXH1	3.35111e-87	2.82999	0.17	0.02	1.01254e-82
TFAP2D	3.54185e-149	2.82812	0.305	0.041	1.07017e-144
AL157778.1	0	2.81618	0.699	0.114	0
TRIM22	3.13352e-299	2.80653	0.625	0.112	9.46795e-295
SALL3	0	2.80451	0.66	0.116	0
PPARGC1B	3.72787e-180	2.78075	0.381	0.057	1.12637e-175
ZIC3	1.12071e-258	2.77306	0.563	0.104	3.38623e-254
DPPA4	8.17434e-297	2.75137	0.679	0.154	2.46988e-292
UGT8	3.29745e-115	2.72348	0.251	0.037	9.96324e-111
AL442636.1	3.00383e-87	2.70579	0.183	0.025	9.07607e-83
OSBPL10	0	2.70373	0.835	0.195	0
AL592043.1	4.33644e-72	2.69814	0.153	0.021	1.31025e-67
LINC02511	1.04038e-61	2.67349	0.125	0.016	3.1435e-57
AL138701.2	4.56138e-272	2.65366	0.534	0.074	1.37822e-267
C2orf80	1.11905e-129	2.59641	0.32	0.059	3.3812e-125
KLRG2	2.27737e-65	2.59064	0.153	0.024	6.88107e-61
LINC02444	9.28091e-64	2.57757	0.148	0.023	2.80423e-59
GRB14	4.32689e-185	2.57101	0.47	0.098	1.30737e-180
AL096854.1	9.07238e-181	2.56492	0.407	0.067	2.74122e-176
APOC1	1.21783e-117	2.56052	0.3	0.056	3.67967e-113
RNF125	5.50185e-98	2.55549	0.226	0.035	1.66239e-93
MAGEA12	6.37158e-105	2.55131	0.231	0.033	1.92517e-100
KLF4	5.09191e-220	2.54651	0.443	0.062	1.53852e-215
IPCEF1	1.11922e-48	2.54113	0.129	0.024	3.38174e-44
GABRG2	4.071e-231	2.53559	0.535	0.1	1.23005e-226
XIST	0	2.53349	0.719	0.128	0
CNBD1	9.54532e-184	2.52385	0.471	0.096	2.88412e-179
AL079338.1	0	2.52056	0.93	0.278	0
C6orf141	4.7318e-134	2.51786	0.284	0.04	1.42971e-129
COLEC12	1.04927e-213	2.5085	0.563	0.135	3.17037e-209
RAB3B	8.65995e-153	2.50668	0.376	0.07	2.6166e-148
ARHGAP45	1.36207e-82	2.50098	0.21	0.038	4.11549e-78
CHRM3	3.38299e-259	2.48056	0.581	0.103	1.02217e-254
WDR72	4.00709e-87	2.46364	0.223	0.04	1.21074e-82
LSR	1.14506e-124	2.4629	0.306	0.054	3.4598e-120
IGSF11	3.45437e-153	2.45912	0.406	0.085	1.04374e-148
LUZP2	0	2.44651	0.932	0.269	0
ADAMTS19	0	2.44483	0.903	0.365	0
AC124254.2	1.24792e-78	2.44055	0.212	0.04	3.7706e-74
FERMT1	3.94776e-227	2.44015	0.522	0.092	1.19281e-222
LINC01901	5.69345e-119	2.43713	0.307	0.057	1.72028e-114
ROR2	0	2.43398	0.721	0.145	0
TSIX	1.03999e-176	2.41572	0.411	0.07	3.14233e-172
AP000829.1	1.11195e-279	2.41272	0.662	0.137	3.35977e-275
AL035446.1	1.07704e-43	2.40077	0.102	0.016	3.25428e-39
LINC01234	4.12512e-62	2.40014	0.151	0.025	1.24641e-57
AL110292.1	1.88735e-266	2.39601	0.678	0.166	5.70262e-262
AL583808.1	1.30491e-294	2.39426	0.691	0.144	3.94278e-290
LPAR3	7.10634e-133	2.38858	0.334	0.062	2.14718e-128
SYT6	2.46411e-242	2.37777	0.711	0.235	7.44532e-238
PAH	7.07097e-47	2.36222	0.146	0.033	2.13649e-42
LINC01060	2.78248e-119	2.34996	0.313	0.061	8.40727e-115
ADAMTS9-AS2	3.64509e-62	2.34614	0.182	0.039	1.10136e-57
AL033530.1	8.476e-175	2.34085	0.473	0.103	2.56102e-170
AC112493.1	6.50016e-179	2.33537	0.476	0.101	1.96402e-174
AL691520.1	5.85213e-62	2.32356	0.182	0.039	1.76822e-57
LINC01374	1.01531e-187	2.32323	0.473	0.098	3.06774e-183
KCNG3	1.01821e-77	2.31774	0.252	0.062	3.07651e-73
CALN1	2.53873e-253	2.31579	0.657	0.157	7.67076e-249
POLR3G	3.83757e-287	2.30731	0.8	0.273	1.15952e-282
GJA1	1.46624e-243	2.30301	0.781	0.336	4.43025e-239
PINCR	5.92145e-58	2.29809	0.273	0.095	1.78917e-53
VGLL3	8.38526e-135	2.29232	0.436	0.117	2.53361e-130
AC112487.1	3.14274e-54	2.28711	0.171	0.039	9.49578e-50
FREM1	3.57988e-165	2.28203	0.522	0.145	1.08166e-160
TEX41	0	2.28182	0.852	0.198	0
HIST1H1D	9.06665e-213	2.27868	0.643	0.187	2.73949e-208
LINC00923	2.24415e-34	2.27134	0.1	0.02	6.78069e-30
HIST1H3F	4.37927e-56	2.27081	0.151	0.029	1.3232e-51
FIRRE	0	2.27036	0.875	0.216	0
HS3ST5	1.70401e-125	2.26861	0.418	0.116	5.14865e-121
AL035446.2	2.9397e-286	2.26101	0.707	0.153	8.88229e-282
HIST1H2BH	1.00947e-84	2.24699	0.223	0.041	3.0501e-80
Z93403.1	1.45694e-193	2.23653	0.54	0.128	4.40215e-189
AGBL4	5.37841e-158	2.23118	0.496	0.135	1.62509e-153
KNDC1	6.99892e-34	2.22999	0.116	0.029	2.11472e-29
SHISAL2B	4.43741e-35	2.22639	0.103	0.022	1.34076e-30
AC069277.1	1.64025e-233	2.21734	0.676	0.193	4.95603e-229
AF121898.1	2.82192e-48	2.21597	0.138	0.028	8.52643e-44
LIN28A	0	2.2152	0.988	0.466	0
MT1X	9.71412e-85	2.21414	0.253	0.055	2.93512e-80
COL15A1	1.27758e-93	2.21212	0.243	0.044	3.86022e-89
JPH1	8.59241e-83	2.20593	0.255	0.058	2.5962e-78
CD70	1.39764e-98	2.20164	0.31	0.074	4.22298e-94
FXYD5	2.10193e-104	2.19397	0.292	0.059	6.35098e-100
F2RL1	1.87573e-27	2.19143	0.111	0.032	5.66751e-23
AC114971.1	1.97907e-38	2.18619	0.129	0.031	5.97976e-34
LINC01748	3.53066e-234	2.17984	0.627	0.143	1.06679e-229
MINAR2	3.56743e-41	2.17202	0.111	0.021	1.0779e-36
GABRA5	1.51559e-140	2.15839	0.409	0.093	4.57935e-136
LINC00839	8.18193e-120	2.14569	0.355	0.08	2.47217e-115
NUDT8	6.32902e-35	2.14373	0.118	0.029	1.91231e-30
GRM7	0	2.13586	0.92	0.284	0
MYC	0	2.13574	0.933	0.219	0
AC132807.2	2.50292e-82	2.1297	0.233	0.047	7.56259e-78
SNHG4	1.59518e-150	2.1242	0.472	0.123	4.81985e-146
HPDL	8.34738e-59	2.12271	0.172	0.036	2.52216e-54
CRIP1	5.56773e-46	2.11589	0.172	0.047	1.68229e-41
TPH2	1.02587e-46	2.11216	0.165	0.042	3.09968e-42
AL023755.1	2.51056e-43	2.10919	0.125	0.025	7.58566e-39
AL139023.1	5.42178e-164	2.10381	0.443	0.093	1.63819e-159
GSTP1	0	2.09939	0.988	0.758	0
AC009271.1	1.20253e-260	2.09862	0.811	0.29	3.63344e-256
GRM7-AS3	4.05595e-38	2.09843	0.13	0.032	1.22551e-33
FILIP1	1.26255e-230	2.09388	0.744	0.264	3.81479e-226
LINC02466	2.19564e-107	2.0935	0.327	0.074	6.63413e-103
ZIC2	3.70816e-162	2.08755	0.585	0.201	1.12042e-157
LITAF	5.0249e-271	2.08452	0.818	0.301	1.51827e-266
AC008591.1	3.9476e-140	2.08267	0.487	0.145	1.19277e-135
FOXC1	2.29437e-99	2.07635	0.377	0.112	6.93243e-95
GRM3	1.6966e-215	2.07323	0.71	0.24	5.12627e-211
AC011029.1	1.21434e-180	2.06568	0.508	0.112	3.66913e-176
STEAP1	5.50455e-41	2.06253	0.145	0.036	1.6632e-36
AC104041.1	4.34768e-277	2.05886	0.741	0.18	1.31365e-272
AC107419.1	3.09679e-183	2.05747	0.605	0.183	9.35694e-179
LGI1	9.49298e-85	2.05311	0.304	0.082	2.8683e-80
LINC01339	5.90777e-121	2.04802	0.371	0.086	1.78503e-116
TSPO	6.96715e-36	2.04122	0.117	0.027	2.10512e-31
PIM2	1.25452e-26	2.03681	0.102	0.028	3.79054e-22
CTSV	1.60013e-104	2.03585	0.374	0.105	4.83478e-100
SNHG3	0	2.03139	0.902	0.385	0
CPVL	2.74177e-130	2.02619	0.444	0.122	8.28427e-126
MTMR7	4.44217e-59	2.02319	0.27	0.09	1.3422e-54
CACNA1B	5.3908e-257	2.02063	0.833	0.329	1.62883e-252
AC009081.1	3.54589e-123	2.01829	0.367	0.081	1.07139e-118
AC006206.2	1.67321e-96	2.01244	0.286	0.062	5.0556e-92
LINC01687	9.1061e-178	2.01095	0.489	0.102	2.75141e-173
MYBBP1A	7.36668e-138	2.00849	0.529	0.18	2.22584e-133
DSG2	1.0363e-132	2.00647	0.417	0.102	3.13119e-128
RBFOX1	0	2.004	0.969	0.47	0
LDHA	2.23752e-197	2.00393	0.732	0.313	6.76066e-193
LYAR	2.49695e-210	1.99759	0.742	0.291	7.54453e-206
ADAMTS20	1.46375e-244	1.99701	0.82	0.342	4.42271e-240
ZNF215	8.74976e-120	1.99303	0.449	0.136	2.64374e-115
HBQ1	1.10023e-40	1.98948	0.137	0.033	3.32435e-36
SOHLH2	1.08006e-69	1.98688	0.243	0.062	3.26341e-65
SHISA3	2.07288e-25	1.9835	0.108	0.032	6.26321e-21
LINC02163	0	1.98178	0.751	0.156	0
LINC01387	4.09373e-39	1.97935	0.127	0.029	1.23692e-34
STK32A	6.68831e-29	1.97751	0.122	0.036	2.02087e-24
PLA2G4A	1.82834e-101	1.97334	0.357	0.096	5.52432e-97
IGSF1	4.03235e-132	1.97244	0.443	0.118	1.21837e-127
SLC35F2	5.03521e-141	1.96785	0.509	0.155	1.52139e-136
GFPT2	9.05593e-174	1.96086	0.629	0.222	2.73625e-169
ARMT1	2.20177e-169	1.95774	0.664	0.268	6.65264e-165
HMGA1	0	1.95355	0.969	0.584	0
NPM3	1.54498e-111	1.94696	0.435	0.137	4.66816e-107
NQO2	6.09329e-101	1.94504	0.43	0.147	1.84109e-96
DNMT3B	7.0124e-208	1.9438	0.753	0.313	2.1188e-203
THY1	4.51926e-42	1.9425	0.158	0.042	1.3655e-37
LYPD6B	8.43077e-35	1.93717	0.13	0.035	2.54736e-30
CD3EAP	5.48813e-117	1.92715	0.465	0.151	1.65824e-112
MAP3K21	1.56093e-65	1.92447	0.231	0.059	4.71635e-61
SLC19A3	2.98082e-37	1.92044	0.128	0.031	9.00654e-33
HDDC2	5.70687e-204	1.91775	0.725	0.275	1.72433e-199
TRABD2A	4.26341e-131	1.91285	0.477	0.141	1.28819e-126
AC106799.2	2.65285e-133	1.89513	0.442	0.112	8.01558e-129
COMTD1	1.5488e-30	1.89479	0.13	0.039	4.67969e-26
ATP8A2	9.53181e-20	1.89048	0.118	0.045	2.88004e-15
AGBL1	1.71286e-54	1.88679	0.254	0.085	5.17542e-50
FTCDNL1	1.91414e-25	1.88661	0.123	0.04	5.78358e-21
AC004830.2	4.17284e-95	1.88594	0.18	0.02	1.26082e-90
CNTNAP3	3.45901e-64	1.8839	0.299	0.102	1.04514e-59
FST	2.70173e-127	1.88166	0.444	0.125	8.16327e-123
CCDC169	5.01566e-124	1.87716	0.493	0.161	1.51548e-119
NCEH1	1.08984e-114	1.87356	0.511	0.192	3.29295e-110
AC026341.1	1.1125e-98	1.87177	0.37	0.107	3.36142e-94
EPOP	2.51847e-34	1.87049	0.12	0.029	7.60956e-30
PRKCQ	8.83627e-82	1.86984	0.319	0.093	2.66988e-77
AC004448.2	2.51854e-49	1.86845	0.194	0.054	7.60978e-45
SLC6A15	1.7285e-109	1.86427	0.38	0.099	5.22267e-105
STC2	1.76783e-64	1.86018	0.195	0.042	5.34149e-60
LAGE3	5.76502e-85	1.85581	0.371	0.123	1.7419e-80
DLEU1	4.72536e-301	1.85044	0.96	0.574	1.42777e-296
LAMA2	3.56936e-69	1.84956	0.294	0.09	1.07848e-64
PSMB10	1.00771e-102	1.84748	0.422	0.137	3.04479e-98
CEND1	3.07615e-34	1.84442	0.129	0.034	9.29459e-30
AC011287.2	4.87391e-40	1.84316	0.153	0.041	1.47265e-35
CMTM8	4.49895e-164	1.84288	0.644	0.237	1.35936e-159
TUBA1C	8.73882e-127	1.84205	0.568	0.231	2.64043e-122
SGMS2	1.62422e-55	1.84183	0.234	0.07	4.90758e-51
KLF16	7.07663e-24	1.84034	0.113	0.037	2.1382e-19
MCRIP2	3.72123e-58	1.83774	0.239	0.07	1.12437e-53
ST6GAL1	9.63075e-209	1.83669	0.8	0.364	2.90993e-204
FABP5	1.70092e-249	1.83538	0.859	0.347	5.13933e-245
APRT	1.35969e-194	1.83476	0.736	0.296	4.10832e-190
SP140L	3.88214e-37	1.81505	0.151	0.043	1.17299e-32
PYGL	1.506e-174	1.81244	0.689	0.263	4.55038e-170
PRKCQ-AS1	6.71719e-75	1.81175	0.295	0.084	2.0296e-70
KLKB1	1.36336e-31	1.80593	0.134	0.039	4.1194e-27
NRG1	4.16084e-231	1.79788	0.869	0.394	1.2572e-226
FAM78B	7.17147e-33	1.79748	0.157	0.051	2.16686e-28
GPATCH4	2.24547e-201	1.79276	0.778	0.36	6.78469e-197
NMB	4.0569e-24	1.79127	0.119	0.039	1.22579e-19
SNTG2	3.11673e-20	1.78418	0.214	0.116	9.4172e-16
BOLA3	2.8808e-156	1.7783	0.652	0.26	8.70435e-152
SDF2L1	7.87099e-102	1.77803	0.471	0.175	2.37822e-97
AC105916.1	1.86076e-26	1.77602	0.13	0.043	5.6223e-22
SLC50A1	2.25605e-32	1.77385	0.166	0.057	6.81665e-28
CTNNA3	7.20161e-167	1.77335	0.831	0.547	2.17597e-162
AC009262.1	2.56381e-43	1.77226	0.179	0.051	7.74654e-39
EXOSC5	3.42437e-40	1.77207	0.205	0.071	1.03467e-35
PCOLCE2	3.28113e-61	1.77133	0.264	0.081	9.91394e-57
AC106798.1	4.82202e-176	1.75719	0.633	0.193	1.45697e-171
LINC01807	6.27295e-43	1.75632	0.167	0.045	1.89537e-38
AC096711.2	4.16207e-45	1.75628	0.174	0.047	1.25757e-40
PRDX1	1.3395e-292	1.7546	0.973	0.71	4.0473e-288
HSP90AB1	0	1.75237	1	0.986	0
RANGRF	2.69886e-57	1.751	0.278	0.094	8.1546e-53
MTFP1	7.48255e-47	1.74977	0.24	0.085	2.26085e-42
CCDC85B	2.54516e-153	1.74421	0.644	0.253	7.69019e-149
EIF5A	1.16933e-283	1.74308	0.946	0.573	3.53313e-279
LY6E	3.63391e-26	1.74278	0.144	0.052	1.09799e-21
SLC29A2	6.85089e-36	1.73369	0.198	0.073	2.07e-31
MTHFD2	6.38587e-239	1.7321	0.879	0.431	1.92949e-234
AL390783.1	2.14866e-22	1.73052	0.155	0.065	6.49219e-18
ZIC5	2.89574e-63	1.73008	0.319	0.114	8.74948e-59
ARHGEF4	3.32719e-36	1.72886	0.179	0.059	1.00531e-31
TAF4B	1.56612e-84	1.72751	0.392	0.136	4.73203e-80
DANCR	4.53017e-257	1.72156	0.922	0.562	1.36879e-252
CTSC	7.57252e-186	1.72129	0.769	0.348	2.28804e-181
PGAM1	1.43286e-220	1.71124	0.859	0.481	4.32938e-216
NOP16	8.31856e-99	1.70833	0.475	0.179	2.51345e-94
ZDHHC12	6.11739e-40	1.70678	0.203	0.07	1.84837e-35
C20orf27	2.69559e-191	1.70275	0.762	0.322	8.14473e-187
C17orf58	1.16168e-49	1.70095	0.26	0.093	3.51003e-45
NOLC1	3.03446e-235	1.69672	0.882	0.491	9.16862e-231
NME2	2.36814e-285	1.69637	0.969	0.702	7.15534e-281
CEBPZ	3.84711e-254	1.69614	0.929	0.649	1.16241e-249
TRIM65	1.73707e-43	1.69097	0.233	0.083	5.24854e-39
YBX3	1.33732e-214	1.68761	0.85	0.424	4.04072e-210
C1QBP	2.55704e-256	1.68645	0.928	0.608	7.72608e-252
RRS1	2.55644e-80	1.68487	0.414	0.157	7.72428e-76
UQCC3	4.17652e-124	1.68308	0.577	0.227	1.26194e-119
SLC5A12	2.45074e-35	1.68226	0.145	0.041	7.40492e-31
FAM189A1	2.02325e-140	1.68071	0.643	0.268	6.11324e-136
CMC4	1.75475e-29	1.68037	0.162	0.058	5.30199e-25
MTRNR2L1	1.0981e-62	1.67501	0.312	0.109	3.31792e-58
BOLA3-AS1	1.29471e-53	1.67234	0.269	0.093	3.91197e-49
RBPMS	5.17696e-268	1.6721	0.942	0.578	1.56422e-263
NME4	1.37797e-237	1.67169	0.898	0.485	4.16352e-233
USP2-AS1	4.87802e-27	1.668	0.143	0.049	1.47389e-22
ZYG11A	1.11199e-44	1.66563	0.256	0.098	3.35986e-40
RNF135	6.57768e-23	1.66458	0.104	0.032	1.98745e-18
SLC25A19	1.56931e-31	1.65574	0.17	0.06	4.74166e-27
ACTN2	1.4576e-26	1.6499	0.118	0.036	4.40414e-22
WNK2	1.41e-85	1.6476	0.392	0.136	4.26031e-81
CNKSR3	1.121e-220	1.6466	0.873	0.461	3.38709e-216
FAM136A	2.17988e-175	1.64472	0.76	0.347	6.58651e-171
RABGGTB	2.59056e-179	1.64436	0.803	0.44	7.82739e-175
USP44	6.72091e-93	1.64425	0.475	0.185	2.03072e-88
SLCO1B1	1.42924e-33	1.64371	0.147	0.044	4.31844e-29
STK17B	1.76912e-77	1.6428	0.431	0.178	5.34541e-73
LDB2	8.42142e-258	1.64274	0.964	0.616	2.54453e-253
ST8SIA3	3.74692e-66	1.64225	0.276	0.081	1.13213e-61
AC011632.1	7.64426e-142	1.63933	0.542	0.16	2.30971e-137
SLCO1A2	4.41399e-151	1.6371	0.619	0.214	1.33369e-146
VAT1L	2.87948e-201	1.6361	0.849	0.423	8.70034e-197
FXYD7	2.59751e-48	1.63602	0.257	0.092	7.84837e-44
POLR3K	1.13803e-104	1.63585	0.511	0.199	3.43857e-100
CTSL	7.20467e-68	1.63542	0.375	0.149	2.17689e-63
TTLL12	1.31467e-73	1.63374	0.397	0.156	3.97227e-69
TMEM109	4.49123e-56	1.63093	0.302	0.112	1.35703e-51
SCO2	3.43041e-31	1.62677	0.175	0.064	1.0365e-26
CLYBL	1.05655e-160	1.62638	0.757	0.369	3.19238e-156
BCL6	4.53223e-55	1.62533	0.341	0.144	1.36941e-50
RNF220	1.13016e-172	1.62521	0.73	0.313	3.41478e-168
NPM1	0	1.62358	0.999	0.975	0
SRD5A3	7.23032e-51	1.62282	0.295	0.115	2.18464e-46
RPRML	1.43854e-43	1.6225	0.23	0.081	4.34655e-39
NDUFB10	1.91433e-177	1.62082	0.82	0.477	5.78415e-173
LPCAT1	3.46476e-155	1.61963	0.735	0.359	1.04688e-150
CENPX	1.31507e-131	1.61842	0.652	0.296	3.97349e-127
HSPD1	0	1.61803	1	0.953	0
MRPS15	3.19406e-169	1.61792	0.732	0.319	9.65086e-165
HSPE1	3.37631e-274	1.61428	0.982	0.807	1.02015e-269
RGS10	2.50548e-104	1.61399	0.438	0.138	7.57031e-100
ZNF486	6.78563e-51	1.61392	0.255	0.088	2.05028e-46
SLC29A1	2.86191e-52	1.61117	0.306	0.122	8.64726e-48
RAC3	4.3361e-120	1.61112	0.582	0.235	1.31015e-115
NDUFAF4	1.96794e-81	1.60463	0.459	0.192	5.94614e-77
RRP9	2.83475e-52	1.6023	0.276	0.099	8.56519e-48
CACNB2	5.9082e-113	1.60193	0.783	0.516	1.78516e-108
ADAMTS9	2.47646e-92	1.60164	0.489	0.198	7.48263e-88
KHDRBS2	2.09977e-196	1.60089	0.688	0.211	6.34446e-192
PPAT	7.01185e-240	1.60035	0.917	0.553	2.11863e-235
TCP1	2.36724e-273	1.59739	0.956	0.69	7.15262e-269
GATM	5.55754e-20	1.5971	0.108	0.038	1.67921e-15
BMP6	2.38892e-19	1.59679	0.114	0.043	7.21813e-15
MRPS12	3.3773e-82	1.59163	0.464	0.195	1.02045e-77
SLC44A1	1.64812e-127	1.5893	0.742	0.436	4.97979e-123
ATP5MC1	1.59709e-168	1.58886	0.791	0.436	4.8256e-164
MATR3	1.57228e-45	1.58612	0.277	0.11	4.75063e-41
RPUSD1	6.74414e-26	1.58475	0.165	0.065	2.03774e-21
STAC	6.53994e-136	1.58446	0.658	0.276	1.97604e-131
SH3RF3	1.71542e-60	1.58301	0.257	0.076	5.18313e-56
CDCA7	2.00991e-114	1.58179	0.578	0.236	6.07294e-110
AC253572.2	2.06385e-28	1.5787	0.17	0.065	6.23592e-24
TBC1D23	3.66028e-143	1.57801	0.753	0.446	1.10595e-138
EMC6	5.55977e-113	1.57655	0.622	0.294	1.67988e-108
EMD	5.88686e-76	1.57318	0.415	0.165	1.77871e-71
EIF4EBP1	7.48039e-180	1.56715	0.803	0.405	2.2602e-175
CD55	4.8174e-43	1.56692	0.255	0.098	1.45558e-38
PNP	1.01478e-55	1.56271	0.288	0.101	3.06616e-51
AC079466.2	2.9037e-20	1.56153	0.125	0.048	8.77352e-16
AC239799.2	1.29075e-28	1.55866	0.165	0.061	3.90001e-24
TXN	4.92488e-240	1.558	0.947	0.645	1.48805e-235
GTPBP3	3.32535e-50	1.55706	0.31	0.128	1.00476e-45
GPN3	1.49584e-90	1.55297	0.523	0.234	4.51967e-86
MCM4	8.9938e-220	1.55153	0.916	0.522	2.71748e-215
SAPCD2	6.86275e-48	1.5513	0.295	0.119	2.07358e-43
B3GNT2	3.8203e-40	1.55117	0.267	0.112	1.1543e-35
LINC02428	8.81201e-240	1.54919	0.948	0.454	2.66255e-235
PIGW	2.97543e-36	1.54306	0.227	0.09	8.99027e-32
HDDC3	1.21674e-20	1.54255	0.135	0.054	3.67638e-16
TOMM5	1.6175e-198	1.54245	0.859	0.51	4.88728e-194
DDT	2.68531e-104	1.54205	0.575	0.259	8.11367e-100
POP7	4.41891e-99	1.54163	0.557	0.252	1.33518e-94
AL589740.1	2.64674e-121	1.53664	0.691	0.335	7.99712e-117
CCNA2	8.22589e-162	1.53605	0.76	0.351	2.48545e-157
GTF3A	5.15083e-161	1.53557	0.783	0.411	1.55632e-156
NRP2	1.42236e-75	1.53489	0.457	0.201	4.29765e-71
STOML2	2.52546e-139	1.53367	0.702	0.336	7.63067e-135
TWNK	3.99279e-36	1.53287	0.221	0.086	1.20642e-31
DDX21	1.85488e-257	1.53286	0.962	0.74	5.60451e-253
C5orf38	4.77742e-34	1.53197	0.232	0.097	1.4435e-29
PRKAR1B	5.80636e-30	1.53186	0.206	0.086	1.75439e-25
PALD1	1.09552e-58	1.5316	0.352	0.145	3.31013e-54
TOMM40	3.30427e-134	1.52931	0.713	0.367	9.98384e-130
NTHL1	2.65885e-84	1.52928	0.452	0.177	8.03372e-80
STX3	2.80107e-18	1.52907	0.104	0.038	8.46344e-14
AL136454.1	1.26037e-24	1.52691	0.128	0.044	3.80821e-20
GPI	1.60769e-155	1.52689	0.777	0.416	4.85765e-151
RASL10B	1.71812e-30	1.52669	0.2	0.081	5.19131e-26
AC009081.2	8.03749e-34	1.52599	0.143	0.041	2.42853e-29
AC087280.2	1.3214e-67	1.52508	0.336	0.118	3.99261e-63
CACYBP	2.77671e-206	1.52479	0.892	0.559	8.38983e-202
NDUFAB1	5.64172e-170	1.52464	0.831	0.524	1.70465e-165
IMPA2	1.21276e-98	1.52342	0.544	0.233	3.66436e-94
ANTKMT	1.14867e-61	1.52208	0.357	0.142	3.4707e-57
SNHG15	2.30078e-91	1.52175	0.488	0.192	6.9518e-87
YDJC	1.46659e-39	1.51924	0.233	0.088	4.43129e-35
BOP1	9.46178e-68	1.51919	0.42	0.182	2.85888e-63
FAM162A	3.22341e-103	1.51681	0.583	0.269	9.73954e-99
TBC1D4	8.24838e-205	1.51353	0.888	0.462	2.49225e-200
MED14	4.54113e-190	1.51325	0.887	0.621	1.3721e-185
CNTNAP2	1.47929e-193	1.51159	0.867	0.469	4.46968e-189
LRRTM3	3.91162e-85	1.51102	0.472	0.194	1.18189e-80
DEF8	6.39988e-79	1.51073	0.463	0.198	1.93372e-74
MIR2052HG	2.08025e-121	1.50796	0.581	0.224	6.28547e-117
UQCRH	5.24841e-261	1.5077	0.975	0.791	1.58581e-256
MZT2A	4.84389e-126	1.50737	0.679	0.338	1.46358e-121
AL023574.1	1.73355e-20	1.50693	0.174	0.081	5.23793e-16
BHLHE22	1.73756e-60	1.50646	0.436	0.213	5.25005e-56
CCDC192	1.58045e-39	1.50615	0.229	0.085	4.77532e-35
LLGL2	1.05891e-23	1.50562	0.163	0.067	3.1995e-19
SYCP2L	8.27414e-44	1.50447	0.261	0.1	2.50003e-39
OOEP	8.81444e-46	1.50423	0.269	0.103	2.66328e-41
ISOC2	3.25847e-88	1.50369	0.515	0.223	9.84546e-84
PPAN	9.63754e-69	1.5028	0.429	0.186	2.91198e-64
AC005537.1	2.32032e-52	1.50064	0.247	0.079	7.01083e-48
CHCHD4	1.74169e-29	1.49841	0.188	0.074	5.2625e-25
ATP5MC3	3.87828e-218	1.49528	0.937	0.686	1.17182e-213
REX1BD	1.20655e-81	1.4946	0.52	0.246	3.6456e-77
NIP7	5.63625e-78	1.49402	0.469	0.203	1.70299e-73
LINC00491	6.15543e-99	1.49297	0.464	0.158	1.85986e-94
PPIF	3.90942e-61	1.49281	0.408	0.183	1.18123e-56
TIMM10	4.12021e-78	1.49221	0.471	0.206	1.24492e-73
TIMM8A	2.11391e-65	1.49163	0.379	0.151	6.38717e-61
COA4	8.87732e-123	1.49139	0.697	0.369	2.68228e-118
AP002387.2	3.91053e-18	1.49022	0.105	0.039	1.18157e-13
POLR1B	2.73637e-99	1.48938	0.6	0.301	8.26793e-95
IMPDH1	1.94735e-45	1.48895	0.288	0.118	5.8839e-41
MRPL12	7.72376e-161	1.48882	0.769	0.399	2.33373e-156
SLC9A3R1	7.80426e-37	1.48837	0.238	0.096	2.35806e-32
CARNMT1	2.03267e-117	1.4871	0.663	0.335	6.14171e-113
RPP40	7.64535e-27	1.48674	0.177	0.071	2.31004e-22
UNG	9.72816e-81	1.48618	0.504	0.228	2.93936e-76
PPID	4.68535e-144	1.48598	0.775	0.448	1.41568e-139
TPRG1	3.87724e-61	1.48567	0.324	0.116	1.17151e-56
ARMC4	1.53569e-75	1.48371	0.44	0.183	4.64008e-71
TIMM13	1.07862e-154	1.48244	0.796	0.465	3.25904e-150
SLC39A14	1.18459e-104	1.48242	0.591	0.272	3.57924e-100
METTL5	1.53273e-112	1.48148	0.65	0.326	4.63115e-108
CKS1B	7.78826e-165	1.479	0.82	0.448	2.35322e-160
B4GALNT3	3.15138e-79	1.47693	0.444	0.18	9.52188e-75
SIGMAR1	9.57565e-65	1.47591	0.437	0.205	2.89328e-60
NANS	3.72508e-52	1.47577	0.326	0.133	1.12553e-47
TRPV3	7.37726e-17	1.47532	0.104	0.04	2.22904e-12
MRPS34	4.11413e-151	1.47426	0.787	0.441	1.24308e-146
LINC02465	2.08074e-32	1.47348	0.122	0.032	6.28694e-28
SLC27A5	7.01987e-47	1.47323	0.321	0.14	2.12105e-42
PHB	1.03069e-159	1.47205	0.805	0.452	3.11422e-155
KHK	3.92826e-16	1.47071	0.102	0.04	1.18692e-11
TSTA3	2.75647e-23	1.46999	0.174	0.076	8.32868e-19
CYCS	2.85766e-201	1.46966	0.894	0.6	8.63443e-197
AC012146.1	1.81033e-20	1.46825	0.127	0.049	5.46992e-16
OXLD1	1.07832e-47	1.46588	0.284	0.109	3.25815e-43
LINC01416	7.22995e-71	1.46534	0.423	0.176	2.18453e-66
SLC25A10	7.37832e-28	1.46405	0.181	0.072	2.22936e-23
SLC25A39	2.02851e-73	1.46378	0.438	0.181	6.12916e-69
LSM10	4.71078e-51	1.46318	0.332	0.141	1.42336e-46
PTER	1.10291e-22	1.46163	0.137	0.052	3.33244e-18
MIF	2.89713e-258	1.46087	0.984	0.764	8.75368e-254
LINC02542	5.0115e-100	1.45746	0.513	0.195	1.51422e-95
AURKAIP1	3.12383e-157	1.45625	0.804	0.461	9.43864e-153
MAN1C1	2.38844e-34	1.45597	0.22	0.087	7.21668e-30
FBL	2.44469e-177	1.45554	0.861	0.532	7.38662e-173
NBEAL2	7.98826e-21	1.45544	0.154	0.067	2.41365e-16
TIMP3	2.66536e-60	1.45327	0.353	0.142	8.05339e-56
TRIP13	1.54358e-56	1.45324	0.381	0.17	4.66392e-52
RALBP1	6.38791e-165	1.45142	0.824	0.483	1.93011e-160
ATP5F1D	5.63566e-171	1.45038	0.829	0.464	1.70281e-166
EBNA1BP2	2.74984e-122	1.44861	0.681	0.345	8.30865e-118
ARL2	6.03625e-113	1.4435	0.632	0.3	1.82385e-108
AC017050.1	1.23127e-50	1.44347	0.343	0.147	3.72027e-46
MDH2	4.99815e-177	1.44343	0.848	0.515	1.51019e-172
MRPL11	1.49615e-97	1.4433	0.589	0.284	4.52062e-93
TRAF5	3.20494e-50	1.44305	0.336	0.144	9.68373e-46
PA2G4	1.71516e-264	1.44266	0.971	0.729	5.18235e-260
IFRD2	1.49085e-43	1.44222	0.299	0.129	4.50461e-39
TXNDC17	6.58231e-152	1.4419	0.792	0.453	1.98884e-147
CAD	1.26927e-70	1.44025	0.476	0.229	3.8351e-66
DAZAP1	4.54898e-116	1.43977	0.67	0.348	1.37447e-111
PODXL	8.37577e-207	1.43968	0.923	0.577	2.53074e-202
METTL26	3.76873e-86	1.43859	0.541	0.255	1.13872e-81
SYNM	1.42412e-19	1.43835	0.137	0.057	4.30297e-15
DNAJC2	2.73171e-139	1.43695	0.784	0.47	8.25385e-135
SRM	1.13481e-84	1.4359	0.572	0.287	3.42883e-80
AL450311.1	3.42854e-63	1.43552	0.311	0.103	1.03593e-58
GNPNAT1	5.07518e-116	1.43538	0.676	0.35	1.53346e-111
PRELID1	4.56004e-180	1.43468	0.85	0.477	1.37782e-175
USP9X	2.88625e-224	1.43372	0.986	0.894	8.72082e-220
NCBP2AS2	9.17616e-71	1.4328	0.498	0.246	2.77258e-66
MRPS17	7.50942e-82	1.43186	0.504	0.222	2.26897e-77
GPC3	4.37277e-209	1.43098	0.94	0.641	1.32123e-204
DUT	1.94813e-172	1.42862	0.853	0.511	5.88628e-168
FKBP1B	1.06028e-35	1.42734	0.23	0.091	3.20362e-31
AL162411.1	4.34128e-56	1.42688	0.409	0.195	1.31172e-51
GCSH	2.24804e-217	1.42529	0.927	0.599	6.79246e-213
TOMM22	2.5561e-109	1.42527	0.674	0.365	7.72324e-105
BCL2L12	2.58519e-69	1.42474	0.476	0.228	7.81116e-65
SNRPD2	2.02262e-235	1.42472	0.962	0.705	6.11135e-231
NEFH	1.33944e-17	1.42343	0.129	0.055	4.04713e-13
RANBP1	5.72335e-235	1.42161	0.953	0.681	1.72931e-230
COA6	2.36379e-74	1.41937	0.492	0.231	7.14218e-70
AC015802.6	8.02285e-66	1.4174	0.471	0.225	2.4241e-61
ID2	6.67972e-105	1.41687	0.64	0.31	2.01828e-100
ZNF850	1.78604e-72	1.41647	0.493	0.238	5.39652e-68
TAF9	1.17792e-83	1.41505	0.517	0.235	3.55909e-79
PPCS	7.65041e-28	1.41438	0.178	0.07	2.31157e-23
LRP2	7.25668e-206	1.41338	0.928	0.644	2.19261e-201
PFN1	5.58649e-237	1.41169	0.968	0.755	1.68796e-232
NCL	0	1.41163	0.997	0.947	0
DYNC1I1	3.06489e-13	1.41132	0.116	0.055	9.26057e-09
HIST1H3E	2.66948e-70	1.41088	0.447	0.197	8.06584e-66
C9orf78	6.22689e-96	1.41053	0.597	0.29	1.88146e-91
HSPH1	4.05112e-231	1.40875	0.949	0.703	1.22405e-226
MAD2L2	7.1593e-91	1.40289	0.576	0.282	2.16318e-86
FKBP4	5.25506e-93	1.40201	0.587	0.287	1.58782e-88
NXT2	2.08365e-15	1.40132	0.121	0.053	6.29574e-11
FAM174C	5.01037e-32	1.40074	0.243	0.108	1.51388e-27
TRMT10C	2.6942e-126	1.40024	0.728	0.412	8.14052e-122
PNO1	2.55698e-87	1.39974	0.588	0.309	7.72591e-83
RNASEH1	6.72499e-97	1.39944	0.615	0.325	2.03195e-92
TRMT112	1.23386e-128	1.39817	0.762	0.46	3.7281e-124
PTGES2	1.18898e-55	1.39718	0.398	0.183	3.5925e-51
NHP2	6.32983e-139	1.39717	0.782	0.452	1.91256e-134
WDR54	4.8095e-53	1.39517	0.38	0.173	1.45319e-48
KIAA1324L	7.0331e-94	1.3948	0.523	0.218	2.12505e-89
UGP2	8.29667e-124	1.39321	0.776	0.515	2.50684e-119
MCM3	1.21315e-166	1.39251	0.847	0.469	3.66552e-162
MRPL36	3.07939e-71	1.38777	0.473	0.216	9.30438e-67
COL2A1	7.53787e-133	1.38767	0.774	0.457	2.27757e-128
POLR2H	6.41166e-84	1.38757	0.58	0.305	1.93728e-79
COX7B	9.3069e-168	1.38603	0.875	0.597	2.81208e-163
SMIM30	7.95366e-84	1.38328	0.543	0.262	2.4032e-79
HSP90AA1	0	1.38272	1	0.992	0
ZNF793	4.65707e-17	1.38081	0.135	0.059	1.40713e-12
DKC1	1.22934e-134	1.38075	0.764	0.428	3.71444e-130
FBXO41	7.2437e-22	1.38053	0.162	0.069	2.18868e-17
IMP3	5.38296e-76	1.38051	0.526	0.259	1.62646e-71
SCN1A	3.37882e-16	1.37968	0.106	0.042	1.02091e-11
TXNDC5	1.46561e-72	1.37921	0.539	0.285	4.42833e-68
NOP10	1.60972e-114	1.37911	0.725	0.427	4.86377e-110
RHOT2	2.36944e-51	1.37896	0.359	0.158	7.15926e-47
AC022031.2	3.01267e-177	1.37836	0.799	0.308	9.10279e-173
ATAD3B	3.36992e-44	1.37787	0.348	0.167	1.01822e-39
ECH1	5.59116e-56	1.37494	0.4	0.188	1.68937e-51
ARAP1	4.03247e-20	1.37025	0.163	0.073	1.21841e-15
LINC00937	1.37678e-43	1.36911	0.341	0.163	4.15993e-39
LSM12	6.93697e-151	1.36906	0.817	0.514	2.096e-146
SNHG12	4.3255e-45	1.3689	0.331	0.149	1.30695e-40
PNPLA3	3.69443e-29	1.36802	0.213	0.091	1.11627e-24
TSR1	7.99375e-114	1.36758	0.713	0.413	2.41531e-109
TXLNG	1.83772e-106	1.36749	0.67	0.361	5.55266e-102
CKS2	1.13431e-112	1.36713	0.738	0.442	3.42731e-108
MRPL20	3.28705e-139	1.36523	0.798	0.491	9.93183e-135
KLF11	3.30945e-40	1.36447	0.295	0.129	9.99951e-36
GRWD1	3.37792e-53	1.36422	0.378	0.171	1.02064e-48
CENPW	8.86099e-59	1.36047	0.437	0.21	2.67735e-54
LINC01170	9.55471e-15	1.35985	0.108	0.046	2.88695e-10
AC112206.2	6.18696e-78	1.35952	0.407	0.147	1.86939e-73
PSME3	1.61106e-76	1.35947	0.534	0.263	4.86782e-72
LINC02820	7.1991e-26	1.35916	0.158	0.059	2.17521e-21
PCBD1	8.70307e-65	1.35861	0.408	0.168	2.62963e-60
PCSK6	2.70537e-48	1.35767	0.315	0.13	8.17428e-44
GRPEL1	7.63222e-56	1.35681	0.439	0.222	2.30608e-51
PAICS	6.31831e-277	1.35634	0.987	0.803	1.90908e-272
PTMA	0	1.35602	0.999	0.991	0
CCDC124	1.4246e-93	1.35558	0.619	0.319	4.30443e-89
ICMT	1.5451e-99	1.35383	0.67	0.372	4.66853e-95
NOP56	2.00995e-216	1.34955	0.945	0.67	6.07307e-212
MAPKAPK3	8.50573e-47	1.34945	0.339	0.152	2.57001e-42
PGAM5	1.64267e-43	1.34933	0.33	0.15	4.96334e-39
TEX14	5.23924e-84	1.3487	0.565	0.271	1.58304e-79
PDZRN3	2.93416e-170	1.3483	0.841	0.434	8.86555e-166
SELENOW	8.96996e-100	1.34696	0.67	0.365	2.71027e-95
C19orf48	7.32688e-98	1.34694	0.647	0.344	2.21382e-93
SIVA1	4.64703e-136	1.3468	0.799	0.477	1.4041e-131
RSL1D1	7.65287e-204	1.34619	0.926	0.692	2.31231e-199
CYC1	2.1381e-110	1.34573	0.696	0.387	6.46026e-106
MRPL41	9.6586e-109	1.34517	0.678	0.36	2.91835e-104
ZNF593	1.39767e-44	1.34492	0.328	0.146	4.22306e-40
ZNRD2	7.2461e-32	1.34414	0.243	0.107	2.18941e-27
MRPS26	4.33119e-98	1.34084	0.648	0.345	1.30867e-93
POLR2E	1.01915e-114	1.34004	0.716	0.392	3.07935e-110
FAM216A	8.48949e-56	1.33985	0.435	0.216	2.5651e-51
CDC25A	1.06934e-60	1.33808	0.46	0.227	3.23101e-56
TPMT	2.04727e-26	1.3371	0.224	0.105	6.18582e-22
NOC2L	1.64281e-78	1.33708	0.575	0.303	4.96375e-74
EIF1AX	4.60227e-203	1.33705	0.945	0.805	1.39057e-198
UROD	5.7913e-36	1.33636	0.343	0.18	1.74984e-31
FTSJ3	1.30499e-71	1.33514	0.535	0.282	3.94303e-67
PCLAF	3.69029e-187	1.33456	0.911	0.535	1.11502e-182
DPH2	1.19452e-19	1.33391	0.149	0.064	3.60925e-15
MRPL17	9.18375e-53	1.33215	0.426	0.211	2.77487e-48
ABRAXAS1	2.56232e-72	1.3321	0.539	0.277	7.74204e-68
GADD45GIP1	1.40855e-130	1.33062	0.784	0.461	4.25593e-126
POLR2I	2.59709e-120	1.33048	0.746	0.412	7.84709e-116
OAZ1	9.59924e-157	1.32896	0.869	0.593	2.90041e-152
CSAG1	3.31805e-85	1.32891	0.251	0.051	1.00255e-80
IMP4	6.37617e-51	1.32886	0.39	0.186	1.92656e-46
PAK1IP1	1.56839e-72	1.32786	0.554	0.301	4.73888e-68
COX14	1.84297e-34	1.32751	0.274	0.125	5.56854e-30
RUVBL1	3.92365e-153	1.32648	0.834	0.519	1.18553e-148
AKAP1	6.03199e-76	1.32636	0.562	0.304	1.82257e-71
MYB	6.21443e-34	1.3255	0.293	0.142	1.87769e-29
LINC01322	3.09002e-15	1.3248	0.15	0.075	9.33649e-11
AC004148.1	2.53664e-20	1.32364	0.168	0.076	7.66446e-16
NAXE	7.17269e-43	1.32162	0.35	0.168	2.16723e-38
FKBP1A	4.36951e-117	1.32133	0.741	0.431	1.32025e-112
PPM1H	8.70643e-50	1.31985	0.359	0.158	2.63065e-45
HSD17B11	3.92009e-59	1.31585	0.446	0.214	1.18446e-54
CDK2AP2	3.3428e-28	1.31064	0.209	0.089	1.01003e-23
ZNF208	1.11496e-20	1.31033	0.128	0.049	3.36886e-16
NLRP2	4.25341e-11	1.31007	0.119	0.062	1.28517e-06
ATP5PF	1.493e-169	1.30933	0.906	0.682	4.51109e-165
GNL3	3.81893e-190	1.3092	0.913	0.647	1.15389e-185
CD320	4.19852e-72	1.30913	0.55	0.29	1.26858e-67
RPF2	3.08178e-105	1.30846	0.706	0.418	9.3116e-101
MID1IP1	3.81432e-41	1.307	0.349	0.171	1.1525e-36
BANF1	1.90319e-145	1.30678	0.837	0.523	5.75049e-141
DNPH1	2.05889e-60	1.3066	0.491	0.256	6.22093e-56
TRPM3	1.38318e-119	1.30646	0.647	0.282	4.17928e-115
TPM3	8.26816e-205	1.30639	0.946	0.732	2.49822e-200
MAK16	9.89663e-62	1.3056	0.457	0.223	2.99027e-57
AP2S1	1.65964e-112	1.3053	0.72	0.404	5.01462e-108
AK7	4.00924e-28	1.30375	0.202	0.084	1.21139e-23
TCOF1	4.31179e-113	1.30275	0.736	0.434	1.30281e-108
COX5B	4.67789e-134	1.30092	0.813	0.525	1.41342e-129
SRI	6.23003e-117	1.30056	0.763	0.493	1.8824e-112
POU6F2	3.81816e-156	1.30002	0.828	0.405	1.15366e-151
CCT8	1.89044e-218	1.2998	0.955	0.756	5.71195e-214
SSB	2.13816e-235	1.29978	0.981	0.824	6.46044e-231
SSNA1	5.55606e-56	1.29918	0.441	0.219	1.67876e-51
YBX1	2.52233e-268	1.2987	0.994	0.912	7.62122e-264
NUDT15	1.16039e-79	1.2985	0.565	0.289	3.50612e-75
MICOS10	9.47231e-126	1.29811	0.781	0.468	2.86206e-121
C9orf40	2.95341e-43	1.29761	0.336	0.154	8.92372e-39
SAMD1	4.8272e-43	1.29741	0.375	0.188	1.45854e-38
CDC6	2.10815e-76	1.29677	0.524	0.246	6.36978e-72
TYW3	2.09412e-102	1.29615	0.676	0.364	6.32738e-98
TOMM6	5.33178e-144	1.29601	0.843	0.557	1.611e-139
SNHG16	1.57751e-199	1.29505	0.937	0.721	4.76645e-195
SLC25A15	2.52788e-37	1.2935	0.312	0.148	7.63798e-33
AC010969.2	8.28783e-11	1.29265	0.11	0.056	2.50417e-06
EI24	1.93735e-112	1.29239	0.741	0.436	5.8537e-108
CCT5	1.4844e-239	1.29227	0.972	0.803	4.48511e-235
SLC7A2	5.81782e-62	1.29221	0.46	0.219	1.75786e-57
TMEM216	1.1087e-19	1.29107	0.16	0.072	3.34993e-15
LPCAT4	5.74203e-23	1.29091	0.205	0.098	1.73496e-18
TRIM59	1.65716e-74	1.29053	0.558	0.293	5.00711e-70
CAPN1	2.83042e-33	1.28871	0.294	0.143	8.55211e-29
MLST8	4.9392e-47	1.28808	0.342	0.152	1.49238e-42
PTGES3	4.23088e-274	1.28804	0.994	0.886	1.27836e-269
CCT3	1.81146e-245	1.28619	0.979	0.796	5.47334e-241
DUS3L	3.79406e-24	1.28526	0.205	0.095	1.14638e-19
ARPC1B	4.40381e-42	1.28466	0.362	0.181	1.33061e-37
SNHG17	6.78514e-81	1.28246	0.58	0.304	2.05013e-76
GALNT18	2.83103e-128	1.28173	0.779	0.428	8.55395e-124
MRTO4	1.22421e-87	1.2812	0.634	0.356	3.69896e-83
ZNF511	5.94326e-63	1.28012	0.47	0.23	1.79576e-58
SNRPA1	2.5471e-127	1.2799	0.8	0.534	7.69607e-123
UBFD1	3.44533e-68	1.2796	0.557	0.312	1.04101e-63
TUSC2	6.5732e-46	1.2794	0.36	0.168	1.98609e-41
COX5A	1.06924e-165	1.27935	0.898	0.669	3.23071e-161
SNHG1	2.39155e-141	1.27871	0.845	0.553	7.22608e-137
MRPL55	2.25838e-46	1.27835	0.375	0.179	6.82368e-42
CCNQ	4.05995e-23	1.27832	0.182	0.08	1.22671e-18
ZNF483	1.39027e-106	1.27831	0.721	0.417	4.20069e-102
MRPL34	2.66995e-61	1.27759	0.478	0.239	8.06725e-57
SLC7A5	3.72509e-78	1.27751	0.544	0.261	1.12554e-73
CCT6A	2.41007e-234	1.27718	0.964	0.819	7.28203e-230
DTNB	6.38166e-157	1.27678	0.889	0.639	1.92822e-152
ITPR1	4.23386e-76	1.27673	0.558	0.284	1.27926e-71
MRPS2	1.3073e-43	1.27579	0.391	0.2	3.95e-39
AC027031.2	6.89138e-14	1.27535	0.134	0.066	2.08223e-09
KXD1	5.03201e-56	1.27451	0.465	0.239	1.52042e-51
C11orf1	6.80995e-51	1.27403	0.415	0.201	2.05763e-46
AC005394.1	7.11192e-28	1.27343	0.238	0.112	2.14887e-23
ARHGEF6	3.99507e-09	1.273	0.104	0.056	0.000120711
BCAS4	1.92674e-50	1.27241	0.42	0.211	5.82163e-46
DLEU7	6.49104e-44	1.2719	0.306	0.129	1.96127e-39
HMGN5	5.83387e-54	1.27081	0.424	0.205	1.7627e-49
TXNRD1	1.65605e-194	1.26943	0.929	0.679	5.00376e-190
SNU13	8.62868e-152	1.26862	0.85	0.561	2.60716e-147
INTS13	1.68613e-72	1.26815	0.576	0.317	5.09465e-68
GRPEL2	1.59045e-38	1.26589	0.344	0.174	4.80555e-34
EIF2S2	7.11551e-213	1.26501	0.965	0.773	2.14995e-208
TMEM147-AS1	6.28966e-16	1.26404	0.134	0.061	1.90042e-11
HSPA9	1.33156e-196	1.26365	0.938	0.744	4.02332e-192
STUB1	1.26257e-50	1.26274	0.431	0.22	3.81487e-46
CFAP97	6.19957e-128	1.26222	0.798	0.502	1.8732e-123
TBRG4	3.68476e-44	1.26219	0.376	0.186	1.11335e-39
BNIP3	2.27715e-69	1.25993	0.547	0.289	6.8804e-65
LINC01980	6.98859e-60	1.25945	0.385	0.157	2.1116e-55
TXNL4A	5.22925e-162	1.25889	0.878	0.634	1.58002e-157
POLRMT	6.55301e-24	1.25855	0.237	0.12	1.97999e-19
TRABD	6.60796e-36	1.25852	0.337	0.174	1.9966e-31
EXOSC4	5.33837e-33	1.25804	0.303	0.15	1.61299e-28
PLK1	5.63443e-61	1.25802	0.485	0.244	1.70244e-56
FGF12	2.73873e-49	1.25777	0.33	0.136	8.27509e-45
PRR13	4.68376e-64	1.2577	0.483	0.235	1.4152e-59
TKFC	1.02531e-14	1.25752	0.123	0.055	3.09797e-10
ATAD3A	1.34661e-33	1.25669	0.322	0.168	4.06877e-29
SFRP1	9.80784e-149	1.25609	0.861	0.546	2.96344e-144
SORD	3.323e-74	1.25536	0.576	0.31	1.00405e-69
SLC39A1	8.35423e-61	1.25458	0.506	0.274	2.52423e-56
SEC11C	4.73241e-81	1.25326	0.607	0.329	1.4299e-76
ASB13	2.06248e-22	1.25214	0.211	0.103	6.23178e-18
GAMT	2.61146e-40	1.2521	0.315	0.144	7.89054e-36
LSM4	1.61752e-165	1.25105	0.885	0.563	4.88732e-161
RIC3	1.51973e-36	1.25053	0.32	0.157	4.59185e-32
PHF5A	2.61247e-63	1.24983	0.522	0.285	7.89358e-59
DSCC1	3.10858e-63	1.2495	0.506	0.264	9.39258e-59
CENPS	1.15902e-33	1.24927	0.3	0.147	3.50197e-29
BRIX1	1.42798e-74	1.2481	0.598	0.342	4.31465e-70
TPI1	7.70026e-182	1.24808	0.927	0.702	2.32663e-177
SMARCD2	5.11662e-24	1.2463	0.222	0.108	1.54599e-19
SSRP1	8.13274e-160	1.24471	0.88	0.582	2.45731e-155
ADAM12	1.00207e-23	1.24433	0.181	0.079	3.02776e-19
NCOA7	1.31566e-58	1.24327	0.419	0.19	3.97526e-54
AMT	3.57819e-14	1.24286	0.126	0.059	1.08115e-09
TFAM	4.20285e-136	1.24212	0.836	0.546	1.26989e-131
MRPL24	6.64697e-33	1.24187	0.29	0.14	2.00838e-28
SCARB1	2.51274e-38	1.24054	0.332	0.162	7.59225e-34
ORC1	5.5194e-56	1.23777	0.439	0.213	1.66769e-51
GTF2A2	7.03042e-93	1.23744	0.7	0.434	2.12424e-88
SYNPR	1.09009e-08	1.23629	0.101	0.054	0.00032937
LHFPL2	3.94908e-89	1.23572	0.648	0.352	1.19321e-84
NR2C2AP	3.14192e-19	1.23481	0.154	0.068	9.49332e-15
AHSA1	1.00198e-91	1.23425	0.703	0.422	3.02748e-87
DCTPP1	3.77499e-65	1.23378	0.505	0.251	1.14061e-60
MRPL23	8.60054e-28	1.23373	0.26	0.128	2.59865e-23
SET	8.17626e-308	1.23366	0.999	0.958	2.47046e-303
C12orf10	7.06419e-38	1.23365	0.331	0.162	2.13444e-33
DIRAS2	1.85429e-12	1.23182	0.117	0.056	5.60274e-08
AL590705.1	7.65849e-24	1.23175	0.182	0.078	2.31401e-19
PPP1CC	2.81412e-214	1.23165	0.957	0.759	8.50285e-210
PRDX6	1.3307e-179	1.23159	0.936	0.697	4.0207e-175
MTHFD1	8.86398e-96	1.23075	0.672	0.378	2.67825e-91
EIF6	2.72615e-58	1.2291	0.524	0.3	8.23706e-54
ZNF385D	6.70076e-131	1.22906	0.651	0.258	2.02464e-126
PDHB	1.4392e-57	1.22894	0.519	0.298	4.34853e-53
UBE2C	3.82283e-85	1.22893	0.613	0.32	1.15507e-80
ZNF589	7.37457e-105	1.22873	0.739	0.442	2.22823e-100
ARF1	2.88853e-155	1.22846	0.879	0.633	8.72769e-151
MPV17L2	4.65906e-12	1.22788	0.117	0.057	1.40773e-07
TRAF3	1.83903e-114	1.22762	0.788	0.491	5.55664e-110
EHD4	1.16358e-33	1.22759	0.273	0.125	3.51576e-29
MRPL16	3.17425e-39	1.22746	0.378	0.202	9.591e-35
AC009315.1	5.79966e-157	1.22739	0.742	0.265	1.75237e-152
PAM16	4.74047e-60	1.22736	0.534	0.303	1.43233e-55
FIBP	3.6474e-40	1.22715	0.382	0.201	1.10206e-35
MGST1	8.4175e-179	1.22573	0.93	0.693	2.54335e-174
SURF2	4.47716e-42	1.22564	0.354	0.17	1.35277e-37
NME1	9.63783e-136	1.22469	0.844	0.612	2.91207e-131
GART	6.95254e-136	1.22379	0.825	0.546	2.10071e-131
PPRC1	2.23951e-42	1.22356	0.417	0.229	6.76667e-38
PREB	1.82084e-16	1.22281	0.161	0.079	5.50168e-12
LINC00648	2.29958e-47	1.22263	0.397	0.193	6.94817e-43
AHCY	2.82429e-102	1.22248	0.724	0.431	8.53358e-98
NAA10	4.44409e-63	1.22202	0.532	0.29	1.34278e-58
CCNE1	4.03095e-14	1.22116	0.113	0.05	1.21795e-09
AL365295.1	3.40083e-117	1.2193	0.763	0.4	1.02756e-112
GFER	1.80616e-20	1.2188	0.192	0.093	5.45732e-16
EXOSC9	8.16857e-89	1.21817	0.671	0.384	2.46813e-84
MFSD3	6.12877e-16	1.21809	0.148	0.071	1.85181e-11
NDUFV1	2.80406e-61	1.21797	0.566	0.349	8.47246e-57
GFOD1	1.11202e-34	1.21692	0.287	0.134	3.35997e-30
CCDC86	4.91323e-24	1.21686	0.2	0.09	1.48453e-19
MCM2	6.49547e-62	1.21662	0.542	0.302	1.96261e-57
TMED2	6.20054e-119	1.21648	0.806	0.539	1.87349e-114
TEX15	1.29744e-37	1.21634	0.29	0.129	3.92022e-33
NOP14	1.92611e-74	1.21629	0.608	0.349	5.81975e-70
AFF2	3.95971e-110	1.2152	0.75	0.427	1.19643e-105
PHF7	3.04124e-14	1.21516	0.152	0.078	9.18912e-10
MRPS24	5.34487e-83	1.21338	0.656	0.384	1.61495e-78
EMG1	2.48402e-50	1.21321	0.466	0.259	7.50546e-46
TMTC2	9.09529e-146	1.21232	0.9	0.65	2.74814e-141
PSMB3	6.13415e-87	1.21222	0.693	0.442	1.85343e-82
EIF2S3	3.60352e-177	1.21203	0.927	0.712	1.08881e-172
ALDH1B1	7.53962e-26	1.21067	0.24	0.117	2.2781e-21
PRR7	2.70562e-09	1.21001	0.104	0.055	8.17502e-05
DHRS11	7.19868e-15	1.20978	0.132	0.062	2.17508e-10
SELENOM	7.91731e-13	1.20863	0.137	0.07	2.39222e-08
HMMR	2.77976e-72	1.20832	0.556	0.286	8.39903e-68
MRPL4	7.252e-49	1.20471	0.462	0.255	2.19119e-44
PMP22	5.68255e-25	1.2041	0.248	0.126	1.71698e-20
NKX6-1	1.6605e-19	1.20384	0.128	0.05	5.01719e-15
PSMA7	2.12807e-202	1.20253	0.966	0.802	6.42997e-198
CISD3	1.4644e-32	1.20239	0.286	0.137	4.42468e-28
FAM117A	1.80568e-49	1.20191	0.406	0.2	5.45586e-45
GGCT	2.51909e-92	1.20069	0.695	0.416	7.61143e-88
VKORC1	3.2613e-44	1.20012	0.423	0.229	9.85402e-40
PPP1R14B	5.75961e-60	1.20001	0.59	0.347	1.74027e-55
ATP5F1B	1.19753e-184	1.1979	0.941	0.737	3.61833e-180
PPM1G	1.12331e-184	1.19693	0.946	0.748	3.39407e-180
EIF3K	3.64448e-148	1.1966	0.882	0.637	1.10118e-143
NUDT1	4.43642e-60	1.1954	0.493	0.255	1.34046e-55
DYNC2H1	3.91438e-197	1.19539	0.963	0.746	1.18273e-192
FAM86C1	4.70008e-10	1.19491	0.106	0.054	1.42013e-05
ANP32E	6.13991e-180	1.19375	0.937	0.68	1.85517e-175
TELO2	8.90082e-23	1.19324	0.228	0.115	2.68938e-18
NDUFA11	3.2602e-134	1.19295	0.837	0.553	9.8507e-130
ELOF1	2.75537e-38	1.19284	0.375	0.199	8.32534e-34
VDAC1	4.24115e-178	1.1924	0.929	0.695	1.28146e-173
ZBTB24	1.84851e-46	1.19152	0.407	0.207	5.58527e-42
LYPLA1	1.31979e-150	1.1915	0.874	0.633	3.98775e-146
BAX	6.43344e-78	1.18924	0.672	0.44	1.94386e-73
ZFAS1	3.06914e-255	1.18899	0.989	0.916	9.2734e-251
TOMM20	1.43997e-243	1.18809	0.987	0.878	4.35086e-239
ANP32B	4.50809e-199	1.18775	0.963	0.71	1.36212e-194
RAB34	1.50083e-24	1.18749	0.252	0.13	4.53477e-20
HSPA4	3.91681e-206	1.18682	0.966	0.78	1.18346e-201
RPUSD2	2.18698e-13	1.18548	0.137	0.069	6.60796e-09
MTFR2	4.13365e-13	1.18523	0.113	0.052	1.24898e-08
FASN	5.75173e-131	1.18507	0.853	0.572	1.73788e-126
PM20D2	9.64119e-74	1.18491	0.597	0.33	2.91309e-69
RNASET2	2.22342e-30	1.18489	0.302	0.154	6.71807e-26
RCC1	4.52925e-79	1.18452	0.648	0.389	1.36851e-74
APOE	2.32493e-34	1.18423	0.179	0.062	7.02479e-30
NUDCD2	6.94542e-67	1.18303	0.582	0.338	2.09856e-62
GPX4	5.3725e-168	1.18239	0.933	0.706	1.6233e-163
LAMTOR4	2.70654e-95	1.18235	0.711	0.432	8.1778e-91
POLR1E	2.45177e-37	1.18149	0.375	0.2	7.40802e-33
KNOP1	2.3282e-149	1.18144	0.894	0.633	7.03464e-145
AL445524.1	1.51707e-15	1.18139	0.125	0.055	4.58384e-11
ALKBH2	1.15551e-47	1.18111	0.41	0.205	3.49137e-43
PIM3	1.43868e-15	1.17986	0.139	0.065	4.34696e-11
SNRNP25	1.07146e-60	1.17978	0.523	0.281	3.23742e-56
ALDH9A1	2.31003e-35	1.17926	0.375	0.206	6.97977e-31
TBL3	4.06025e-24	1.17904	0.239	0.119	1.2268e-19
TMEM160	2.48103e-75	1.17899	0.648	0.401	7.49645e-71
NUDT22	9.33078e-16	1.1782	0.157	0.078	2.81929e-11
AKR1E2	3.11618e-16	1.17772	0.148	0.07	9.41552e-12
C15orf61	7.35563e-39	1.17759	0.337	0.164	2.2225e-34
CCDC152	3.61988e-39	1.17717	0.339	0.162	1.09375e-34
PBDC1	2.63276e-47	1.1771	0.463	0.255	7.95488e-43
SMIM19	1.89203e-49	1.17522	0.433	0.222	5.71677e-45
XRCC3	3.13858e-41	1.17428	0.399	0.213	9.48323e-37
AC011346.1	3.18517e-86	1.17371	0.705	0.443	9.62399e-82
NRXN1	2.93637e-203	1.17363	0.958	0.592	8.87223e-199
PKMYT1	1.2537e-17	1.1731	0.181	0.092	3.78806e-13
TMEM250	1.82291e-14	1.17289	0.156	0.08	5.50792e-10
R3HDM4	6.28779e-27	1.1723	0.278	0.143	1.89986e-22
DPH3	8.98659e-42	1.17218	0.426	0.236	2.7153e-37
TRAP1	7.33093e-111	1.17111	0.793	0.537	2.21504e-106
COA7	1.7194e-41	1.17085	0.376	0.191	5.19515e-37
MCUR1	1.52914e-61	1.17084	0.535	0.294	4.62031e-57
SLC25A4	6.9454e-48	1.17048	0.446	0.24	2.09855e-43
SLIRP	9.58746e-123	1.17036	0.875	0.691	2.89685e-118
AC114316.1	4.75376e-77	1.17019	0.434	0.166	1.43635e-72
POLR2J	3.546e-87	1.16957	0.676	0.386	1.07142e-82
AC004083.1	1.16533e-28	1.16838	0.25	0.118	3.52106e-24
RNF126	4.70188e-31	1.16816	0.352	0.197	1.42067e-26
UBE2S	2.17054e-135	1.16656	0.861	0.57	6.5583e-131
CHRAC1	7.90953e-44	1.16589	0.421	0.225	2.38987e-39
FTH1	1.39488e-199	1.16558	0.977	0.854	4.21464e-195
ELAC2	7.02799e-51	1.16464	0.499	0.284	2.12351e-46
BAG2	2.94803e-52	1.16464	0.496	0.28	8.90748e-48
EIF3I	8.41528e-98	1.16395	0.728	0.443	2.54268e-93
UQCR11	1.37847e-105	1.16357	0.783	0.538	4.16506e-101
SPCS1	1.54209e-103	1.16324	0.773	0.52	4.65943e-99
SNRPD1	7.5549e-183	1.16323	0.957	0.807	2.28271e-178
RNF166	2.04988e-15	1.16284	0.186	0.102	6.19373e-11
MICOS13	3.49005e-42	1.16214	0.393	0.203	1.05452e-37
AURKA	5.3159e-49	1.16209	0.469	0.255	1.6062e-44
DMAC1	2.81566e-69	1.16151	0.603	0.354	8.50751e-65
MAPKAPK5-AS1	6.97786e-34	1.16133	0.326	0.165	2.10836e-29
MDK	4.77958e-222	1.16118	0.99	0.861	1.44415e-217
SNRPB	2.42857e-179	1.16098	0.951	0.743	7.33792e-175
ETF1	5.84563e-136	1.15819	0.85	0.588	1.76626e-131
WDR4	9.97954e-28	1.15728	0.358	0.217	3.01532e-23
NOP58	1.31107e-173	1.15725	0.921	0.723	3.9614e-169
GEMIN6	3.80123e-28	1.15675	0.278	0.14	1.14854e-23
MRPL57	4.37152e-79	1.1563	0.679	0.433	1.32085e-74
PMPCA	8.65842e-53	1.15622	0.49	0.264	2.61614e-48
EGLN3	1.352e-17	1.156	0.169	0.082	4.08507e-13
SDHD	6.04458e-43	1.15564	0.428	0.235	1.82637e-38
ARPC5L	2.10136e-62	1.15484	0.581	0.349	6.34927e-58
ZNF518B	3.10537e-39	1.15342	0.341	0.162	9.38286e-35
PSMG1	1.27547e-56	1.15328	0.51	0.283	3.85382e-52
AC022140.1	2.64667e-15	1.15327	0.14	0.066	7.99693e-11
TRMT61A	2.88843e-10	1.15253	0.103	0.051	8.7274e-06
MAD2L1	1.27875e-97	1.15196	0.718	0.409	3.86375e-93
HINT1	2.37283e-183	1.15161	0.964	0.848	7.16952e-179
MAGOH	2.35947e-65	1.15154	0.6	0.364	7.12914e-61
PABPC1	0	1.15022	0.999	0.979	0
NLE1	5.04741e-16	1.15014	0.171	0.088	1.52508e-11
PARP1	5.51809e-221	1.14942	0.985	0.824	1.66729e-216
PFDN2	4.5298e-117	1.14926	0.808	0.531	1.36868e-112
GTF2H3	1.52059e-67	1.14882	0.596	0.355	4.59446e-63
ALDOA	5.25795e-09	1.14773	0.102	0.054	0.000158869
MRPL21	2.66988e-59	1.14747	0.54	0.306	8.06705e-55
GYG1	3.72113e-29	1.14722	0.317	0.172	1.12434e-24
CLUH	1.45508e-28	1.14719	0.284	0.144	4.39652e-24
SERBP1	1.68216e-303	1.1468	0.999	0.975	5.08265e-299
SLC7A11	5.32562e-127	1.14659	0.646	0.26	1.60914e-122
STARD7	1.27102e-105	1.14464	0.784	0.521	3.8404e-101
TAF1D	9.30223e-193	1.14418	0.967	0.826	2.81067e-188
EEF2KMT	9.76273e-14	1.14396	0.162	0.086	2.94981e-09
CRTAP	1.64727e-38	1.14355	0.386	0.206	4.97722e-34
CNTN3	2.04054e-54	1.14333	0.49	0.258	6.1655e-50
GEMIN4	9.28957e-21	1.14287	0.212	0.107	2.80684e-16
AL357075.4	1.06724e-12	1.14267	0.111	0.051	3.22465e-08
SELENOH	7.69878e-133	1.14249	0.876	0.664	2.32619e-128
AC092902.4	1.17082e-16	1.1423	0.175	0.089	3.53764e-12
FAM124A	5.11015e-37	1.14171	0.448	0.274	1.54403e-32
RWDD4	1.86221e-42	1.14139	0.42	0.227	5.62666e-38
HSPA1B	9.51284e-18	1.14031	0.191	0.098	2.8743e-13
CHCHD10	1.19727e-51	1.13883	0.447	0.225	3.61756e-47
LAMTOR2	7.40322e-40	1.13865	0.407	0.221	2.23688e-35
ARL16	3.23217e-34	1.13856	0.352	0.189	9.76601e-30
ZWINT	5.18169e-31	1.13751	0.337	0.183	1.56565e-26
C11orf24	2.62365e-23	1.13633	0.239	0.121	7.92735e-19
PDXK	6.74712e-36	1.1363	0.355	0.186	2.03864e-31
CCT2	1.01402e-187	1.13543	0.964	0.841	3.06386e-183
MZT1	2.56565e-71	1.13513	0.625	0.368	7.75212e-67
SRRM1	3.6617e-212	1.13453	0.979	0.838	1.10638e-207
CISD1	4.05877e-74	1.13438	0.642	0.384	1.22636e-69
LSM5	4.32218e-107	1.13382	0.798	0.554	1.30595e-102
SNRPD3	4.72432e-97	1.13297	0.753	0.495	1.42745e-92
VRK2	6.37197e-94	1.13034	0.713	0.413	1.92529e-89
NUDC	6.15082e-117	1.13033	0.823	0.576	1.85847e-112
MIPEP	3.32895e-75	1.12931	0.625	0.36	1.00584e-70
MTIF2	7.37465e-66	1.12847	0.569	0.321	2.22825e-61
DEPDC1	4.72111e-52	1.12833	0.469	0.245	1.42648e-47
ENO1	4.21116e-223	1.12794	0.989	0.855	1.2724e-218
TRMT1	1.96844e-21	1.12697	0.281	0.163	5.94763e-17
LINC01315	2.56621e-13	1.1269	0.123	0.058	7.7538e-09
NDUFA4	9.86091e-150	1.1264	0.939	0.817	2.97947e-145
FZD4	5.26228e-24	1.12614	0.184	0.079	1.59e-19
EIF5B	1.34612e-220	1.12592	0.982	0.878	4.0673e-216
SUPT16H	4.26018e-228	1.12544	0.988	0.868	1.28721e-223
LINC00649	7.52231e-21	1.12527	0.175	0.079	2.27286e-16
NEIL2	4.44545e-14	1.12526	0.145	0.072	1.34319e-09
LRRC8B	7.11672e-85	1.12331	0.699	0.425	2.15032e-80
UCHL1	1.53956e-95	1.12298	0.742	0.467	4.65177e-91
NAT10	3.1401e-68	1.12198	0.628	0.386	9.48782e-64
SF3B6	2.80749e-91	1.12166	0.738	0.471	8.48282e-87
APEX2	4.235e-09	1.12139	0.119	0.066	0.000127961
PDCD5	5.55479e-110	1.1211	0.816	0.557	1.67838e-105
ITGB5	1.43758e-22	1.12103	0.248	0.13	4.34364e-18
THSD4	5.99666e-107	1.1209	0.739	0.395	1.81189e-102
EMC8	5.04866e-45	1.12086	0.465	0.269	1.52545e-40
FAAP20	1.67774e-58	1.12071	0.581	0.347	5.0693e-54
TRIB1	5.07938e-09	1.12013	0.104	0.055	0.000153473
NT5DC3	3.44715e-47	1.11936	0.462	0.255	1.04156e-42
TEDC1	4.81742e-18	1.11884	0.183	0.091	1.45558e-13
RIDA	1.6214e-45	1.11834	0.456	0.25	4.89905e-41
DNTTIP2	9.58389e-72	1.11671	0.66	0.421	2.89577e-67
KATNB1	1.06676e-19	1.11633	0.213	0.11	3.22321e-15
RHOB	2.93153e-16	1.11604	0.243	0.146	8.8576e-12
TRIP10	4.06146e-16	1.11566	0.169	0.085	1.22717e-11
ATP5MF	2.89505e-107	1.11518	0.814	0.562	8.74739e-103
A1BG	2.27021e-26	1.11478	0.308	0.171	6.85943e-22
ZNRD1	1.56647e-31	1.11465	0.316	0.161	4.73309e-27
CTU2	4.18599e-10	1.11439	0.117	0.062	1.2648e-05
CD24	5.60137e-209	1.1141	0.987	0.866	1.69246e-204
MRPL14	8.60282e-66	1.11364	0.638	0.414	2.59934e-61
WDR77	9.47187e-32	1.11348	0.356	0.198	2.86192e-27
CXorf38	7.76449e-17	1.11316	0.227	0.129	2.34604e-12
TMX1	1.70347e-105	1.11309	0.823	0.608	5.14704e-101
LINC00665	2.49802e-62	1.11299	0.582	0.343	7.54776e-58
SLC25A11	5.5648e-27	1.11275	0.294	0.157	1.6814e-22
ADAMTS3	3.45902e-48	1.11178	0.407	0.196	1.04514e-43
NKRF	8.30141e-28	1.11153	0.324	0.18	2.50827e-23
MRAS	5.32062e-23	1.11135	0.266	0.146	1.60763e-18
NEDD8	3.15669e-138	1.11122	0.889	0.652	9.53795e-134
INSIG1	1.54772e-25	1.11116	0.303	0.169	4.67644e-21
HMGN4	5.29915e-38	1.1097	0.413	0.233	1.60114e-33
REXO2	3.61587e-49	1.10911	0.481	0.266	1.09254e-44
FEN1	7.79106e-56	1.10809	0.536	0.307	2.35407e-51
FAM207A	4.14142e-36	1.10795	0.388	0.217	1.25133e-31
GNL2	4.33469e-68	1.10693	0.629	0.383	1.30973e-63
WDR46	8.03188e-27	1.10609	0.307	0.168	2.42683e-22
DEDD2	9.19016e-14	1.10605	0.14	0.069	2.77681e-09
PFAS	6.12765e-60	1.10593	0.564	0.325	1.85147e-55
DOHH	3.60199e-13	1.10579	0.14	0.071	1.08834e-08
CHDH	1.70833e-12	1.10572	0.129	0.065	5.16173e-08
CLU	9.65728e-55	1.10549	0.558	0.33	2.91795e-50
DSEL	2.21844e-19	1.10532	0.216	0.114	6.70302e-15
CCDC137	8.22986e-63	1.10388	0.59	0.346	2.48665e-58
RRP1B	2.51728e-115	1.10379	0.833	0.61	7.60596e-111
RPP25L	1.70678e-23	1.10348	0.222	0.107	5.15702e-19
SNRPG	1.76082e-130	1.10335	0.883	0.665	5.32031e-126
PES1	3.11812e-40	1.10261	0.425	0.238	9.42141e-36
LRP8	1.7566e-57	1.1024	0.541	0.305	5.30758e-53
TIMM50	1.08092e-41	1.10175	0.464	0.279	3.26601e-37
MRPL2	1.07536e-33	1.10133	0.337	0.173	3.24921e-29
NUTF2	4.3377e-102	1.10036	0.767	0.486	1.31064e-97
COBLL1	3.21502e-42	1.10013	0.48	0.284	9.71417e-38
PDK1	7.0291e-37	1.09902	0.392	0.214	2.12384e-32
DCAF4	6.48439e-14	1.09865	0.168	0.09	1.95926e-09
PDAP1	3.14089e-129	1.09862	0.879	0.647	9.4902e-125
PDCD2	5.31514e-54	1.09826	0.555	0.336	1.60597e-49
Z93241.1	1.79978e-11	1.09801	0.122	0.062	5.43804e-07
GDF6	1.04528e-17	1.09794	0.197	0.103	3.15831e-13
JTB	7.74514e-58	1.09774	0.582	0.354	2.34019e-53
FAM98A	6.79965e-52	1.09748	0.511	0.284	2.05451e-47
CSTB	5.72455e-63	1.09697	0.581	0.343	1.72967e-58
TMEM208	8.72321e-26	1.09681	0.335	0.196	2.63572e-21
MRPL51	4.26554e-98	1.09679	0.764	0.497	1.28883e-93
PRDX5	1.1525e-73	1.09635	0.684	0.449	3.48228e-69
SUMO3	6.09631e-46	1.09567	0.47	0.266	1.842e-41
TOMM34	5.68214e-33	1.09534	0.346	0.182	1.71686e-28
RAN	4.37501e-212	1.09518	0.987	0.867	1.32191e-207
IPO4	1.47986e-24	1.09509	0.253	0.128	4.47141e-20
NASP	2.69847e-255	1.09425	0.998	0.923	8.15343e-251
BTF3	5.34125e-204	1.09288	0.99	0.892	1.61386e-199
C19orf53	3.65826e-92	1.09265	0.746	0.473	1.10534e-87
CDC26	4.07992e-40	1.09237	0.413	0.223	1.23275e-35
CCDC59	8.79869e-58	1.09209	0.557	0.326	2.65852e-53
MRPS21	6.88472e-112	1.09102	0.838	0.619	2.08022e-107
ZNF883	2.01804e-29	1.08978	0.294	0.15	6.09752e-25
ERO1B	1.12927e-10	1.08945	0.118	0.061	3.4121e-06
PUSL1	9.48913e-13	1.08917	0.137	0.07	2.86714e-08
WDHD1	1.76129e-119	1.08881	0.864	0.581	5.32174e-115
EEF1B2	2.08574e-223	1.08853	0.998	0.918	6.30206e-219
TUFM	2.41722e-97	1.08767	0.782	0.536	7.30364e-93
HPRT1	9.90695e-59	1.08692	0.568	0.335	2.99339e-54
EEF1E1	1.07202e-72	1.08661	0.686	0.45	3.23912e-68
VMA21	1.28319e-102	1.08638	0.803	0.535	3.87715e-98
CDT1	1.16888e-33	1.08626	0.332	0.171	3.53178e-29
UTP15	9.71191e-28	1.08622	0.318	0.175	2.93445e-23
ATP1B3	2.9377e-151	1.08551	0.921	0.741	8.87627e-147
DNAJC19	7.61101e-51	1.0855	0.551	0.346	2.29967e-46
NCLN	1.48445e-25	1.08544	0.335	0.2	4.48527e-21
TMEM147	4.3927e-50	1.08463	0.503	0.289	1.32725e-45
ANAPC15	4.3097e-45	1.08405	0.429	0.227	1.30217e-40
HSPA8	9.54386e-192	1.0838	0.99	0.92	2.88368e-187
PWP1	9.41023e-63	1.0836	0.617	0.387	2.8433e-58
EEF2K	2.54099e-36	1.08315	0.395	0.219	7.6776e-32
PFDN6	4.66995e-41	1.08304	0.432	0.241	1.41103e-36
HSPA14.1	8.55953e-36	1.08294	0.412	0.24	2.58626e-31
G3BP1	1.73472e-211	1.0822	0.982	0.879	5.24146e-207
PSMD7	2.5406e-92	1.08198	0.784	0.559	7.67643e-88
MCM6	5.10456e-92	1.08188	0.708	0.395	1.54234e-87
LAP3	3.90599e-47	1.08047	0.477	0.267	1.1802e-42
TMEM256	3.49549e-32	1.07948	0.356	0.193	1.05616e-27
TFRC	5.9501e-95	1.07942	0.795	0.543	1.79782e-90
KIF20A	1.10744e-27	1.0793	0.328	0.182	3.34614e-23
NCAPH	1.39826e-61	1.0793	0.565	0.317	4.22484e-57
NT5C	7.94724e-40	1.07911	0.473	0.287	2.40126e-35
CDC37	3.41739e-88	1.07876	0.751	0.508	1.03256e-83
CLSPN	2.11966e-115	1.07788	0.844	0.518	6.40454e-111
RRP1	1.2698e-26	1.07775	0.322	0.183	3.83672e-22
DDIAS	2.14835e-46	1.07764	0.474	0.264	6.49124e-42
TMEM141	7.34533e-16	1.07755	0.172	0.088	2.21939e-11
ZNF695	1.42375e-67	1.07728	0.629	0.375	4.30186e-63
CDCA5	3.34287e-40	1.07703	0.417	0.228	1.01005e-35
RUVBL2	4.40444e-42	1.07698	0.48	0.29	1.3308e-37
CYP2U1	1.51597e-17	1.07623	0.203	0.108	4.58051e-13
AL049828.2	2.93189e-25	1.0752	0.18	0.074	8.8587e-21
LTA4H	8.36453e-70	1.07503	0.646	0.396	2.52734e-65
GPANK1	1.26568e-18	1.07323	0.269	0.16	3.82426e-14
ING2	1.76378e-25	1.07291	0.298	0.163	5.32926e-21
TUBG1	2.14227e-24	1.0728	0.285	0.156	6.47286e-20
PLEKHJ1	6.19541e-53	1.07277	0.553	0.33	1.87194e-48
EBLN3P	5.1851e-37	1.07239	0.426	0.246	1.56668e-32
PSMG3	8.43303e-19	1.07209	0.239	0.134	2.54804e-14
ZNF574	1.0305e-09	1.07166	0.109	0.057	3.11366e-05
IMPDH2	1.4786e-94	1.07112	0.785	0.526	4.4676e-90
PDP2	5.70422e-15	1.06999	0.18	0.097	1.72353e-10
DVL1	1.84964e-15	1.06999	0.2	0.111	5.58868e-11
UGDH	3.63362e-63	1.06923	0.602	0.365	1.0979e-58
UQCRB	8.81663e-164	1.06879	0.962	0.83	2.66394e-159
CSE1L	1.06226e-176	1.06862	0.961	0.748	3.20961e-172
MLEC	9.62334e-115	1.06852	0.859	0.657	2.90769e-110
FAM210B	4.75799e-33	1.06795	0.377	0.212	1.43763e-28
SH3KBP1	4.06639e-67	1.06757	0.616	0.361	1.22866e-62
CCDC43	4.51909e-51	1.06709	0.513	0.29	1.36544e-46
SFXN4	9.89532e-18	1.06692	0.221	0.122	2.98987e-13
GARS	1.51403e-111	1.06682	0.843	0.591	4.57465e-107
UBE2T	2.25791e-43	1.06579	0.467	0.271	6.82226e-39
NDUFS8	1.25443e-58	1.06362	0.601	0.37	3.79027e-54
EXOSC2	3.02846e-36	1.06305	0.415	0.238	9.15049e-32
ETS2	1.30073e-17	1.06295	0.178	0.088	3.93016e-13
PPFIA2	1.49818e-59	1.06291	0.384	0.153	4.52674e-55
THAP9-AS1	1.88004e-39	1.06272	0.445	0.258	5.68053e-35
PGAP2	2.00836e-30	1.06208	0.36	0.203	6.06826e-26
CDC20	8.44035e-58	1.0614	0.515	0.269	2.55025e-53
COX6B1	7.22774e-120	1.06051	0.864	0.643	2.18386e-115
TRAPPC2L	5.44668e-37	1.06046	0.405	0.224	1.64572e-32
MARVELD1	2.74117e-08	1.05977	0.114	0.065	0.000828245
CIAO2B	5.60197e-54	1.05757	0.556	0.331	1.69264e-49
TFB2M	9.41708e-22	1.0571	0.284	0.163	2.84537e-17
SPART-AS1	7.81964e-10	1.05696	0.131	0.074	2.3627e-05
MRPS10	3.47635e-55	1.05696	0.571	0.348	1.05038e-50
NDUFB7	8.52678e-82	1.05695	0.73	0.495	2.57637e-77
CSNK2B	4.70298e-61	1.05646	0.625	0.387	1.42101e-56
SSR3	1.64581e-114	1.05638	0.858	0.649	4.97282e-110
TWISTNB	1.81413e-60	1.05523	0.593	0.352	5.48141e-56
ACD	8.72743e-14	1.05469	0.168	0.09	2.63699e-09
SSU72	1.76336e-64	1.05462	0.646	0.406	5.328e-60
RHOG	4.58244e-11	1.05437	0.141	0.077	1.38458e-06
POLD2	2.39541e-53	1.05349	0.579	0.36	7.23773e-49
STIP1	1.01209e-107	1.05337	0.828	0.585	3.05802e-103
GAR1	3.4562e-38	1.05298	0.442	0.262	1.04429e-33
YWHAB	2.54068e-163	1.05287	0.948	0.788	7.67666e-159
PRDX4	7.69565e-68	1.05273	0.68	0.453	2.32524e-63
MRPL37	1.2496e-38	1.05265	0.465	0.279	3.77567e-34
VPS25	3.02065e-29	1.05264	0.368	0.214	9.12691e-25
SLC25A5	4.72963e-112	1.05238	0.849	0.598	1.42906e-107
UROS	2.04008e-40	1.05222	0.458	0.269	6.1641e-36
MCM5	9.64822e-42	1.05173	0.443	0.244	2.91521e-37
SEZ6L2	3.68982e-32	1.05146	0.271	0.124	1.11488e-27
BCCIP	6.60787e-88	1.05114	0.759	0.525	1.99657e-83
SKP2	9.54519e-67	1.05109	0.674	0.439	2.88408e-62
PRPF19	2.90463e-56	1.05094	0.569	0.339	8.77634e-52
RPIA	9.59936e-34	1.05022	0.43	0.264	2.90045e-29
G6PC3	6.55544e-24	1.05015	0.347	0.215	1.98073e-19
LSM2	2.83641e-62	1.0499	0.661	0.439	8.5702e-58
PNMA2	8.26469e-52	1.04966	0.559	0.336	2.49717e-47
C12orf75	2.21621e-55	1.04959	0.556	0.326	6.69627e-51
WDR18	6.14572e-27	1.0495	0.337	0.194	1.85693e-22
PDHA1	3.0341e-58	1.04949	0.614	0.396	9.16752e-54
GLRX5	9.93168e-47	1.04946	0.507	0.299	3.00086e-42
EIF4A1	4.69417e-219	1.04945	0.993	0.933	1.41834e-214
TXN2	3.71292e-52	1.04903	0.552	0.333	1.12186e-47
SLC16A1	2.95198e-174	1.04897	0.961	0.817	8.91939e-170
DENR	1.55038e-114	1.04831	0.846	0.609	4.68449e-110
LAMTOR1	1.88496e-64	1.04678	0.649	0.422	5.6954e-60
H2AFZ	8.82165e-163	1.04654	0.98	0.861	2.66546e-158
PRADC1	2.16451e-10	1.04604	0.129	0.07	6.54006e-06
HK2	9.16665e-40	1.04591	0.478	0.291	2.7697e-35
FBXO5	1.82976e-63	1.04515	0.643	0.402	5.52862e-59
TKT	2.3107e-176	1.04497	0.971	0.785	6.98179e-172
GTPBP4	1.94208e-97	1.04491	0.793	0.552	5.86799e-93
TRIM52-AS1	2.4154e-17	1.04477	0.219	0.121	7.29814e-13
TMEM134	1.97426e-11	1.0444	0.146	0.08	5.96522e-07
AC009264.1	7.43393e-89	1.04435	0.449	0.153	2.24616e-84
GLRX2	1.95399e-16	1.04426	0.233	0.136	5.90397e-12
PHB2	6.42826e-108	1.04413	0.838	0.624	1.9423e-103
UBE2M	2.01049e-30	1.04405	0.34	0.183	6.07469e-26
TNFAIP8	4.52586e-72	1.04363	0.669	0.39	1.36749e-67
STK26	4.46213e-110	1.04361	0.84	0.583	1.34823e-105
RRP7A	2.60216e-46	1.04319	0.52	0.316	7.86243e-42
ARPC4	4.16283e-55	1.04319	0.58	0.358	1.2578e-50
DNAJB1	3.77067e-31	1.04295	0.395	0.235	1.13931e-26
BEX4	1.15212e-22	1.04085	0.258	0.136	3.48115e-18
BFAR	1.17454e-64	1.04056	0.65	0.421	3.54887e-60
HASPIN	1.29811e-08	1.04005	0.11	0.061	0.000392225
NOL6	1.09396e-12	1.03989	0.162	0.089	3.30539e-08
GYPC	9.65302e-80	1.03982	0.729	0.495	2.91666e-75
PTBP1	1.61144e-102	1.03972	0.804	0.543	4.86896e-98
CLPP	3.37562e-31	1.03936	0.378	0.216	1.01994e-26
NOB1	1.52395e-35	1.03865	0.42	0.239	4.60463e-31
DYNLRB1	7.42909e-49	1.03858	0.52	0.31	2.2447e-44
ORC6	1.97568e-96	1.03773	0.784	0.5	5.96952e-92
EEF1AKNMT	1.11841e-20	1.03725	0.275	0.158	3.37927e-16
CCT4	1.14484e-158	1.03676	0.946	0.776	3.45915e-154
NDUFAF8	8.66193e-51	1.03674	0.588	0.383	2.6172e-46
BAK1	1.2951e-11	1.03583	0.131	0.068	3.91315e-07
AAAS	2.18947e-20	1.03573	0.296	0.177	6.61549e-16
ABCE1	4.04396e-127	1.03538	0.89	0.669	1.22188e-122
NDUFC2	2.95647e-130	1.03518	0.91	0.721	8.93298e-126
AL358232.2	2.15291e-09	1.03391	0.1	0.051	6.50501e-05
AGPAT1	2.42828e-30	1.03364	0.371	0.212	7.33706e-26
GSS	1.00392e-18	1.03361	0.281	0.171	3.03334e-14
COX8A	1.01567e-102	1.03353	0.862	0.671	3.06885e-98
MRPL54	5.42067e-26	1.0326	0.344	0.201	1.63785e-21
SNHG7	5.01121e-71	1.03238	0.688	0.441	1.51414e-66
PSAT1	2.96501e-147	1.0322	0.935	0.778	8.95877e-143
REEP4	1.27553e-06	1.03216	0.103	0.062	0.0385402
PUS7	3.31077e-108	1.03148	0.837	0.587	1.00035e-103
CDKN2AIPNL	2.59059e-37	1.03106	0.393	0.21	7.82746e-33
ADGRL3-AS1	2.71805e-12	1.03086	0.117	0.056	8.21258e-08
TRIM71	1.20513e-177	1.03084	0.972	0.819	3.64131e-173
POLD1	5.61833e-26	1.02994	0.341	0.199	1.69758e-21
NUP155	3.1242e-103	1.02992	0.822	0.579	9.43976e-99
MYCBP	2.19212e-21	1.02971	0.267	0.149	6.62349e-17
UBL4A	2.84409e-15	1.0295	0.172	0.089	8.59341e-11
CENPN	2.8763e-51	1.02917	0.53	0.302	8.69074e-47
HSD17B10	1.53443e-37	1.02914	0.439	0.254	4.63627e-33
LRRC20	3.06509e-22	1.02871	0.31	0.185	9.26118e-18
BMS1	3.26247e-93	1.02859	0.801	0.594	9.85755e-89
MIS18BP1	2.96866e-102	1.02846	0.819	0.529	8.9698e-98
SDAD1	5.98486e-92	1.0284	0.782	0.539	1.80833e-87
SNRPC	1.28633e-75	1.02824	0.72	0.492	3.88666e-71
ANXA6	9.77514e-32	1.02824	0.376	0.213	2.95356e-27
HSPA5	4.67695e-90	1.02701	0.905	0.784	1.41314e-85
TIMMDC1	1.40123e-60	1.02657	0.625	0.402	4.23382e-56
COX4I1	1.69234e-160	1.02618	0.965	0.837	5.11339e-156
ARHGEF39	1.86999e-08	1.02601	0.129	0.077	0.000565019
RIOX2	1.54797e-23	1.0259	0.234	0.115	4.67719e-19
PLCB3	3.03117e-13	1.0258	0.181	0.103	9.15869e-09
PAGR1	9.58961e-28	1.0239	0.374	0.225	2.8975e-23
UQCRQ	2.33721e-65	1.02367	0.683	0.464	7.06188e-61
FLVCR1-DT	1.83485e-08	1.02359	0.11	0.061	0.000554399
NFKBIZ	4.03738e-14	1.02357	0.193	0.109	1.21989e-09
NCBP2	3.41555e-97	1.02332	0.799	0.564	1.03201e-92
LETM1	9.1159e-35	1.02319	0.454	0.284	2.75437e-30
NDUFA8	2.09983e-42	1.02318	0.494	0.295	6.34464e-38
SEC61B	6.13075e-90	1.02313	0.784	0.592	1.8524e-85
TPRG1L	1.23628e-08	1.02184	0.114	0.064	0.000373541
PTTG1	3.10518e-77	1.02145	0.648	0.355	9.38231e-73
AUNIP	1.8617e-17	1.02093	0.206	0.11	5.62513e-13
ISCA2	8.49454e-23	1.02068	0.29	0.163	2.56663e-18
RIOK1	5.83314e-36	1.02027	0.439	0.264	1.76248e-31
MIS18A	6.77569e-46	1.02001	0.535	0.337	2.04727e-41
SLC52A2	1.94353e-11	1.01999	0.18	0.108	5.87236e-07
EIF1AD	8.68116e-11	1.01959	0.16	0.093	2.62301e-06
UCK1	5.10586e-14	1.01892	0.193	0.11	1.54274e-09
HCCS	2.60449e-19	1.01865	0.224	0.119	7.86948e-15
XYLB	3.4485e-39	1.01811	0.444	0.257	1.04196e-34
RAP2B	9.09418e-52	1.01791	0.567	0.36	2.74781e-47
UQCRFS1	1.95838e-62	1.01745	0.654	0.424	5.91724e-58
DLGAP5	8.77635e-84	1.01734	0.719	0.409	2.65177e-79
KIF17	3.14914e-08	1.01712	0.133	0.08	0.000951512
HEG1	1.99883e-32	1.01576	0.325	0.164	6.03948e-28
PSMA5	3.00039e-72	1.01575	0.712	0.492	9.06569e-68
NOL7	2.02891e-93	1.01564	0.803	0.588	6.13034e-89
MRPL18	1.08187e-41	1.01313	0.462	0.269	3.26887e-37
SPON1	1.70737e-08	1.01304	0.122	0.07	0.000515881
SEH1L	2.08859e-64	1.01165	0.679	0.461	6.31068e-60
TMEM126B	6.87785e-39	1.01138	0.491	0.303	2.07814e-34
RPUSD3	3.93216e-16	1.01075	0.223	0.127	1.1881e-11
EDA	1.94551e-95	1.01023	0.759	0.436	5.87837e-91
SULT4A1	2.28026e-14	1.01012	0.158	0.081	6.88981e-10
NUCKS1	9.62949e-252	1.01011	0.999	0.966	2.90955e-247
SYNGR2	4.1685e-09	1.00929	0.116	0.064	0.000125951
ATP5MD	1.3516e-81	1.00926	0.77	0.556	4.08385e-77
PDIA6	1.64742e-148	1.00915	0.946	0.773	4.97766e-144
TUBA1B	9.6108e-189	1.00905	0.993	0.874	2.9039e-184
DUS1L	5.08409e-21	1.00883	0.299	0.178	1.53616e-16
PRKG1	3.89373e-152	1.00878	0.989	0.86	1.17649e-147
RSL24D1	4.26354e-106	1.00824	0.844	0.631	1.28823e-101
ENTPD5	1.82989e-14	1.00781	0.215	0.126	5.52902e-10
HEATR1	1.01637e-100	1.00778	0.823	0.597	3.07095e-96
RDH14	1.44034e-17	1.00686	0.277	0.171	4.35199e-13
ACAT1	5.87003e-47	1.00586	0.534	0.333	1.77363e-42
LSM3	9.01565e-77	1.0055	0.732	0.487	2.72408e-72
SLC1A5	6.90269e-39	1.00514	0.464	0.275	2.08565e-34
DTL	1.96198e-84	1.00506	0.763	0.472	5.92811e-80
MEA1	2.60743e-27	1.0046	0.344	0.197	7.87834e-23
ZCRB1	4.87694e-60	1.00458	0.629	0.4	1.47357e-55
HRAS	9.52548e-20	1.00451	0.267	0.155	2.87812e-15
CLIC4	7.1368e-148	1.00443	0.945	0.747	2.15638e-143
NAE1	2.01701e-100	1.0037	0.824	0.618	6.0944e-96
TRABD2B	4.2866e-23	1.003	0.279	0.151	1.2952e-18
LYRM7	7.22118e-48	1.00251	0.504	0.288	2.18188e-43
NFS1	1.91033e-10	1.00229	0.137	0.076	5.77206e-06
EIF4G1	6.60832e-134	1.00225	0.917	0.698	1.9967e-129
CNBP	9.22717e-109	1.00168	0.878	0.671	2.78799e-104
KARS	2.29099e-69	1.00151	0.697	0.465	6.92222e-65
ADCY2	2.18553e-75	1.00121	0.76	0.51	6.60358e-71
YKT6	2.27195e-31	1.00117	0.413	0.252	6.86469e-27
FBXO17	5.14663e-40	1.00069	0.469	0.274	1.55505e-35
AC145207.5	1.01234e-09	1.00034	0.158	0.096	3.05877e-05
CNIH4	1.15161e-72	0.99996	0.715	0.484	3.4796e-68
LYPLA2	1.42766e-22	0.999936	0.273	0.15	4.31367e-18
HIGD2A	9.43008e-64	0.999788	0.659	0.426	2.8493e-59
PRPS1	7.16602e-23	0.99949	0.318	0.187	2.16521e-18
C1orf226	1.65018e-06	0.999448	0.106	0.065	0.0498601
LSM6	7.04432e-62	0.999206	0.662	0.437	2.12844e-57
ZNF217	1.89335e-42	0.998751	0.541	0.349	5.72075e-38
PITHD1	6.72833e-31	0.998751	0.403	0.241	2.03297e-26
NOC3L	3.22517e-63	0.998483	0.649	0.423	9.74484e-59
MRPS18B	1.20292e-33	0.998148	0.425	0.255	3.63462e-29
SLC37A4	6.65179e-15	0.99785	0.214	0.124	2.00984e-10
PELP1	1.20386e-51	0.997838	0.621	0.414	3.63745e-47
FANCD2	3.28102e-64	0.997523	0.645	0.397	9.9136e-60
MRPS7	1.85841e-46	0.99741	0.531	0.318	5.61519e-42
ERH	2.92756e-113	0.996282	0.89	0.725	8.84561e-109
SEC61G	1.31704e-62	0.99625	0.696	0.517	3.97944e-58
KIZ-AS1	2.24503e-14	0.995871	0.167	0.088	6.78335e-10
TSPAN33	4.84498e-09	0.995836	0.102	0.053	0.000146391
TNFRSF19	5.2459e-61	0.995818	0.516	0.263	1.58505e-56
ABCF1	3.83693e-104	0.995127	0.852	0.636	1.15933e-99
PRPS2	1.4595e-31	0.995032	0.362	0.197	4.40987e-27
CTNNA2	1.24557e-165	0.994656	0.922	0.478	3.7635e-161
CPT1C	6.05805e-11	0.994229	0.125	0.065	1.83044e-06
C17orf49	2.0106e-31	0.99357	0.361	0.199	6.07503e-27
RITA1	2.4606e-10	0.993426	0.139	0.077	7.4347e-06
THNSL1	5.23048e-15	0.993233	0.201	0.113	1.58039e-10
HNRNPAB	1.92856e-150	0.992719	0.956	0.809	5.82716e-146
TROAP	3.90217e-21	0.992502	0.258	0.141	1.17904e-16
KIF20B	2.51042e-107	0.992244	0.848	0.543	7.58523e-103
SOD1	7.75763e-115	0.99219	0.877	0.678	2.34397e-110
STK16	1.49039e-10	0.992173	0.134	0.073	4.50322e-06
COX7A2	1.88011e-107	0.992159	0.866	0.707	5.68076e-103
GLO1	9.14733e-126	0.99198	0.917	0.737	2.76387e-121
THBS2	1.79777e-08	0.991755	0.122	0.07	0.000543197
PSMA3	7.95052e-89	0.991574	0.813	0.628	2.40225e-84
PGK1	5.39971e-84	0.991383	0.801	0.607	1.63152e-79
POLR2K	5.32637e-38	0.991261	0.489	0.304	1.60936e-33
BUD23	3.684e-52	0.991054	0.607	0.407	1.11312e-47
DGCR6L	8.12041e-16	0.990928	0.212	0.119	2.45358e-11
CCDC58	1.18371e-38	0.990736	0.485	0.301	3.57659e-34
PHACTR2	4.57203e-82	0.990704	0.761	0.513	1.38144e-77
UACA	1.89873e-69	0.990185	0.71	0.459	5.73701e-65
SNHG29	5.57149e-176	0.989545	0.977	0.892	1.68343e-171
PSMD12	3.13676e-90	0.988706	0.81	0.629	9.47771e-86
ISCU	1.26388e-35	0.988512	0.461	0.284	3.81881e-31
CCDC25	3.66225e-73	0.988183	0.707	0.456	1.10655e-68
DYNLL1	2.90159e-128	0.988046	0.937	0.749	8.76717e-124
COPRS	1.35417e-27	0.987165	0.363	0.213	4.09163e-23
NACC1	8.40198e-26	0.986887	0.375	0.234	2.53866e-21
MVB12A	1.623e-15	0.986212	0.208	0.116	4.9039e-11
AGTRAP	8.85429e-26	0.985942	0.32	0.178	2.67532e-21
ZC3H15	2.05775e-121	0.985435	0.895	0.726	6.21748e-117
GPX8	5.97027e-32	0.984234	0.452	0.29	1.80392e-27
UCP2	2.85518e-12	0.983723	0.163	0.09	8.62693e-08
COQ8A	1.05091e-13	0.983484	0.215	0.128	3.17533e-09
UTP20	4.36007e-80	0.983246	0.753	0.521	1.31739e-75
SLBP	1.43369e-43	0.982848	0.514	0.313	4.33191e-39
ATP5PD	1.73035e-79	0.982532	0.752	0.521	5.22826e-75
NDUFB2	7.45869e-91	0.981297	0.811	0.606	2.25364e-86
PSMA4	2.58427e-107	0.981213	0.871	0.657	7.80836e-103
CENPM	8.12901e-28	0.980925	0.371	0.217	2.45618e-23
SMIM20	3.44943e-23	0.98065	0.337	0.203	1.04224e-18
SLC5A6	1.63803e-18	0.980531	0.261	0.152	4.9493e-14
NDUFS6	4.66148e-108	0.980514	0.863	0.66	1.40847e-103
TMEM183A	8.78945e-44	0.980044	0.553	0.357	2.65573e-39
FECH	3.79769e-07	0.979812	0.132	0.084	0.0114747
CFAP298	6.11736e-55	0.979622	0.635	0.422	1.84836e-50
NDUFA12	7.02039e-87	0.978984	0.798	0.591	2.12121e-82
S100A13	4.58294e-26	0.978681	0.346	0.201	1.38473e-21
SLC24A1	5.40824e-11	0.978482	0.125	0.065	1.6341e-06
ARFRP1	2.69494e-15	0.977902	0.201	0.112	8.14276e-11
GAPDH	1.32042e-223	0.977775	0.997	0.979	3.98965e-219
SGTA	9.28364e-35	0.977298	0.478	0.305	2.80505e-30
WDR43	1.47431e-139	0.97611	0.933	0.784	4.45462e-135
TMEM203	1.19419e-18	0.975562	0.239	0.133	3.60825e-14
THAP7	4.71165e-11	0.975201	0.16	0.092	1.42362e-06
KHSRP	3.40586e-118	0.975098	0.896	0.707	1.02908e-113
CDK5	8.10392e-11	0.974088	0.138	0.075	2.4486e-06
ZNF485	5.16328e-07	0.973545	0.101	0.058	0.0156008
NCAPG	4.94917e-93	0.97354	0.789	0.475	1.49539e-88
C8orf34	9.13835e-15	0.973534	0.189	0.104	2.76115e-10
IARS	1.37068e-151	0.972686	0.949	0.76	4.1415e-147
ISCA1	5.29428e-44	0.972528	0.543	0.351	1.59967e-39
DBI	1.3854e-82	0.972412	0.796	0.579	4.18599e-78
DGKZ	1.11141e-16	0.972328	0.287	0.184	3.35814e-12
NUBP2	1.9543e-21	0.971715	0.336	0.21	5.90491e-17
AHNAK	4.14097e-41	0.971374	0.3	0.127	1.2512e-36
ATG101	1.2935e-08	0.971012	0.139	0.083	0.000390832
TMEM69	3.368e-20	0.970864	0.31	0.191	1.01764e-15
NSUN2	1.58307e-47	0.970799	0.589	0.402	4.78325e-43
EBP	1.45755e-33	0.970096	0.448	0.273	4.40399e-29
RABEPK	3.56227e-23	0.969775	0.308	0.179	1.07634e-18
UBAC1	2.18567e-25	0.969139	0.383	0.239	6.604e-21
OSTC	1.63131e-98	0.968744	0.84	0.655	4.92901e-94
MZT2B	6.88586e-114	0.968554	0.881	0.666	2.08056e-109
TMEM14C	2.77559e-63	0.967405	0.689	0.469	8.38643e-59
WDR3	4.96194e-57	0.967397	0.618	0.396	1.49925e-52
LDHB	1.60837e-210	0.966946	0.994	0.955	4.8597e-206
NIF3L1	4.30639e-21	0.966923	0.35	0.225	1.30118e-16
CALR	2.68506e-123	0.966916	0.922	0.715	8.11291e-119
TEDC2	3.22741e-13	0.96672	0.177	0.098	9.75163e-09
AKAP5	3.80332e-10	0.965856	0.122	0.065	1.14917e-05
HSP90B1	1.08496e-146	0.965797	0.986	0.917	3.27822e-142
TOP1MT	1.58434e-21	0.965554	0.284	0.161	4.78708e-17
RHPN2	1.07516e-22	0.965406	0.344	0.215	3.24859e-18
BIRC5	4.51117e-85	0.965205	0.727	0.412	1.36305e-80
RWDD1	1.77624e-61	0.964994	0.687	0.482	5.36692e-57
HILPDA	4.3401e-34	0.964952	0.47	0.3	1.31136e-29
POLR2F	9.83342e-55	0.964391	0.644	0.444	2.97117e-50
ATP5IF1	5.12667e-75	0.963669	0.753	0.535	1.54902e-70
GATD3B	1.75511e-08	0.963418	0.116	0.065	0.000530307
CAST	9.88243e-89	0.962495	0.785	0.521	2.98598e-84
MLF2	3.62347e-48	0.962126	0.584	0.39	1.09483e-43
NFKBIB	7.07967e-16	0.961514	0.232	0.136	2.13912e-11
SNTG1	2.00041e-11	0.961338	0.714	0.608	6.04423e-07
SS18L2	3.84962e-41	0.961065	0.557	0.375	1.16316e-36
TFAP4	1.57252e-18	0.961037	0.246	0.138	4.75136e-14
GMNN	8.71881e-77	0.960648	0.761	0.51	2.63439e-72
SRPK1	3.05557e-162	0.96021	0.971	0.842	9.23241e-158
AFMID	4.56444e-18	0.96021	0.258	0.151	1.37915e-13
TOR3A	6.41737e-14	0.960067	0.204	0.118	1.93901e-09
FXN	9.35525e-43	0.959898	0.515	0.315	2.82669e-38
FOXRED2	3.69867e-14	0.959894	0.198	0.113	1.11755e-09
AIG1	5.51733e-60	0.959821	0.672	0.431	1.66706e-55
EMB	1.13179e-30	0.95957	0.332	0.172	3.4197e-26
NFYB	1.39794e-34	0.959462	0.502	0.336	4.22388e-30
AC011997.1	1.31023e-22	0.958943	0.272	0.147	3.95885e-18
DOCK3	2.22181e-140	0.95877	0.954	0.797	6.71321e-136
AL135784.1	5.7139e-10	0.958626	0.103	0.052	1.72645e-05
PAQR4	1.57696e-09	0.958515	0.126	0.07	4.76477e-05
PARK7	3.27664e-110	0.958449	0.877	0.701	9.90037e-106
RBIS	1.80567e-63	0.957769	0.674	0.458	5.45582e-59
MND1	1.03638e-80	0.957728	0.763	0.493	3.13141e-76
ZNF90	2.06559e-39	0.957412	0.489	0.299	6.24117e-35
PFDN4	2.07019e-44	0.957128	0.548	0.353	6.25508e-40
COX16	6.62765e-62	0.956988	0.707	0.513	2.00255e-57
PRMT5	9.66629e-28	0.956814	0.413	0.263	2.92067e-23
CHCHD1	2.60606e-41	0.956755	0.546	0.357	7.87422e-37
FAM24B	1.32739e-07	0.956314	0.114	0.067	0.00401072
EFNA5	9.52573e-219	0.954904	1	0.937	2.8782e-214
ISG20L2	2.57009e-31	0.954875	0.417	0.255	7.76553e-27
SNHG9	2.57513e-09	0.95478	0.168	0.105	7.78075e-05
DYRK3	6.84585e-17	0.954346	0.247	0.144	2.06847e-12
DNAJB11	2.54926e-38	0.95373	0.518	0.338	7.7026e-34
BAG5	3.29292e-37	0.95335	0.518	0.343	9.94955e-33
TNIP2	3.47075e-16	0.953258	0.241	0.142	1.04869e-11
DCUN1D5	2.71198e-75	0.953253	0.779	0.574	8.19424e-71
VASH2	1.66651e-21	0.953189	0.32	0.19	5.03536e-17
NDUFAF3	6.99279e-27	0.952919	0.363	0.212	2.11287e-22
HEBP2	4.02198e-38	0.952034	0.478	0.288	1.21524e-33
CCT7	2.84816e-109	0.951847	0.875	0.698	8.6057e-105
LHFPL5	1.00875e-35	0.951795	0.466	0.288	3.04793e-31
ABRACL	1.87106e-31	0.951542	0.494	0.329	5.65341e-27
CFAP69	6.12265e-12	0.951297	0.192	0.115	1.84996e-07
NDUFA2	5.57994e-53	0.951088	0.636	0.421	1.68598e-48
DCXR	1.48462e-34	0.95079	0.466	0.29	4.48578e-30
BAG1	8.18493e-34	0.950513	0.466	0.292	2.47308e-29
COASY	3.28003e-12	0.950204	0.185	0.108	9.91063e-08
TMEM223	1.44052e-25	0.950199	0.374	0.229	4.35252e-21
ZPR1	2.12097e-18	0.95013	0.284	0.172	6.4085e-14
PSMB5	3.72792e-78	0.94995	0.784	0.589	1.12639e-73
PLCXD1	1.51306e-23	0.949878	0.358	0.223	4.57171e-19
ARF6	1.51987e-37	0.949674	0.5	0.321	4.59228e-33
TMA7	8.25e-129	0.949591	0.945	0.82	2.49274e-124
EIF4A2	5.49346e-156	0.949149	0.959	0.867	1.65985e-151
STYX	1.65572e-42	0.948506	0.548	0.354	5.00274e-38
NRAS	3.73144e-61	0.948084	0.698	0.484	1.12745e-56
SIX4	2.38089e-14	0.947654	0.213	0.125	7.19386e-10
XPOT	8.69378e-89	0.947552	0.807	0.575	2.62683e-84
RNPS1	1.84035e-96	0.947119	0.852	0.632	5.56061e-92
TONSL	2.72265e-19	0.947115	0.306	0.189	8.2265e-15
THOC6	2.34794e-22	0.947111	0.239	0.121	7.0943e-18
PABPC4L	1.44094e-11	0.946374	0.126	0.064	4.3538e-07
MRPS36	5.70547e-28	0.94625	0.422	0.267	1.72391e-23
TMEM167A	1.6637e-108	0.946215	0.89	0.725	5.02686e-104
GTF2H5	2.96245e-35	0.946046	0.465	0.29	8.95103e-31
SDHAF1	4.96441e-10	0.94587	0.142	0.08	1.5e-05
FBXO45	8.34622e-27	0.945658	0.374	0.224	2.52181e-22
ERCC6L	5.97559e-18	0.945447	0.28	0.171	1.80552e-13
MCM7	1.39779e-88	0.945262	0.818	0.589	4.22344e-84
PRPF4	3.65555e-34	0.945071	0.496	0.327	1.10453e-29
NUS1	1.39981e-73	0.944882	0.751	0.549	4.22952e-69
PSMC3IP	1.93368e-20	0.944776	0.286	0.167	5.84263e-16
NOA1	5.43272e-20	0.944111	0.299	0.178	1.64149e-15
SUMO2	3.18955e-161	0.944037	0.98	0.895	9.63722e-157
UCHL5	3.42932e-76	0.943678	0.767	0.549	1.03617e-71
NTMT1	5.92437e-26	0.943326	0.387	0.239	1.79005e-21
LRRTM4	6.71649e-152	0.942815	0.801	0.369	2.02939e-147
MYADM	5.73672e-13	0.942414	0.212	0.129	1.73335e-08
UBA52	3.96251e-185	0.942392	0.993	0.96	1.19727e-180
PPIA	4.77036e-172	0.941734	0.988	0.942	1.44136e-167
UBL5	4.31837e-97	0.941733	0.869	0.713	1.3048e-92
LTV1	4.96679e-44	0.941385	0.564	0.372	1.50071e-39
CDK4	1.22791e-58	0.940969	0.663	0.455	3.71013e-54
C9orf16	2.14572e-43	0.939945	0.571	0.377	6.48328e-39
FAM189B	2.13446e-18	0.939347	0.283	0.17	6.44926e-14
UQCC2	3.46785e-46	0.939164	0.585	0.385	1.04781e-41
UTP14A	1.48842e-25	0.939108	0.372	0.228	4.49725e-21
GAS5	7.52458e-172	0.938932	0.982	0.873	2.27355e-167
SNRPE	4.75172e-126	0.938851	0.933	0.792	1.43573e-121
SPTSSA	2.17148e-29	0.938787	0.467	0.314	6.56112e-25
EIF4EBP2	9.13796e-89	0.938173	0.838	0.609	2.76104e-84
CDCA4	6.02511e-28	0.937623	0.398	0.245	1.82049e-23
TUBB	1.82945e-218	0.936061	0.997	0.953	5.52768e-214
SLCO6A1	1.24933e-35	0.935824	0.273	0.116	3.77486e-31
BZW1	3.97793e-142	0.935643	0.947	0.81	1.20193e-137
COMMD5	1.65219e-11	0.934495	0.183	0.109	4.99208e-07
MGAT2	1.18466e-11	0.934255	0.186	0.111	3.57944e-07
MAP7D3	2.44908e-30	0.933921	0.409	0.246	7.3999e-26
DPAGT1	1.57697e-08	0.933778	0.146	0.089	0.000476482
CARNMT1-AS1	5.11419e-10	0.933403	0.151	0.088	1.54525e-05
NABP2	4.5408e-20	0.933399	0.305	0.182	1.372e-15
ZNF280B	1.28433e-16	0.933377	0.264	0.161	3.88061e-12
STIMATE	1.8479e-24	0.93332	0.357	0.217	5.58342e-20
NR1D2	3.173e-21	0.933234	0.327	0.202	9.58723e-17
THG1L	9.32357e-21	0.933157	0.284	0.163	2.81712e-16
LINC01905	3.37523e-20	0.932905	0.196	0.095	1.01983e-15
DIMT1	1.84854e-50	0.932797	0.62	0.418	5.58535e-46
EFCAB10	1.90443e-12	0.93279	0.16	0.087	5.75423e-08
EEF1AKMT1	2.44034e-25	0.932788	0.367	0.22	7.37349e-21
GUK1	1.41017e-46	0.932504	0.575	0.367	4.26084e-42
LINC01456	1.43707e-41	0.931752	0.312	0.132	4.34211e-37
ECT2	1.352e-104	0.931586	0.852	0.529	4.08505e-100
NDUFS5	6.30489e-112	0.931424	0.897	0.724	1.90502e-107
SEMA4D	1.17074e-32	0.931293	0.454	0.284	3.5374e-28
AC008014.1	7.15656e-20	0.931254	0.313	0.192	2.16235e-15
RMI2	1.25454e-12	0.931044	0.18	0.103	3.79058e-08
LINC01967	6.28421e-105	0.930322	0.811	0.422	1.89877e-100
MYBL2	5.91328e-26	0.930272	0.35	0.204	1.7867e-21
CENPV	2.11154e-106	0.930263	0.885	0.67	6.38001e-102
ADSL	1.27174e-52	0.929634	0.64	0.442	3.84256e-48
ISOC1	1.47853e-14	0.929489	0.236	0.143	4.46737e-10
FARSA	1.18074e-23	0.928569	0.33	0.195	3.56762e-19
MRPL47	2.78369e-51	0.928459	0.641	0.443	8.41093e-47
B4GALT2	3.37223e-22	0.927757	0.347	0.215	1.01892e-17
KPNA2	1.11256e-114	0.927368	0.917	0.705	3.36161e-110
KLHDC3	1.95321e-23	0.926918	0.336	0.201	5.90161e-19
NAA50	2.69833e-118	0.926836	0.909	0.697	8.15299e-114
NUP43	4.9578e-42	0.926772	0.565	0.369	1.498e-37
FAU	4.09553e-185	0.926591	0.994	0.972	1.23746e-180
DNAAF5	4.62846e-37	0.926569	0.51	0.324	1.39849e-32
ARL6IP4	1.60068e-69	0.926538	0.736	0.515	4.83646e-65
EXOSC7	1.62149e-44	0.926284	0.557	0.358	4.89933e-40
RHOA	7.84172e-122	0.925883	0.924	0.741	2.36937e-117
BID	7.12843e-16	0.925823	0.262	0.161	2.15386e-11
TCEA1	1.05518e-147	0.925803	0.962	0.856	3.18822e-143
AC027097.1	2.96266e-08	0.925135	0.13	0.077	0.000895167
ZNF83	1.25584e-68	0.924761	0.742	0.521	3.79453e-64
SWAP70	1.55875e-31	0.924516	0.478	0.315	4.70975e-27
SNRPF	1.7934e-126	0.924336	0.937	0.807	5.41877e-122
ZFP82	2.24551e-31	0.923928	0.455	0.29	6.7848e-27
AL118516.1	1.6572e-12	0.923189	0.15	0.079	5.00724e-08
AC068724.3	2.35713e-30	0.922866	0.466	0.298	7.12207e-26
MRPS16	6.88058e-56	0.92273	0.658	0.462	2.07897e-51
RCL1	9.70939e-40	0.922453	0.504	0.31	2.93369e-35
SHC1	6.98626e-10	0.922373	0.161	0.097	2.1109e-05
RANGAP1	3.20187e-29	0.92194	0.443	0.284	9.67444e-25
CDCA7L	1.69301e-59	0.921247	0.686	0.466	5.11544e-55
TNS3	1.62007e-61	0.921231	0.739	0.527	4.89504e-57
QPRT	4.21014e-37	0.921178	0.485	0.296	1.27209e-32
MRPS18C	1.13202e-32	0.92114	0.513	0.355	3.4204e-28
HCFC1R1	6.46832e-16	0.921051	0.218	0.123	1.9544e-11
EIF3A	5.98099e-217	0.920554	0.994	0.94	1.80716e-212
MRPL28	3.03177e-26	0.920141	0.411	0.26	9.16049e-22
EIF3B	1.7057e-78	0.920082	0.785	0.557	5.15378e-74
AL354822.1	8.22326e-08	0.920059	0.148	0.094	0.00248466
CNOT11	5.53151e-23	0.919691	0.376	0.243	1.67135e-18
INTS1	1.52162e-26	0.919107	0.398	0.248	4.59758e-22
TARBP2	2.5409e-09	0.919026	0.155	0.093	7.67733e-05
SMG8	3.82218e-08	0.918932	0.161	0.104	0.00115487
BUD31	5.08754e-44	0.918597	0.562	0.362	1.5372e-39
PSMD3	7.95969e-35	0.918193	0.517	0.345	2.40502e-30
CLIC1	1.31092e-52	0.917616	0.553	0.316	3.96093e-48
FAM161A	7.51565e-47	0.917399	0.584	0.384	2.27085e-42
MASTL	2.59387e-48	0.917	0.592	0.375	7.83739e-44
DPM2	9.24151e-20	0.916669	0.319	0.198	2.79232e-15
ISM1	8.62859e-17	0.916497	0.197	0.104	2.60713e-12
FASTKD3	1.603e-09	0.91648	0.159	0.096	4.84347e-05
FEZ1	2.0499e-80	0.916288	0.817	0.629	6.19377e-76
REC8	2.95827e-22	0.915891	0.322	0.19	8.9384e-18
RBM17	5.05731e-87	0.915152	0.829	0.656	1.52807e-82
TRIM73	6.72828e-12	0.915102	0.259	0.173	2.03295e-07
TTK	1.49749e-58	0.914979	0.581	0.328	4.52467e-54
EBPL	2.57053e-55	0.914821	0.655	0.442	7.76687e-51
BCKDK	5.4075e-11	0.914151	0.173	0.102	1.63388e-06
LRRC59	2.98757e-30	0.913739	0.455	0.29	9.02695e-26
TMEM70	1.66512e-20	0.913454	0.332	0.208	5.03116e-16
TRMT6	3.72294e-29	0.9133	0.401	0.241	1.12489e-24
HIST1H2BI	3.04304e-09	0.91288	0.124	0.069	9.19455e-05
RECQL4	7.52861e-11	0.911234	0.174	0.104	2.27477e-06
ATP5F1C	4.99631e-74	0.911096	0.781	0.598	1.50964e-69
WDR74	2.52201e-24	0.910416	0.403	0.262	7.62025e-20
QPCTL	6.45721e-07	0.909785	0.134	0.086	0.0195105
SAP18	1.30578e-71	0.909066	0.761	0.559	3.94541e-67
TMEM219	6.2943e-18	0.909	0.317	0.201	1.90182e-13
SNAPC1	2.83919e-38	0.908935	0.516	0.332	8.57861e-34
SLC38A2	1.06472e-127	0.908888	0.943	0.789	3.21705e-123
GSN	1.06359e-09	0.908608	0.135	0.076	3.21363e-05
TGS1	2.36904e-70	0.908584	0.757	0.554	7.15806e-66
CHPT1	1.45429e-32	0.908213	0.483	0.314	4.39413e-28
RNF7	1.94187e-49	0.907483	0.609	0.4	5.86736e-45
ADAT2	1.30459e-28	0.907061	0.424	0.27	3.94183e-24
VARS	1.85395e-27	0.906959	0.448	0.299	5.60172e-23
ZNF141	2.70647e-22	0.906772	0.354	0.221	8.1776e-18
THOP1	1.18976e-28	0.906721	0.415	0.259	3.59485e-24
HYOU1	2.51767e-42	0.906437	0.569	0.381	7.60715e-38
PDXP	1.68223e-10	0.906428	0.178	0.108	5.08285e-06
EIF4B	9.23149e-149	0.906285	0.975	0.871	2.78929e-144
DAXX	7.07824e-24	0.906189	0.376	0.235	2.13869e-19
NACA	2.7265e-197	0.905881	0.997	0.98	8.23813e-193
TMUB1	1.64143e-13	0.904972	0.221	0.133	4.95958e-09
PYM1	2.02686e-24	0.904529	0.389	0.247	6.12416e-20
FANCB	5.99927e-51	0.904131	0.593	0.362	1.81268e-46
DFFA	4.10158e-54	0.904104	0.644	0.437	1.23929e-49
GEMIN7	7.86218e-10	0.903947	0.177	0.111	2.37556e-05
MRPL43	2.09268e-24	0.903288	0.39	0.249	6.32302e-20
RNF26	7.32062e-12	0.903235	0.218	0.139	2.21193e-07
ELOB	4.22965e-88	0.902593	0.854	0.663	1.27799e-83
TBCD	2.02185e-70	0.902556	0.833	0.676	6.10902e-66
TPM1	6.17262e-84	0.902531	0.871	0.691	1.86506e-79
SERF2	1.29611e-145	0.902154	0.977	0.87	3.9162e-141
XRCC6	5.29204e-132	0.90215	0.947	0.803	1.59899e-127
KPNB1	5.45384e-190	0.902139	0.986	0.917	1.64788e-185
SF3B5	1.17195e-44	0.90189	0.629	0.439	3.54104e-40
ZNF239	6.33537e-12	0.901691	0.197	0.119	1.91423e-07
HIST1H2BM	1.33604e-16	0.901678	0.177	0.088	4.03685e-12
SCO1	8.06259e-46	0.901562	0.623	0.429	2.43611e-41
PDCD2L	1.8718e-11	0.901542	0.167	0.095	5.65565e-07
C16orf91	2.93981e-12	0.900673	0.193	0.113	8.88264e-08
FOPNL	4.46741e-29	0.900591	0.434	0.278	1.34983e-24
WBP11	4.76349e-75	0.9001	0.775	0.558	1.43929e-70
NOM1	1.11714e-29	0.899623	0.485	0.333	3.37544e-25
DDX46	5.62892e-147	0.899383	0.955	0.846	1.70078e-142
TMEM120B	1.23586e-22	0.899344	0.362	0.228	3.73416e-18
PNN	1.6669e-136	0.899182	0.959	0.845	5.03653e-132
CBX3	5.87792e-129	0.898955	0.939	0.823	1.77601e-124
PUDP	5.23559e-55	0.898611	0.689	0.478	1.58193e-50
RBMX2	1.35454e-25	0.897987	0.386	0.237	4.09273e-21
TARS	4.91777e-86	0.89771	0.833	0.64	1.4859e-81
RIPOR2	6.09955e-32	0.897614	0.379	0.206	1.84298e-27
PARD6B	3.83152e-26	0.897569	0.389	0.238	1.1577e-21
PRMT1	3.11402e-89	0.897427	0.836	0.66	9.40901e-85
NDUFA13	9.61881e-137	0.896791	0.964	0.853	2.90632e-132
ZWILCH	4.68676e-29	0.896544	0.48	0.323	1.4161e-24
PDIA3	4.10515e-134	0.896512	0.962	0.839	1.24037e-129
HDHD5	2.67971e-35	0.896092	0.497	0.32	8.09675e-31
PPA1	2.50356e-132	0.895832	0.945	0.809	7.56452e-128
BUB3	1.36537e-71	0.895492	0.76	0.527	4.12546e-67
HIST1H2AJ	1.35774e-20	0.895483	0.222	0.112	4.10241e-16
ATP1A1	8.44819e-52	0.894738	0.664	0.458	2.55262e-47
TAF5	2.46641e-12	0.894573	0.211	0.13	7.45225e-08
DNMT1	1.55975e-113	0.894342	0.906	0.693	4.71278e-109
PELO	4.04674e-07	0.893765	0.131	0.082	0.0122272
SERPINH1	2.42423e-45	0.89361	0.578	0.37	7.32482e-41
DTYMK	1.34091e-48	0.89357	0.628	0.422	4.05156e-44
MRPL32	2.4144e-35	0.892948	0.49	0.309	7.2951e-31
UQCR10	3.50088e-83	0.891882	0.827	0.61	1.05779e-78
ATP5MPL	4.6755e-76	0.891831	0.808	0.631	1.4127e-71
TMEM60	7.12908e-14	0.891748	0.259	0.166	2.15405e-09
ATF4	1.35379e-91	0.891569	0.851	0.648	4.09048e-87
ZNF684	4.34681e-09	0.890653	0.168	0.106	0.000131339
MGAT1	5.90289e-14	0.890547	0.261	0.169	1.78356e-09
ADH5	5.70616e-90	0.889951	0.843	0.688	1.72412e-85
NAP1L3	6.91311e-09	0.888939	0.171	0.11	0.000208879
SMS	4.3784e-103	0.888623	0.875	0.653	1.32293e-98
ATP5PB	3.44695e-67	0.888581	0.76	0.582	1.0415e-62
YWHAH	3.51046e-39	0.88812	0.62	0.449	1.06069e-34
WDR75	2.87204e-64	0.888035	0.74	0.561	8.67788e-60
CPS1	9.76076e-49	0.887417	0.655	0.437	2.94921e-44
ZMYND19	2.83135e-13	0.887231	0.222	0.136	8.55491e-09
CDC123	1.12949e-70	0.885939	0.773	0.593	3.41276e-66
MYL6B	3.10526e-43	0.885703	0.614	0.429	9.38254e-39
SHMT2	1.9842e-24	0.885651	0.391	0.248	5.99525e-20
SLITRK5	3.06037e-30	0.885474	0.375	0.21	9.24691e-26
SSBP1	1.10346e-106	0.884861	0.905	0.778	3.33411e-102
AC022150.4	4.07711e-07	0.884569	0.105	0.061	0.012319
MRPL30	1.00202e-35	0.884068	0.518	0.345	3.02759e-31
DUSP22	1.51404e-19	0.884048	0.321	0.2	4.57467e-15
SLC25A32	5.04967e-30	0.883743	0.484	0.327	1.52576e-25
TYMS	2.78301e-73	0.883584	0.757	0.485	8.40886e-69
RCC2	1.20544e-79	0.883523	0.826	0.628	3.64225e-75
SCLY	4.45392e-40	0.883309	0.556	0.368	1.34575e-35
MRM2	1.78432e-22	0.882931	0.378	0.242	5.39134e-18
RAB29	5.04033e-08	0.882741	0.137	0.083	0.00152294
CCNG1	2.17429e-93	0.882626	0.877	0.698	6.56963e-89
SLC25A1	6.02226e-21	0.882572	0.375	0.248	1.81962e-16
MRPL52	4.64958e-43	0.881872	0.596	0.403	1.40487e-38
PGM2	3.18444e-13	0.880467	0.204	0.119	9.62177e-09
MSH6	2.47175e-94	0.880281	0.871	0.693	7.46838e-90
DHX33	1.1067e-38	0.880203	0.567	0.39	3.3439e-34
LGALSL	5.84385e-12	0.880194	0.198	0.12	1.76572e-07
FHIT	2.37037e-90	0.880181	0.904	0.652	7.16208e-86
RAB8A	3.86281e-38	0.88008	0.537	0.357	1.16715e-33
FLAD1	2.22785e-24	0.880056	0.425	0.284	6.73144e-20
EIF4E2	1.52998e-41	0.880055	0.622	0.44	4.62284e-37
ZNF492	1.15362e-19	0.879941	0.251	0.136	3.48566e-15
ANAPC5	4.59465e-81	0.879499	0.814	0.603	1.38827e-76
EZR	2.05454e-46	0.879387	0.611	0.406	6.2078e-42
AKR1A1	2.98358e-49	0.879268	0.649	0.461	9.01487e-45
C3orf67	8.76537e-47	0.879042	0.475	0.243	2.64846e-42
PTDSS1	3.49604e-30	0.878378	0.452	0.29	1.05633e-25
ZDHHC3	2.33214e-32	0.878344	0.521	0.359	7.04657e-28
PCCB	2.36048e-48	0.87796	0.621	0.417	7.1322e-44
ATP5PO	8.19555e-83	0.877379	0.837	0.65	2.47629e-78
NIPA2	2.14342e-30	0.876866	0.498	0.347	6.47633e-26
TAF12	1.55397e-26	0.87639	0.422	0.274	4.69533e-22
SF3A1	5.5375e-31	0.876247	0.509	0.348	1.67315e-26
ITM2C	4.80391e-19	0.876061	0.287	0.172	1.4515e-14
ARRB2	7.5642e-12	0.875939	0.235	0.153	2.28552e-07
RFK	1.52983e-16	0.875673	0.27	0.165	4.62239e-12
C4orf3	4.54277e-34	0.875034	0.514	0.342	1.3726e-29
TRIAP1	1.68561e-31	0.874848	0.447	0.276	5.09308e-27
NDUFB11	2.84901e-75	0.874399	0.813	0.641	8.60827e-71
FAHD2B	2.24719e-07	0.874355	0.119	0.071	0.00678989
PABPC4	1.40059e-58	0.874247	0.718	0.525	4.23189e-54
TSR2	7.60872e-20	0.874095	0.347	0.224	2.29898e-15
ALG3	1.27863e-11	0.874046	0.181	0.106	3.86339e-07
ANK2	2.8151e-174	0.873681	0.986	0.825	8.50584e-170
HAX1	3.77037e-20	0.87348	0.366	0.241	1.13922e-15
ELOC	1.20456e-57	0.87337	0.723	0.547	3.63957e-53
HMGB1	1.91265e-189	0.873198	1	0.983	5.77909e-185
HIGD1A	7.8174e-26	0.872995	0.455	0.313	2.36203e-21
TSFM	1.40993e-17	0.872837	0.327	0.215	4.26011e-13
PEMT	1.54098e-16	0.87274	0.298	0.191	4.65606e-12
LRRC34	2.41509e-15	0.872457	0.278	0.177	7.29719e-11
NUDT5	5.10625e-57	0.872109	0.697	0.507	1.54285e-52
AURKB	1.1102e-38	0.871887	0.522	0.318	3.35448e-34
IPO7	2.91824e-157	0.870273	0.979	0.859	8.81746e-153
AMD1	3.26672e-99	0.870248	0.88	0.698	9.87041e-95
IDS	2.63454e-27	0.870055	0.406	0.251	7.96026e-23
CEBPZOS	2.06381e-46	0.869451	0.648	0.469	6.23581e-42
CCDC117	1.04568e-31	0.869236	0.468	0.298	3.15953e-27
PSMA2	2.44717e-79	0.86904	0.817	0.631	7.39414e-75
TPM4	2.88279e-116	0.8689	0.923	0.754	8.71034e-112
CNOT3	2.21776e-25	0.868855	0.433	0.289	6.70096e-21
COX6A1	1.89404e-90	0.868518	0.903	0.753	5.72286e-86
LAMTOR5	1.95882e-36	0.868203	0.586	0.419	5.91856e-32
ATP6V1F	4.74602e-25	0.868132	0.406	0.26	1.43401e-20
KRT10	7.35866e-31	0.867985	0.445	0.275	2.22342e-26
BOD1	1.30079e-41	0.867764	0.593	0.402	3.93034e-37
NRP1	1.97025e-48	0.867616	0.419	0.204	5.95312e-44
PSENEN	1.21238e-15	0.867599	0.278	0.174	3.6632e-11
PLS3	6.0755e-43	0.867537	0.522	0.307	1.83571e-38
FBXW9	5.72704e-08	0.867414	0.133	0.08	0.00173042
CENPH	1.85317e-51	0.866798	0.634	0.406	5.59934e-47
P2RY1	1.22662e-08	0.866632	0.146	0.088	0.000370622
CDIPT	4.19532e-10	0.866191	0.128	0.069	1.26762e-05
TMEM177	7.18606e-14	0.866109	0.276	0.181	2.17127e-09
NDUFV2	4.69997e-77	0.866079	0.833	0.688	1.4201e-72
AC068587.4	6.29423e-57	0.86567	0.712	0.505	1.9018e-52
RPA3	6.73656e-38	0.865642	0.564	0.381	2.03545e-33
B4GAT1	3.40974e-15	0.865584	0.267	0.166	1.03025e-10
TPM2	1.80069e-08	0.865573	0.184	0.122	0.000544079
TMEM129	2.33835e-08	0.86458	0.156	0.098	0.000706533
L2HGDH	1.48068e-37	0.864179	0.573	0.398	4.47389e-33
PSMB4	2.45283e-54	0.864075	0.695	0.507	7.41123e-50
UTP11	8.14441e-29	0.863939	0.479	0.323	2.46083e-24
ATP5ME	2.0191e-63	0.863778	0.752	0.56	6.10071e-59
ECI2	1.55464e-27	0.863642	0.466	0.31	4.69733e-23
MRFAP1	2.41918e-69	0.863464	0.79	0.613	7.30955e-65
ATIC	1.48416e-54	0.863459	0.695	0.489	4.48439e-50
SDF4	7.75164e-20	0.862724	0.374	0.252	2.34216e-15
SRF	7.57989e-15	0.862068	0.287	0.189	2.29026e-10
UBE2G2	1.86303e-86	0.861788	0.862	0.686	5.62916e-82
GSK3A	5.60533e-09	0.861744	0.229	0.161	0.000169365
CDCA8	1.63622e-39	0.861611	0.467	0.264	4.94384e-35
RFC4	3.08243e-37	0.861214	0.53	0.338	9.31355e-33
CHCHD5	6.48973e-22	0.861108	0.356	0.224	1.96087e-17
LRR1	4.91071e-21	0.860182	0.348	0.216	1.48377e-16
DCLRE1A	3.60029e-15	0.860043	0.289	0.187	1.08783e-10
ERP29	4.13507e-60	0.859394	0.747	0.566	1.24941e-55
STIL	5.93778e-36	0.859169	0.513	0.321	1.7941e-31
ZNF397	9.53475e-26	0.858649	0.466	0.317	2.88093e-21
JPH4	2.17564e-07	0.858346	0.115	0.068	0.00657371
PPIB	6.92562e-68	0.858097	0.811	0.654	2.09258e-63
GPS1	9.75551e-21	0.857883	0.347	0.218	2.94763e-16
NDUFB6	1.56587e-38	0.857659	0.578	0.403	4.73126e-34
IPO5	6.12073e-135	0.856913	0.962	0.819	1.84938e-130
PSMB1	5.94467e-74	0.856811	0.826	0.662	1.79618e-69
NDUFS7	5.11801e-36	0.856632	0.508	0.32	1.54641e-31
LIAS	2.41675e-20	0.856367	0.344	0.219	7.30221e-16
CSKMT	2.26123e-14	0.856314	0.292	0.194	6.83231e-10
RRM2	1.86855e-82	0.855708	0.824	0.51	5.64582e-78
NSMF	1.94323e-17	0.855279	0.275	0.164	5.87146e-13
URB1	2.4094e-37	0.855233	0.58	0.408	7.27999e-33
FDX2	1.85964e-09	0.854492	0.19	0.121	5.61889e-05
CCNB1	4.25971e-75	0.854411	0.717	0.425	1.28707e-70
MDN1	1.22121e-87	0.853819	0.878	0.721	3.68988e-83
CDC45	1.68056e-20	0.853749	0.328	0.2	5.07782e-16
P3H3	3.3486e-09	0.853614	0.203	0.136	0.000101178
YARS	4.51283e-59	0.853434	0.718	0.494	1.36355e-54
MYO10	2.41815e-148	0.852867	0.98	0.862	7.30645e-144
PUS1	2.43002e-18	0.852569	0.326	0.207	7.34231e-14
TIMM23	1.05697e-35	0.852399	0.559	0.393	3.19364e-31
YIF1A	4.5299e-15	0.852203	0.264	0.164	1.36871e-10
ZNF639	1.05584e-23	0.852117	0.461	0.328	3.19022e-19
POLDIP2	3.23272e-16	0.85202	0.312	0.204	9.76766e-12
POMP	6.56872e-60	0.851961	0.746	0.575	1.98474e-55
COX17	1.77693e-28	0.851744	0.497	0.35	5.369e-24
ZNF331	8.06923e-37	0.850991	0.514	0.326	2.43812e-32
NLN	5.41038e-81	0.850913	0.834	0.631	1.63474e-76
GTF3C4	9.27389e-54	0.850783	0.693	0.489	2.80211e-49
XRCC2	1.1893e-50	0.850675	0.628	0.392	3.59348e-46
HNRNPA2B1	2.43222e-222	0.850469	1	0.99	7.34894e-218
SHCBP1	4.44033e-26	0.849816	0.4	0.248	1.34165e-21
MAGOHB	1.55433e-31	0.849254	0.529	0.365	4.6964e-27
CDC34	9.88475e-17	0.849202	0.326	0.216	2.98668e-12
ERO1A	3.75317e-41	0.84908	0.618	0.439	1.13402e-36
AIMP2	2.79751e-21	0.849052	0.416	0.286	8.45268e-17
RABAC1	3.01705e-34	0.848834	0.558	0.387	9.11602e-30
HMBS	1.34859e-13	0.848554	0.261	0.168	4.07476e-09
SKA1	1.48122e-13	0.848481	0.251	0.16	4.47552e-09
PSD3	1.89772e-182	0.848477	0.997	0.901	5.73396e-178
YES1	3.33922e-85	0.848404	0.852	0.658	1.00894e-80
RNF8	5.3199e-35	0.848071	0.542	0.373	1.60741e-30
EIF2B4	1.0639e-14	0.848066	0.307	0.209	3.21458e-10
GNGT1	1.50668e-125	0.847821	0.989	0.625	4.55243e-121
SKA3	1.31992e-27	0.847585	0.414	0.255	3.98812e-23
MPI	1.33722e-09	0.847019	0.205	0.136	4.04042e-05
PSMD2	4.08166e-64	0.846608	0.756	0.563	1.23327e-59
LONP1	9.28236e-27	0.845492	0.465	0.318	2.80467e-22
TMEM159	1.20281e-11	0.84489	0.175	0.102	3.6343e-07
SFT2D1	2.78971e-22	0.844769	0.448	0.326	8.42912e-18
CLN6	6.79324e-21	0.844578	0.394	0.265	2.05258e-16
TIMM17A	2.99381e-34	0.844405	0.521	0.35	9.0458e-30
MRPL49	5.17766e-09	0.844375	0.178	0.114	0.000156443
ATP6V1E2	1.58141e-07	0.844235	0.127	0.078	0.00477824
HADH	4.96047e-33	0.844134	0.517	0.347	1.49881e-28
OGFOD1	1.10922e-29	0.843994	0.48	0.321	3.3515e-25
PCBP1	1.23612e-56	0.843968	0.734	0.541	3.73493e-52
C1orf174	2.09583e-14	0.843936	0.253	0.158	6.33254e-10
TMEM243	1.03935e-19	0.843743	0.346	0.221	3.14039e-15
JADE1	1.52741e-48	0.843218	0.679	0.467	4.61508e-44
BSG	1.05803e-97	0.842811	0.898	0.736	3.19683e-93
LARP6	6.2293e-07	0.84218	0.129	0.081	0.0188218
IRX2	7.16291e-47	0.841825	0.677	0.488	2.16427e-42
GMDS	7.33017e-65	0.841098	0.795	0.555	2.21481e-60
RFWD3	3.47887e-36	0.841076	0.577	0.399	1.05114e-31
LINC00623	5.99667e-10	0.840632	0.188	0.118	1.81189e-05
ARG2	7.47652e-15	0.840127	0.253	0.156	2.25903e-10
DNAJA2	5.2033e-44	0.83955	0.605	0.418	1.57218e-39
NOL9	3.05653e-40	0.839097	0.593	0.417	9.23532e-36
PTRHD1	9.41762e-17	0.838862	0.353	0.243	2.84553e-12
AL359921.1	1.95324e-08	0.83853	0.166	0.106	0.00059017
RNF187	5.02168e-10	0.838515	0.203	0.131	1.5173e-05
Z99127.4	6.53393e-11	0.837994	0.137	0.073	1.97423e-06
CHAF1B	5.47331e-19	0.837846	0.308	0.187	1.65376e-14
PNMA8A	8.76128e-10	0.837565	0.193	0.124	2.64722e-05
MOCS2	1.0127e-17	0.836897	0.305	0.188	3.05988e-13
GTF3C6	1.84487e-54	0.835449	0.74	0.566	5.57428e-50
ABCC1	3.11155e-48	0.835321	0.664	0.465	9.40155e-44
ESF1	6.04778e-85	0.834831	0.878	0.763	1.82734e-80
ADAM15	1.30109e-07	0.834084	0.16	0.104	0.00393125
SLC35A4	3.05427e-10	0.833835	0.188	0.118	9.22848e-06
SLC25A33	5.06733e-33	0.833506	0.5	0.323	1.53109e-28
ATOX1	3.93207e-33	0.833439	0.539	0.366	1.18808e-28
PSMD10	5.57587e-11	0.833191	0.219	0.142	1.68475e-06
SRSF2	2.39322e-113	0.833181	0.938	0.801	7.2311e-109
TRAF7	2.31428e-09	0.83283	0.244	0.173	6.9926e-05
CDC42	1.2509e-109	0.832388	0.919	0.769	3.77959e-105
RBBP8	5.42181e-71	0.832327	0.797	0.593	1.6382e-66
ANGPT1	1.45794e-33	0.832283	0.496	0.311	4.40516e-29
CHMP2B	1.8953e-23	0.832089	0.375	0.234	5.72664e-19
DPCD	1.67457e-17	0.831748	0.324	0.21	5.05971e-13
NIFK	5.06142e-51	0.831627	0.67	0.475	1.52931e-46
QTRT2	6.06943e-33	0.831229	0.559	0.4	1.83388e-28
DESI2	1.74276e-53	0.830945	0.701	0.505	5.26574e-49
COLGALT1	2.06552e-15	0.830799	0.277	0.174	6.24097e-11
TEAD4	1.58804e-23	0.830731	0.382	0.24	4.79826e-19
ANAPC11	5.88749e-71	0.830686	0.794	0.56	1.77891e-66
NDUFB3	5.56363e-29	0.830343	0.514	0.364	1.68105e-24
TAX1BP3	1.71085e-12	0.830291	0.193	0.112	5.16934e-08
NDUFB9	7.61993e-72	0.830239	0.827	0.66	2.30236e-67
XPO5	2.52493e-53	0.829896	0.719	0.532	7.62907e-49
RAB5IF	7.52043e-27	0.829625	0.459	0.306	2.2723e-22
DCP2	1.69908e-85	0.829459	0.888	0.725	5.13378e-81
COL28A1	5.45616e-08	0.828494	0.1	0.054	0.00164858
MAF1	7.71772e-20	0.828234	0.325	0.199	2.33191e-15
SF3A3	5.14664e-53	0.828224	0.716	0.54	1.55506e-48
PNPT1	2.90877e-61	0.828201	0.753	0.564	8.78886e-57
ANP32A	8.63058e-113	0.828075	0.927	0.804	2.60773e-108
XRCC5	1.49935e-227	0.827823	0.999	0.986	4.53028e-223
RIF1	4.99984e-149	0.827584	0.98	0.892	1.5107e-144
WDR5	5.18597e-22	0.827502	0.433	0.3	1.56694e-17
EPRS	5.0068e-88	0.82727	0.872	0.697	1.5128e-83
SMC2	1.04929e-62	0.827178	0.753	0.508	3.17043e-58
SNX5	6.91677e-52	0.826776	0.712	0.525	2.0899e-47
UTP18	7.48112e-49	0.826451	0.659	0.469	2.26042e-44
CLNS1A	7.88302e-79	0.826177	0.852	0.673	2.38185e-74
LINC02595	2.20051e-12	0.826169	0.275	0.188	6.64884e-08
APEH	4.41608e-13	0.826117	0.238	0.148	1.33432e-08
SNHG8	6.33375e-41	0.82608	0.594	0.392	1.91374e-36
AL355499.1	3.49047e-11	0.826055	0.153	0.085	1.05465e-06
FASTKD5	7.06601e-09	0.825816	0.186	0.121	0.0002135
CHAF1A	2.687e-61	0.825074	0.713	0.461	8.11876e-57
RDH13	1.70607e-10	0.824287	0.193	0.12	5.15489e-06
VDAC2	2.22945e-84	0.824259	0.87	0.69	6.73629e-80
SERINC5	1.18216e-41	0.82398	0.46	0.258	3.5719e-37
AKR1B1	2.06239e-31	0.823897	0.498	0.33	6.23151e-27
PRPF31	2.05283e-22	0.823662	0.407	0.271	6.20261e-18
CIB2	1.46361e-06	0.82348	0.161	0.111	0.0442231
PPIG	4.35102e-107	0.823412	0.931	0.795	1.31466e-102
GNPTAB	5.48471e-19	0.823316	0.381	0.26	1.6572e-14
RNASEH2C	1.64406e-15	0.823308	0.321	0.216	4.96753e-11
GINS2	6.93081e-32	0.823185	0.485	0.308	2.09414e-27
SIKE1	3.68754e-35	0.822784	0.546	0.375	1.11419e-30
THUMPD3	1.31152e-30	0.822676	0.509	0.343	3.96276e-26
THYN1	2.52551e-19	0.82252	0.341	0.216	7.63083e-15
UNC119	7.11455e-11	0.822436	0.208	0.132	2.14966e-06
COMMD4	2.02862e-26	0.822396	0.446	0.296	6.12948e-22
ADRM1	1.95877e-25	0.822311	0.424	0.273	5.91844e-21
NCAPG2	1.39076e-62	0.822259	0.736	0.466	4.20219e-58
PTPN2	6.09928e-52	0.822056	0.72	0.532	1.8429e-47
RRP12	1.03891e-15	0.821979	0.299	0.194	3.13905e-11
PRKDC	6.82556e-223	0.821785	0.997	0.979	2.06234e-218
PIH1D1	1.58875e-27	0.821452	0.392	0.241	4.80041e-23
NOC4L	1.13617e-09	0.820694	0.171	0.105	3.43293e-05
FANCF	2.34573e-10	0.820053	0.21	0.135	7.08761e-06
RFC1	5.43273e-96	0.820051	0.906	0.723	1.6415e-91
REXO4	4.30445e-32	0.820037	0.534	0.373	1.30059e-27
LIN7A	5.16819e-21	0.819893	0.394	0.256	1.56157e-16
BUB1	7.38167e-50	0.819752	0.6	0.36	2.23037e-45
AFG3L2	4.21989e-49	0.819661	0.697	0.523	1.27504e-44
MRPS33	1.28377e-25	0.81934	0.45	0.296	3.87892e-21
UTP6	7.06516e-34	0.818991	0.559	0.398	2.13474e-29
NXT1	3.49521e-15	0.818727	0.25	0.149	1.05608e-10
GRK6	3.90681e-08	0.818181	0.149	0.093	0.00118044
EFTUD2	1.65407e-40	0.817493	0.638	0.46	4.99779e-36
ZNF614	1.42166e-11	0.817308	0.257	0.174	4.29555e-07
DHCR7	2.01468e-14	0.816516	0.308	0.209	6.08734e-10
PIMREG	2.18577e-24	0.816385	0.361	0.215	6.6043e-20
ODC1	1.93186e-82	0.816345	0.894	0.707	5.83713e-78
ADSS	1.16254e-50	0.816212	0.696	0.502	3.51263e-46
SLC19A1	9.95009e-13	0.815823	0.244	0.155	3.00642e-08
ZNF106	5.87843e-65	0.815719	0.807	0.638	1.77617e-60
ITGAE	7.22356e-25	0.815643	0.437	0.293	2.1826e-20
TRAPPC1	5.22228e-27	0.815115	0.459	0.304	1.57791e-22
ERAL1	3.02003e-08	0.814945	0.201	0.138	0.000912503
TRIM28	8.1809e-79	0.813892	0.842	0.679	2.47186e-74
TRAF2	3.13701e-10	0.813731	0.216	0.142	9.47846e-06
SMC6	2.11321e-86	0.813338	0.878	0.709	6.38506e-82
FTL	1.86657e-104	0.813151	0.906	0.71	5.63984e-100
COPZ1	1.25058e-37	0.812746	0.586	0.411	3.77864e-33
AKIRIN1	1.65616e-61	0.812127	0.784	0.641	5.00409e-57
SUB1	1.05028e-75	0.811982	0.868	0.739	3.17342e-71
MTX1	4.86404e-13	0.811718	0.231	0.141	1.46967e-08
CHEK2	1.18865e-30	0.81165	0.447	0.282	3.59151e-26
H1F0	1.31523e-75	0.811146	0.79	0.455	3.97398e-71
LRRC75A	1.56449e-18	0.811054	0.504	0.4	4.72711e-14
GEMIN5	5.07842e-29	0.810931	0.497	0.346	1.53445e-24
ANAPC13	1.00413e-18	0.810221	0.38	0.262	3.03399e-14
ITPA	1.13922e-26	0.809909	0.48	0.33	3.44216e-22
STX10	6.50885e-10	0.809856	0.208	0.135	1.96665e-05
KCNG1	1.06726e-06	0.809613	0.108	0.064	0.0322474
PDCD11	7.43336e-54	0.809567	0.761	0.598	2.24599e-49
ASF1B	1.00417e-12	0.80952	0.24	0.152	3.0341e-08
TWF2	4.80018e-09	0.809453	0.148	0.088	0.000145038
CMTM7	6.60321e-50	0.809366	0.682	0.487	1.99516e-45
NCAPD3	2.06653e-47	0.808993	0.691	0.485	6.24401e-43
MRPL35	5.00802e-19	0.808938	0.389	0.267	1.51317e-14
JMJD4	1.48168e-06	0.808905	0.132	0.085	0.0447689
NDUFS3	9.5509e-29	0.808905	0.519	0.369	2.8858e-24
BCAP31	8.9781e-21	0.808491	0.405	0.272	2.71273e-16
CISD2	9.00581e-44	0.808467	0.667	0.491	2.7211e-39
EIF4A3	8.05277e-46	0.807923	0.662	0.471	2.43314e-41
RBFA	1.59106e-22	0.807659	0.462	0.33	4.8074e-18
POLE3	5.52512e-35	0.80751	0.541	0.358	1.66941e-30
MEN1	3.39572e-09	0.807207	0.168	0.104	0.000102602
FIS1	2.25492e-30	0.807182	0.511	0.343	6.81324e-26
BCLAF1	5.52382e-136	0.807147	0.974	0.884	1.66902e-131
MRPS9	7.10918e-58	0.807104	0.753	0.558	2.14804e-53
RRP36	1.8773e-29	0.806568	0.511	0.357	5.67226e-25
PITPNA-AS1	2.37669e-10	0.806566	0.216	0.142	7.18117e-06
IMPA1	2.30165e-24	0.806445	0.456	0.314	6.95444e-20
NIT2	8.3597e-11	0.806369	0.248	0.169	2.52588e-06
NAP1L1	1.16476e-237	0.805741	1	0.997	3.51933e-233
HJURP	1.18756e-19	0.805558	0.361	0.233	3.58822e-15
DDX27	1.13341e-32	0.804784	0.537	0.364	3.4246e-28
DDI2	2.10497e-31	0.804661	0.569	0.412	6.36016e-27
LAPTM4B	1.51534e-98	0.804659	0.93	0.816	4.57859e-94
CRYZ	3.04239e-15	0.804357	0.293	0.189	9.19259e-11
POLR3D	7.57483e-29	0.80401	0.49	0.328	2.28873e-24
UBE2I	1.39901e-76	0.803264	0.853	0.7	4.22712e-72
NOP2	7.04744e-20	0.803126	0.367	0.242	2.12938e-15
PDIA4	1.0881e-56	0.803002	0.77	0.579	3.28769e-52
DIS3	5.70681e-46	0.802984	0.67	0.486	1.72431e-41
MTA1	9.71036e-24	0.802382	0.511	0.382	2.93399e-19
NDUFA7	4.22504e-32	0.801927	0.571	0.403	1.2766e-27
INO80E	4.24508e-13	0.801888	0.24	0.151	1.28265e-08
TPRKB	1.38451e-29	0.801751	0.537	0.385	4.18329e-25
DCPS	5.35747e-11	0.801551	0.246	0.164	1.61876e-06
TMEM258	8.92944e-62	0.801296	0.779	0.605	2.69803e-57
CROCC	2.62622e-28	0.801279	0.521	0.372	7.93513e-24
THOC7	1.81157e-43	0.800853	0.642	0.46	5.47367e-39
TUT1	1.66716e-08	0.800777	0.169	0.108	0.000503733
PRPF38B	2.59974e-54	0.80052	0.75	0.576	7.85511e-50
PAK6	4.28071e-08	0.800515	0.17	0.112	0.00129342
CPNE3	5.25951e-42	0.80023	0.644	0.472	1.58916e-37
DLAT	2.3059e-34	0.8002	0.58	0.415	6.96727e-30
CWC15	9.54234e-38	0.800109	0.609	0.449	2.88322e-33
TFDP1	2.72112e-45	0.799785	0.67	0.474	8.22186e-41
PPP4C	2.65046e-26	0.799619	0.511	0.364	8.00838e-22
TRAPPC5	3.68617e-25	0.799311	0.464	0.316	1.11378e-20
DCTD	7.7025e-20	0.798804	0.403	0.279	2.32731e-15
ZNF724	1.62547e-37	0.798775	0.576	0.389	4.91135e-33
GCA	3.87204e-15	0.798601	0.267	0.165	1.16994e-10
PRDX3	1.62243e-38	0.798408	0.624	0.447	4.90217e-34
ZNF598	2.49231e-09	0.79837	0.199	0.131	7.53051e-05
EXOSC8	1.69192e-40	0.797886	0.666	0.499	5.11212e-36
RAD51AP1	2.78582e-35	0.797837	0.544	0.353	8.41736e-31
HOXA7	7.19813e-18	0.797565	0.374	0.253	2.17491e-13
GNL3L	4.74629e-33	0.797537	0.568	0.416	1.43409e-28
GPAM	2.11286e-18	0.797388	0.357	0.235	6.384e-14
ACP1	4.52815e-54	0.797055	0.728	0.55	1.36818e-49
RER1	6.30471e-24	0.796981	0.466	0.328	1.90497e-19
ERMP1	4.9289e-12	0.796873	0.287	0.201	1.48927e-07
SRPRA	1.0412e-23	0.795088	0.493	0.361	3.146e-19
RBMXL1	2.16895e-14	0.794991	0.33	0.23	6.55349e-10
NOL11	4.24864e-49	0.794471	0.706	0.535	1.28373e-44
CAPN15	3.04105e-08	0.794241	0.229	0.163	0.000918853
EIF3E	7.01466e-159	0.794172	0.989	0.955	2.11948e-154
EIF3M	4.30608e-86	0.793585	0.882	0.743	1.30108e-81
TMEM99	2.56764e-09	0.79304	0.19	0.122	7.75812e-05
HAUS2	9.44963e-20	0.792642	0.394	0.265	2.85521e-15
SPCS3	1.19394e-63	0.792266	0.783	0.601	3.60748e-59
FREM2	5.68846e-18	0.792215	0.352	0.229	1.71877e-13
VPS4A	2.85462e-28	0.792157	0.514	0.359	8.62524e-24
PHF23	3.33215e-14	0.792034	0.28	0.179	1.00681e-09
C4orf46	3.61318e-18	0.791815	0.386	0.269	1.09172e-13
PPIH	2.70644e-21	0.7918	0.406	0.272	8.17752e-17
ZNF581	1.0169e-10	0.791403	0.209	0.132	3.07257e-06
DCAF13	7.65398e-46	0.791089	0.684	0.498	2.31265e-41
AC021504.1	2.96323e-78	0.791006	0.83	0.497	8.95341e-74
ELP5	6.20103e-16	0.790615	0.333	0.225	1.87364e-11
CCDC167	2.15976e-25	0.790574	0.494	0.351	6.52571e-21
WDCP	1.90504e-12	0.790186	0.301	0.212	5.75609e-08
BZW2	7.53813e-71	0.788903	0.832	0.667	2.27765e-66
CNPY2	2.69617e-43	0.788493	0.705	0.568	8.14648e-39
SARS2	9.24238e-08	0.788053	0.201	0.14	0.00279259
MTLN	4.12842e-10	0.787962	0.228	0.153	1.2474e-05
ENTR1	1.74247e-11	0.787548	0.27	0.186	5.26487e-07
SPOUT1	4.83794e-10	0.78728	0.232	0.157	1.46178e-05
KRI1	7.51492e-16	0.786817	0.325	0.218	2.27063e-11
CHORDC1	2.41636e-48	0.7865	0.722	0.564	7.30102e-44
NRBP1	5.9783e-33	0.786485	0.55	0.387	1.80634e-28
TMEM161A	3.5593e-11	0.786209	0.281	0.197	1.07544e-06
HNRNPD	2.24897e-172	0.786162	0.991	0.96	6.79525e-168
PSIP1	4.903e-106	0.786009	0.954	0.835	1.48144e-101
MVD	6.38708e-18	0.785715	0.377	0.258	1.92986e-13
CLTCL1	3.88098e-13	0.785181	0.314	0.221	1.17264e-08
TIMM10B	7.31013e-13	0.785139	0.289	0.196	2.20876e-08
SUMO1	7.46457e-60	0.784454	0.784	0.639	2.25542e-55
DDX41	2.57071e-09	0.784073	0.231	0.161	7.76741e-05
TIPIN	1.83856e-18	0.784028	0.378	0.256	5.55522e-14
NDUFA6	1.71123e-43	0.78393	0.661	0.479	5.17049e-39
B4GALT7	2.44325e-07	0.783483	0.155	0.101	0.00738227
BAP1	5.96659e-10	0.783165	0.232	0.157	1.8028e-05
AIDA	1.70717e-38	0.782846	0.626	0.468	5.15821e-34
YIF1B	6.20856e-07	0.782814	0.152	0.101	0.0187592
CNPY3	6.22647e-20	0.782123	0.377	0.25	1.88133e-15
RHNO1	1.0282e-09	0.78212	0.224	0.151	3.1067e-05
DESI1	1.58777e-18	0.78159	0.385	0.265	4.79744e-14
ARPC2	2.94858e-77	0.781566	0.852	0.687	8.90914e-73
GINS1	6.42747e-47	0.781386	0.667	0.45	1.94206e-42
DDX54	1.20882e-19	0.781301	0.413	0.286	3.65244e-15
C1orf35	7.55131e-20	0.78121	0.423	0.304	2.28163e-15
[truncated: 1,756 more rows]

## Sheet: Cluster 3
	p_val	avg_log2FC	pct.1	pct.2	p_val_adj
AL118516.1	1.12e-29	2.34487	0.226	0.08	3.37e-25
HPDL	7.06e-22	1.9262	0.161	0.053	2.13e-17
EPOP	1.01e-11	1.87432	0.108	0.041	3.05e-07
AL357075.4	1.36e-18	1.81659	0.153	0.054	4.1e-14
LINC01387	6.51e-15	1.7689	0.12	0.041	1.97e-10
SLCO1B1	1.37e-18	1.76537	0.155	0.055	4.15e-14
LPAR3	2.03e-33	1.75992	0.277	0.099	6.12e-29
LINC01807	1.19e-15	1.75764	0.155	0.061	3.58e-11
RGS10	4.22e-44	1.75078	0.415	0.175	1.27e-39
GABRA5	2.53e-26	1.63324	0.308	0.14	7.64e-22
AC096711.2	2.25e-11	1.62565	0.145	0.065	6.8e-07
CDK2AP2	5.22e-17	1.60142	0.218	0.102	1.58e-12
AL450311.1	7e-29	1.5854	0.303	0.128	2.11e-24
AL445524.1	8.99e-10	1.56877	0.132	0.062	2.72e-05
FXYD5	2.26e-21	1.55819	0.228	0.093	6.83e-17
MAP3K21	3.29e-09	1.55817	0.161	0.086	9.95e-05
CDC20	1.99e-51	1.53634	0.568	0.292	6.02e-47
RASGEF1C	8.61e-08	1.5351	0.102	0.047	0.00260277
SNHG4	4.87e-28	1.52912	0.363	0.175	1.47e-23
ZNF486	2e-14	1.52111	0.22	0.111	6.06e-10
SAPCD2	4.51e-20	1.51855	0.283	0.141	1.36e-15
PPCS	2.98e-11	1.50218	0.169	0.083	9.02e-07
MT1X	6.47e-16	1.49894	0.191	0.084	1.95e-11
FERMT1	2.57e-36	1.4919	0.379	0.157	7.78e-32
PTTG1	4.35e-59	1.49161	0.672	0.387	1.32e-54
SNHG15	6.43e-35	1.47785	0.448	0.231	1.94e-30
TUBA1C	1.05e-40	1.46394	0.519	0.276	3.18e-36
RPRML	4.15e-14	1.45933	0.206	0.101	1.25e-09
HBQ1	3.62e-08	1.44581	0.106	0.048	0.00109449
SLC5A12	8.81e-13	1.44085	0.134	0.054	2.66e-08
PABPC4L	3.94e-09	1.43946	0.141	0.07	0.00011912
CALN1	5.08e-43	1.41259	0.495	0.231	1.54e-38
XIST	1.47e-70	1.40719	0.587	0.21	4.44e-66
KLRG2	3.69e-10	1.38968	0.108	0.044	1.12e-05
MYC	1.12e-73	1.38896	0.709	0.325	3.39e-69
CCDC85B	1.8e-35	1.38806	0.532	0.31	5.43e-31
MAGEA12	1.04e-13	1.38652	0.155	0.064	3.13e-09
AL035446.2	3.46e-55	1.37434	0.55	0.234	1.05e-50
LINC01748	1.79e-42	1.37146	0.477	0.215	5.39e-38
SLC35F2	1.7e-29	1.36579	0.407	0.206	5.12e-25
AC107419.1	7.02e-43	1.36434	0.509	0.242	2.12e-38
C20orf27	4.42e-53	1.36385	0.654	0.385	1.33e-48
LINC01060	1.22e-17	1.35995	0.224	0.099	3.68e-13
MCRIP2	1.04e-14	1.33955	0.202	0.094	3.14e-10
ISOC2	5.11e-32	1.32853	0.473	0.261	1.54e-27
AC011029.1	1.99e-25	1.32605	0.363	0.173	6.02e-21
MRPS15	1.01e-41	1.32272	0.617	0.379	3.05e-37
LINC01339	4.63e-19	1.32073	0.271	0.13	1.4e-14
CCNB1	5.39e-55	1.31953	0.725	0.458	1.63e-50
MATR3	1.13e-14	1.31945	0.251	0.132	3.4e-10
AC011632.1	7.55e-36	1.31794	0.452	0.213	2.28e-31
PREB	2.51e-08	1.31304	0.161	0.089	0.00075796
EBNA1BP2	3.41e-45	1.30969	0.635	0.389	1.03e-40
TRABD2A	1.65e-23	1.30585	0.367	0.192	4.99e-19
IFRD2	2.49e-12	1.30209	0.259	0.153	7.54e-08
SNHG3	7.97e-52	1.2954	0.729	0.463	2.41e-47
FAM162A	1.31e-36	1.29277	0.542	0.31	3.95e-32
ZNRD2	2.11e-10	1.29246	0.218	0.125	6.37e-06
EMD	2.87e-21	1.28821	0.36	0.199	8.67e-17
ARL2	1.84e-33	1.28424	0.562	0.346	5.55e-29
ROR2	3.94e-51	1.27985	0.542	0.23	1.19e-46
RAC3	2.39e-34	1.2781	0.507	0.283	7.21e-30
LDHA	3.53e-50	1.27786	0.656	0.369	1.07e-45
MRPL12	4.53e-56	1.27679	0.719	0.448	1.37e-51
SP140L	3.11e-09	1.27425	0.126	0.058	9.41e-05
UBL4A	4.51e-09	1.26963	0.177	0.099	0.00013641
USP44	9.48e-27	1.26945	0.415	0.225	2.86e-22
UBE2S	3.47e-71	1.26773	0.837	0.606	1.05e-66
AC009081.1	7.43e-17	1.26425	0.257	0.126	2.25e-12
PRELID1	7.14e-52	1.26338	0.745	0.531	2.16e-47
LINC01315	3.71e-07	1.26325	0.124	0.065	0.0112082
C15orf61	1.42e-16	1.26113	0.322	0.185	4.28e-12
FXYD7	8.31e-11	1.25769	0.21	0.116	2.51e-06
AL033530.1	2.73e-26	1.25658	0.344	0.16	8.26e-22
BOLA3-AS1	1.38e-09	1.2557	0.208	0.12	4.18e-05
FABP5	7.05e-55	1.25327	0.715	0.421	2.13e-50
LINC01687	1.13e-29	1.25285	0.363	0.16	3.41e-25
UQCC3	8.3e-29	1.2528	0.475	0.278	2.51e-24
TOMM5	5.78e-56	1.24966	0.79	0.558	1.75e-51
LYAR	3.85e-38	1.24662	0.593	0.359	1.16e-33
CD70	6.64e-19	1.2463	0.244	0.108	2.01e-14
SDF2L1	6.42e-18	1.24611	0.369	0.22	1.94e-13
CSKMT	4.75e-14	1.24405	0.324	0.202	1.44e-09
AC005537.1	5.27e-12	1.23856	0.202	0.103	1.59e-07
C17orf58	5.19e-14	1.23749	0.228	0.115	1.57e-09
FIRRE	3.75e-59	1.23723	0.67	0.313	1.13e-54
DANCR	1.06e-61	1.23466	0.827	0.614	3.2e-57
NME4	5.13e-58	1.22939	0.788	0.544	1.55e-53
ELOF1	4.8e-19	1.2291	0.371	0.219	1.45e-14
DCTPP1	6.45e-23	1.22828	0.454	0.286	1.95e-18
HMGA1	7.08e-75	1.22792	0.884	0.638	2.14e-70
LINC00649	2.87e-08	1.22561	0.165	0.091	0.00086691
CCDC86	5.39e-08	1.22497	0.179	0.105	0.00162747
C6orf141	5.43e-12	1.22466	0.171	0.08	1.64e-07
GABRG2	9.26e-29	1.22332	0.371	0.168	2.8e-24
CCDC124	7.28e-36	1.22327	0.574	0.358	2.2e-31
PSMB10	3.06e-17	1.22222	0.324	0.18	9.24e-13
GAMT	1.34e-15	1.222	0.295	0.166	4.04e-11
POLR2I	4.99e-50	1.22118	0.711	0.455	1.51e-45
HDDC2	2.22e-30	1.21992	0.55	0.345	6.72e-26
CCNQ	2.9e-07	1.21976	0.161	0.094	0.0087642
PRPS2	1.41e-19	1.21728	0.367	0.216	4.26e-15
MZT2A	1.03e-35	1.213	0.603	0.386	3.1e-31
POLR3G	2.21e-41	1.21099	0.611	0.354	6.67e-37
MRPL41	6.98e-36	1.20914	0.607	0.404	2.11e-31
PCBD1	1.16e-16	1.20811	0.342	0.203	3.51e-12
CCNB2	2.71e-25	1.20694	0.505	0.333	8.18e-21
ARHGEF4	1.74e-07	1.20447	0.143	0.077	0.00524858
LINC02466	2.06e-14	1.19899	0.23	0.114	6.23e-10
CHCHD10	7.76e-20	1.19756	0.413	0.255	2.34e-15
TOMM34	1.01e-17	1.1956	0.344	0.201	3.05e-13
MCM5	6.25e-20	1.19536	0.424	0.269	1.89e-15
CDCA7	9.43e-31	1.19531	0.501	0.284	2.85e-26
ISM1	3.12e-07	1.1938	0.187	0.116	0.00943398
FAM136A	1.5e-40	1.19283	0.635	0.408	4.54e-36
SMIM30	2.61e-24	1.19199	0.483	0.301	7.88e-20
SLC9A3R1	1.99e-07	1.18609	0.189	0.117	0.00601712
TIMM10	3.24e-21	1.18553	0.409	0.243	9.79e-17
FKBP4	4e-33	1.18444	0.542	0.327	1.21e-28
STOML2	4.25e-34	1.18099	0.595	0.39	1.28e-29
TEX41	3.49e-47	1.17843	0.619	0.298	1.05e-42
TSIX	1.13e-17	1.17727	0.263	0.125	3.41e-13
WDR72	4.14e-09	1.17675	0.143	0.07	0.00012517
AC124254.2	5.43e-09	1.17162	0.138	0.068	0.00016411
EIF5A	7.4e-64	1.17136	0.849	0.626	2.23e-59
AL157778.1	1.3e-50	1.16918	0.517	0.201	3.92e-46
MRPS26	1.33e-31	1.16748	0.582	0.387	4.02e-27
HSPE1	1.89e-75	1.16499	0.945	0.831	5.71e-71
HMMR	1.3e-31	1.16495	0.54	0.319	3.93e-27
BOLA3	5.62e-28	1.16379	0.515	0.32	1.7e-23
LINC00839	1.21e-09	1.16368	0.218	0.126	3.64e-05
AC106799.2	3.99e-22	1.16335	0.33	0.162	1.21e-17
NME2	1.31e-72	1.16268	0.919	0.738	3.96e-68
CHRM3	1.97e-24	1.1597	0.367	0.181	5.94e-20
METTL26	3.05e-23	1.15702	0.473	0.296	9.21e-19
CKS1B	2.54e-54	1.15479	0.766	0.497	7.66e-50
PNP	4.99e-08	1.15433	0.21	0.131	0.00150714
SNRPD2	1.57e-72	1.15429	0.908	0.74	4.76e-68
PYGL	3.13e-34	1.15178	0.554	0.326	9.47e-30
TRMT112	2.84e-45	1.14982	0.715	0.5	8.57e-41
CSTB	7.27e-30	1.14553	0.568	0.372	2.2e-25
COX14	4.71e-13	1.14368	0.259	0.144	1.42e-08
TIMM8A	2.77e-11	1.14297	0.293	0.187	8.36e-07
AP000829.1	4.21e-33	1.14238	0.458	0.219	1.27e-28
ANAPC15	8.95e-16	1.14167	0.387	0.255	2.7e-11
NTHL1	2.18e-16	1.14029	0.356	0.219	6.58e-12
CSAG1	1.16e-21	1.13767	0.208	0.079	3.51e-17
MRPL21	2.73e-25	1.13674	0.511	0.336	8.25e-21
NOP16	1.34e-19	1.13539	0.381	0.223	4.05e-15
BIRC5	1.23e-44	1.13402	0.715	0.45	3.71e-40
PALD1	1.16e-11	1.13194	0.285	0.176	3.52e-07
SALL3	8.57e-24	1.13099	0.397	0.206	2.59e-19
NUDT1	2.27e-24	1.12974	0.47	0.285	6.87e-20
TUSC2	1.73e-11	1.12362	0.305	0.196	5.22e-07
TXN	3.39e-61	1.12059	0.874	0.688	1.03e-56
C16orf91	1.08e-08	1.11951	0.206	0.121	0.00032508
COA4	1.15e-27	1.11909	0.589	0.419	3.49e-23
NDUFAF4	2.57e-20	1.11876	0.391	0.23	7.75e-16
RIOX2	2.25e-07	1.11854	0.206	0.132	0.0067846
MYBBP1A	7.36e-20	1.11801	0.397	0.234	2.22e-15
RAD51	6.79e-09	1.1112	0.273	0.184	0.00020525
AC004448.2	2.73e-07	1.111	0.141	0.076	0.00823775
AC069277.1	1.3e-35	1.10977	0.521	0.265	3.93e-31
PYURF	8.2e-21	1.10898	0.489	0.337	2.48e-16
MID1IP1	3.61e-12	1.10882	0.308	0.196	1.09e-07
SH3RF3	1.02e-08	1.10704	0.185	0.105	0.00030946
SLC7A2	7.65e-17	1.10566	0.397	0.253	2.31e-12
CMTM8	5.24e-27	1.10541	0.501	0.299	1.58e-22
MRPS12	1.61e-19	1.10515	0.395	0.233	4.85e-15
MLST8	4.54e-09	1.10144	0.271	0.181	0.00013712
ZNF518B	4.28e-16	1.10113	0.322	0.185	1.29e-11
PPID	5.29e-49	1.10083	0.727	0.491	1.6e-44
B4GALNT3	1.22e-13	1.1	0.346	0.221	3.68e-09
THOC6	2.06e-07	1.09883	0.214	0.137	0.00621596
UBE2C	2.53e-21	1.09865	0.53	0.363	7.64e-17
COA6	6.9e-18	1.09757	0.42	0.269	2.08e-13
CNBD1	1.2e-23	1.09668	0.33	0.154	3.61e-19
YDJC	1.16e-06	1.09415	0.177	0.111	0.0351987
SEMA3E	1.43e-48	1.09294	0.642	0.313	4.33e-44
NDUFB10	4.78e-41	1.09267	0.727	0.527	1.44e-36
BANF1	2.7e-46	1.09146	0.772	0.567	8.16e-42
PFDN2	9.38e-40	1.09104	0.747	0.569	2.83e-35
NPM3	1.06e-13	1.09064	0.312	0.185	3.21e-09
LIN28A	6.37e-58	1.09058	0.821	0.544	1.92e-53
EIF4EBP1	4.41e-34	1.09038	0.656	0.466	1.33e-29
IMP3	2.82e-18	1.09023	0.446	0.298	8.51e-14
CTXN1	4.74e-21	1.08773	0.464	0.308	1.43e-16
THAP4	5.51e-11	1.08658	0.334	0.231	1.67e-06
TXNL4A	3.63e-51	1.08547	0.823	0.668	1.1e-46
MIF	6.01e-74	1.08347	0.949	0.793	1.82e-69
ATP5F1D	3.52e-40	1.08311	0.719	0.517	1.06e-35
JTB	4.79e-22	1.08262	0.532	0.386	1.45e-17
MRPS17	1.47e-14	1.08106	0.391	0.266	4.43e-10
AL583808.1	3.11e-38	1.08013	0.501	0.227	9.41e-34
GNPNAT1	1.15e-31	1.07983	0.601	0.396	3.47e-27
SSNA1	7.82e-14	1.07928	0.377	0.251	2.36e-09
POLR2J	1.56e-33	1.07911	0.633	0.424	4.71e-29
MZT1	2.81e-30	1.07874	0.599	0.401	8.5e-26
POLR3K	1.82e-17	1.07742	0.397	0.247	5.49e-13
LSM10	1.35e-08	1.07631	0.259	0.171	0.00040688
GTF3A	8.05e-35	1.07601	0.662	0.467	2.43e-30
TRMT10C	4.26e-29	1.07587	0.629	0.459	1.29e-24
C19orf53	7.06e-41	1.07584	0.711	0.508	2.13e-36
TIMM13	2.81e-43	1.0716	0.723	0.511	8.49e-39
C1orf174	1.97e-07	1.06967	0.248	0.169	0.00594317
GSTP1	4.44e-69	1.06935	0.943	0.789	1.34e-64
CKS2	1.04e-34	1.06905	0.67	0.484	3.13e-30
APH1A	2.22e-11	1.06902	0.33	0.222	6.7e-07
SLC6A15	5.53e-11	1.06845	0.253	0.145	1.67e-06
SNHG12	9.48e-10	1.06835	0.273	0.176	2.87e-05
ING2	2.77e-09	1.06757	0.273	0.181	8.38e-05
CLUH	4.16e-09	1.06739	0.255	0.163	0.00012578
AC112493.1	5.75e-16	1.06704	0.305	0.162	1.74e-11
ALDH1B1	7.46e-08	1.06665	0.214	0.134	0.00225416
ATP5MC1	8.69e-36	1.06606	0.688	0.488	2.63e-31
LINC00491	7.97e-21	1.06593	0.377	0.202	2.41e-16
NIP7	6.78e-14	1.06458	0.369	0.244	2.05e-09
MRTO4	2.44e-27	1.06162	0.576	0.394	7.38e-23
AURKAIP1	8.57e-40	1.06057	0.713	0.51	2.59e-35
BEND4	4.75e-16	1.05798	0.259	0.127	1.44e-11
APRT	1.79e-33	1.05781	0.593	0.362	5.4e-29
ZNF215	5.9e-13	1.05777	0.308	0.187	1.78e-08
TTLL12	1.16e-11	1.05724	0.305	0.193	3.5e-07
PLK1	3.18e-21	1.05691	0.45	0.275	9.6e-17
POLR2E	3.15e-34	1.05593	0.633	0.438	9.5e-30
TFAP2D	1.24e-11	1.0553	0.177	0.085	3.75e-07
SNHG17	6.72e-22	1.05418	0.507	0.343	2.03e-17
PCOLCE2	1.53e-06	1.05298	0.179	0.111	0.0461813
UQCRH	5.46e-68	1.05294	0.931	0.817	1.65e-63
IMP4	9.5e-13	1.05273	0.336	0.215	2.87e-08
ZNF667-AS1	2.3e-11	1.05244	0.401	0.301	6.94e-07
GCSH	3.56e-52	1.05102	0.837	0.647	1.08e-47
RNF126	7.32e-12	1.05085	0.328	0.218	2.21e-07
DDX39A	7.98e-14	1.05081	0.387	0.269	2.41e-09
GGCT	9.43e-29	1.04958	0.629	0.455	2.85e-24
ANTKMT	1.43e-07	1.04904	0.257	0.178	0.00432677
BAG2	9.82e-16	1.04733	0.432	0.312	2.97e-11
LAMTOR4	1.61e-33	1.04656	0.662	0.469	4.86e-29
ABITRAM	1.18e-06	1.04632	0.224	0.154	0.0355487
COPRS	2.07e-14	1.04594	0.363	0.23	6.25e-10
SORD	2.44e-21	1.04459	0.509	0.347	7.36e-17
DCXR	1.79e-16	1.04426	0.448	0.312	5.42e-12
PRMT1	2.96e-52	1.04197	0.853	0.679	8.93e-48
SLC39A14	6.93e-20	1.04036	0.473	0.321	2.09e-15
TOMM6	4.24e-49	1.03862	0.802	0.594	1.28e-44
HSPA14	1.81e-07	1.03688	0.234	0.156	0.0054653
KLHDC3	3.67e-10	1.03577	0.318	0.219	1.11e-05
NDUFAB1	5.51e-49	1.03499	0.786	0.564	1.66e-44
TBRG4	1.37e-11	1.03458	0.324	0.214	4.14e-07
ATP5MC3	3.61e-56	1.03325	0.876	0.722	1.09e-51
TRAPPC2L	5.7e-13	1.03246	0.367	0.249	1.72e-08
DMAC1	1.94e-23	1.03086	0.554	0.388	5.86e-19
PDCD5	3.24e-40	1.02952	0.756	0.593	9.8e-36
MRPL51	6.64e-41	1.02765	0.739	0.531	2.01e-36
MRPS24	3.71e-28	1.02725	0.599	0.421	1.12e-23
RANBP1	5.55e-63	1.02514	0.908	0.717	1.68e-58
ILF3-DT	3.02e-09	1.02511	0.303	0.211	9.12e-05
NUDCD2	3.56e-22	1.02487	0.532	0.371	1.07e-17
COL15A1	3.43e-08	1.02382	0.149	0.077	0.00103515
RNF7	2.11e-23	1.02111	0.576	0.427	6.38e-19
GADD45GIP1	5.7e-36	1.02069	0.703	0.507	1.72e-31
AC104041.1	5.81e-39	1.02033	0.548	0.266	1.76e-34
FOXC1	5.67e-13	1.01871	0.271	0.153	1.71e-08
IPO4	1.35e-07	1.01847	0.226	0.146	0.00407739
MAPKAPK3	3.44e-08	1.01835	0.267	0.181	0.00104021
TXNDC17	2.35e-35	1.01773	0.699	0.502	7.09e-31
AL591501.1	6.31e-57	1.01674	0.58	0.216	1.91e-52
TYW3	7.26e-26	1.01497	0.582	0.41	2.19e-21
NPM1	7.52e-90	1.01478	1	0.978	2.27e-85
MRPL40	7.25e-09	1.01466	0.279	0.186	0.00021911
SF3B6	2.77e-30	1.01465	0.67	0.509	8.38e-26
PGAM1	2.95e-43	1.01369	0.758	0.536	8.91e-39
ARL6IP1	5.07e-56	1.01333	0.892	0.76	1.53e-51
STX10	1.53e-06	1.01287	0.212	0.143	0.0463028
AL139023.1	1.21e-14	1.01168	0.283	0.15	3.67e-10
MPST	1.65e-15	1.011	0.434	0.306	4.97e-11
CYC1	2.03e-27	1.01018	0.613	0.431	6.14e-23
ALKBH2	2.88e-10	1.01014	0.336	0.236	8.71e-06
TFAM	6.56e-40	1.00986	0.768	0.587	1.98e-35
CD320	1.65e-16	1.00862	0.464	0.329	4.98e-12
NOL12	6.79e-07	1.00831	0.202	0.13	0.0205282
NSMF	9.69e-07	1.00706	0.253	0.179	0.0292874
PFDN4	3.25e-19	1.0047	0.519	0.379	9.81e-15
MAD2L2	2.99e-18	1.00455	0.47	0.327	9.05e-14
AC015802.6	5.42e-16	1.00409	0.403	0.261	1.64e-11
SLCO1A2	1.53e-21	1.00078	0.462	0.277	4.61e-17
COX7B	2.59e-42	0.999951	0.8	0.637	7.83e-38
PAK1IP1	5.96e-15	0.999817	0.458	0.34	1.8e-10
ORC1	2.84e-13	0.997479	0.373	0.246	8.59e-09
NAA10	1.36e-19	0.996672	0.479	0.324	4.12e-15
GRPEL1	6.97e-12	0.996316	0.369	0.254	2.11e-07
AGMO	1.57e-07	0.996301	0.155	0.085	0.00473933
CD3EAP	8.28e-11	0.996189	0.312	0.203	2.5e-06
AL096854.1	3.58e-11	0.995764	0.23	0.125	1.08e-06
SIGMAR1	1.11e-12	0.995528	0.358	0.24	3.36e-08
PSME3	2.87e-18	0.994827	0.452	0.303	8.67e-14
CTSC	1.42e-27	0.993474	0.597	0.414	4.28e-23
RAN	1.29e-80	0.992909	0.969	0.882	3.88e-76
OOEP	2.29e-07	0.991201	0.206	0.129	0.00691714
CDC26	8.58e-11	0.991147	0.356	0.251	2.59e-06
NEDD8	1.16e-45	0.990602	0.837	0.684	3.51e-41
AHCY	2.49e-30	0.990039	0.648	0.473	7.53e-26
SLC27A5	2.56e-08	0.989987	0.255	0.168	0.00077435
FZD4	1.24e-07	0.989757	0.165	0.093	0.0037535
AL110292.1	5.17e-27	0.989519	0.47	0.247	1.56e-22
C17orf49	1.89e-10	0.98938	0.326	0.222	5.71e-06
PGAM5	4.97e-09	0.987722	0.269	0.177	0.00015026
AC009264.1	1.58e-13	0.987337	0.334	0.199	4.79e-09
DLGAP5	3.83e-37	0.98645	0.69	0.448	1.16e-32
HSPD1	9.19e-88	0.986442	1	0.958	2.78e-83
FBXO45	1.63e-10	0.985751	0.344	0.244	4.94e-06
MTRNR2L1	2.29e-07	0.985053	0.222	0.142	0.00693299
MICOS10	1.98e-32	0.984112	0.686	0.514	5.99e-28
ARF1	1.48e-52	0.983486	0.833	0.666	4.48e-48
MRFAP1	7.09e-46	0.982854	0.804	0.633	2.14e-41
CCNA2	1.01e-27	0.981774	0.613	0.413	3.05e-23
ATP5MF	5.16e-40	0.980212	0.762	0.597	1.56e-35
SLCO6A1	1.48e-07	0.980096	0.222	0.14	0.00447941
CNKSR3	1.25e-35	0.978988	0.719	0.525	3.78e-31
MICOS13	2.3e-09	0.978611	0.332	0.231	6.96e-05
ID2	4.7e-22	0.978388	0.536	0.359	1.42e-17
ABHD17A	4.1e-09	0.978338	0.32	0.23	0.00012394
DDT	1.76e-16	0.97802	0.452	0.308	5.33e-12
AL079338.1	1.13e-42	0.977744	0.69	0.379	3.43e-38
CYCS	1.79e-41	0.976741	0.794	0.644	5.4e-37
RNF26	1.04e-06	0.976277	0.22	0.148	0.0314003
SNU13	6.32e-42	0.975852	0.776	0.602	1.91e-37
NDUFS5	4.3e-53	0.974936	0.886	0.745	1.3e-48
YBX1	3.67e-78	0.974894	0.988	0.922	1.11e-73
FTH1	1e-65	0.974105	0.949	0.871	3.03e-61
CENPF	2.81e-59	0.972533	0.927	0.744	8.49e-55
NOLC1	1.04e-36	0.972142	0.737	0.551	3.16e-32
GET3	1.95e-07	0.970999	0.336	0.264	0.00587837
MRPS34	4.68e-35	0.97083	0.699	0.49	1.41e-30
RUVBL1	9.45e-39	0.970793	0.729	0.567	2.85e-34
SLIRP	6.8e-41	0.970139	0.835	0.716	2.05e-36
MAK16	1.77e-13	0.970026	0.383	0.258	5.34e-09
NRIP3	5.12e-10	0.969074	0.36	0.264	1.55e-05
PRKCQ-AS1	5.52e-07	0.96905	0.191	0.119	0.0166887
CDT1	1.04e-07	0.968151	0.277	0.195	0.00315294
LINC02163	7.69e-39	0.968053	0.544	0.247	2.32e-34
MRPL36	6.96e-13	0.967754	0.375	0.256	2.1e-08
SRM	9.17e-23	0.967551	0.503	0.327	2.77e-18
FBL	5.31e-44	0.967406	0.782	0.579	1.6e-39
SSU72	6.62e-25	0.966115	0.595	0.439	2e-20
H2AFZ	2.82e-68	0.965873	0.955	0.877	8.52e-64
DNMT3B	1.89e-25	0.965434	0.568	0.383	5.7e-21
AHSA1	7.73e-27	0.96541	0.621	0.463	2.34e-22
LSM4	4.62e-38	0.965194	0.774	0.612	1.4e-33
AAMP	1.42e-08	0.963979	0.301	0.213	0.00042795
EIF1AX	5.45e-63	0.963227	0.937	0.822	1.65e-58
MRPS2	1.92e-12	0.963056	0.342	0.227	5.82e-08
MEA1	5.96e-10	0.962553	0.32	0.217	1.8e-05
ADAMTS3	3.65e-12	0.961522	0.348	0.227	1.1e-07
RNASET2	1.45e-08	0.961284	0.265	0.175	0.00043671
TWISTNB	1.44e-20	0.960536	0.538	0.386	4.34e-16
LINC01456	7.22e-12	0.960528	0.271	0.158	2.18e-07
AC091493.1	4.17e-13	0.959663	0.263	0.14	1.26e-08
MRPL54	6.78e-09	0.959568	0.312	0.221	0.00020493
KARS	2.05e-29	0.957771	0.658	0.496	6.19e-25
ANP32B	8.99e-72	0.956787	0.939	0.742	2.72e-67
AP2S1	4.37e-28	0.956731	0.631	0.45	1.32e-23
PRDX1	2.44e-59	0.956706	0.904	0.747	7.38e-55
HSP90AB1	1.49e-81	0.955213	1	0.988	4.5e-77
CHCHD5	3.25e-11	0.952644	0.352	0.239	9.81e-07
GPX4	5.89e-48	0.952608	0.855	0.741	1.78e-43
RIDA	1.17e-08	0.952123	0.369	0.283	0.00035446
PPM1H	6.74e-13	0.951537	0.31	0.187	2.04e-08
SNRPD1	3.47e-62	0.951296	0.931	0.827	1.05e-57
NDUFAF3	1.69e-11	0.950466	0.344	0.231	5.12e-07
MIR31HG	2.89e-10	0.949606	0.356	0.247	8.73e-06
SNRPC	8.99e-28	0.947899	0.668	0.524	2.71e-23
KRT10	9.48e-14	0.947816	0.42	0.297	2.86e-09
SNHG16	2.19e-51	0.947787	0.872	0.753	6.63e-47
NDUFC1	3.18e-29	0.947526	0.642	0.46	9.6e-25
PTGES2	8.79e-09	0.947381	0.31	0.217	0.00026567
NME1	1.11e-39	0.946484	0.788	0.645	3.34e-35
MRPL4	3.91e-12	0.946223	0.399	0.285	1.18e-07
ARHGDIA	4.25e-15	0.94576	0.477	0.355	1.28e-10
NHP2	5.2e-29	0.945428	0.668	0.502	1.57e-24
CCDC59	1.3e-15	0.945363	0.491	0.359	3.91e-11
DKC1	1.02e-28	0.945346	0.654	0.479	3.08e-24
TCP1	2.68e-56	0.945281	0.898	0.727	8.11e-52
ATP5IF1	2.14e-31	0.945108	0.729	0.563	6.45e-27
SNRPF	7.95e-59	0.944936	0.933	0.822	2.4e-54
SLC25A39	1.05e-08	0.944124	0.312	0.224	0.00031675
RXYLT1	4.16e-10	0.943908	0.322	0.226	1.26e-05
CACYBP	2.93e-41	0.943818	0.788	0.608	8.86e-37
NDUFB6	7.64e-19	0.941885	0.56	0.425	2.31e-14
SAP18	2.14e-29	0.941879	0.717	0.587	6.46e-25
DPH3	3.79e-14	0.940911	0.395	0.261	1.14e-09
GTF2H5	5.29e-13	0.940374	0.432	0.314	1.6e-08
PPAT	4.61e-41	0.939393	0.788	0.608	1.39e-36
PES1	8.5e-12	0.938581	0.377	0.265	2.57e-07
NOP10	3.43e-25	0.937887	0.625	0.472	1.04e-20
NCBP2AS2	4.97e-14	0.937504	0.411	0.284	1.5e-09
C11orf1	1.37e-10	0.937097	0.338	0.234	4.13e-06
TRIP13	3.4e-11	0.936606	0.314	0.202	1.03e-06
PFDN6	4.04e-12	0.936602	0.381	0.268	1.22e-07
AL138701.2	8.85e-18	0.936121	0.303	0.151	2.67e-13
MRPL18	8.08e-11	0.936023	0.401	0.297	2.44e-06
DUSP22	2.47e-08	0.935639	0.305	0.215	0.00074761
HNRNPA1P48	1.61e-09	0.935137	0.312	0.211	4.86e-05
FBXO17	8.67e-16	0.934622	0.442	0.299	2.62e-11
MDH2	1.39e-33	0.93421	0.733	0.566	4.2e-29
PPIF	8.54e-09	0.933984	0.31	0.219	0.00025809
PITHD1	2.87e-10	0.933271	0.363	0.264	8.67e-06
MRPL23	5.71e-07	0.933155	0.224	0.147	0.0172526
MRPL11	1.12e-15	0.93274	0.47	0.332	3.4e-11
NCL	1.23e-80	0.93241	0.996	0.953	3.71e-76
TEAD4	3.22e-10	0.931761	0.363	0.259	9.72e-06
TBC1D4	1.04e-36	0.931188	0.739	0.527	3.13e-32
CENPX	3.92e-20	0.930861	0.513	0.351	1.18e-15
ZNF616	7.86e-09	0.926696	0.31	0.218	0.0002375
C1QBP	1.84e-38	0.926685	0.802	0.659	5.56e-34
LSM3	3.81e-28	0.925744	0.684	0.52	1.15e-23
GTF3C6	8.25e-37	0.925601	0.766	0.583	2.49e-32
C19orf48	3.62e-17	0.925273	0.527	0.391	1.09e-12
PM20D2	3.94e-18	0.924892	0.509	0.37	1.19e-13
ZCRB1	3.58e-24	0.924494	0.599	0.43	1.08e-19
GABRB2	8.58e-33	0.924112	0.47	0.216	2.59e-28
LSM1	1.27e-10	0.923472	0.385	0.287	3.83e-06
PHB	2.62e-24	0.923151	0.65	0.509	7.92e-20
HSPH1	4.32e-48	0.922779	0.874	0.739	1.31e-43
STUB1	1.48e-10	0.921615	0.356	0.252	4.47e-06
NANS	8.42e-07	0.92161	0.24	0.164	0.0254539
RPF2	1.73e-20	0.92076	0.595	0.463	5.23e-16
UNG	3.66e-13	0.92055	0.393	0.272	1.11e-08
DNAJC2	1.14e-26	0.918795	0.658	0.519	3.46e-22
DDX21	3.19e-55	0.918471	0.916	0.77	9.63e-51
ITGAE	5.48e-12	0.91753	0.42	0.312	1.66e-07
POMP	2.83e-27	0.91683	0.711	0.598	8.56e-23
COA7	7.9e-12	0.915833	0.334	0.217	2.39e-07
EMC6	1.15e-20	0.915825	0.511	0.343	3.49e-16
PNO1	1.84e-15	0.91532	0.485	0.353	5.55e-11
ZNF511	1.05e-09	0.914629	0.367	0.268	3.16e-05
ATP5MD	9.15e-32	0.914295	0.727	0.586	2.76e-27
COA3	6.1e-10	0.913832	0.352	0.251	1.84e-05
SLC29A1	4.41e-07	0.913593	0.23	0.151	0.0133293
GPATCH4	6.58e-22	0.913427	0.593	0.427	1.99e-17
MED31	9.22e-09	0.913376	0.297	0.206	0.00027844
LITAF	2.25e-25	0.913369	0.587	0.385	6.79e-21
MCM3	2.13e-33	0.911982	0.719	0.526	6.44e-29
MZT2B	3.98e-43	0.911845	0.833	0.696	1.2e-38
PPARGC1B	2.79e-12	0.911659	0.22	0.111	8.42e-08
MRPL55	1.87e-08	0.911202	0.299	0.21	0.00056488
PPP1CC	1.39e-59	0.910506	0.904	0.788	4.2e-55
SSB	6.58e-61	0.910167	0.945	0.845	1.99e-56
ATP5ME	2.25e-32	0.908482	0.739	0.583	6.79e-28
PARK7	4.31e-50	0.908364	0.866	0.723	1.3e-45
THYN1	4.9e-08	0.908134	0.316	0.233	0.00148171
PRR13	2.19e-10	0.907606	0.381	0.275	6.6e-06
NDUFA11	1.23e-33	0.907155	0.752	0.594	3.71e-29
HILPDA	1.43e-10	0.905639	0.422	0.325	4.31e-06
LSM5	1.58e-38	0.904846	0.76	0.586	4.77e-34
PFN1	7.29e-55	0.904682	0.923	0.785	2.2e-50
TAF9	2.92e-13	0.904556	0.405	0.279	8.83e-09
RWDD1	2.14e-27	0.904081	0.67	0.508	6.45e-23
HSP90AA1	6.65e-88	0.903735	1	0.993	2.01e-83
METTL5	4.64e-18	0.903661	0.521	0.377	1.4e-13
TOMM22	5.53e-22	0.903036	0.572	0.411	1.67e-17
LPCAT1	2.04e-22	0.902744	0.574	0.42	6.17e-18
POP7	2.74e-15	0.902692	0.438	0.3	8.27e-11
RBMX2	2.14e-08	0.901749	0.344	0.258	0.00064529
BCL2L12	1.37e-09	0.900928	0.365	0.268	4.13e-05
NUDT15	1.54e-16	0.900304	0.477	0.33	4.66e-12
GRPEL2	2.25e-07	0.900157	0.281	0.2	0.0067935
C3orf67	1.7e-19	0.899932	0.45	0.273	5.15e-15
SNRNP25	1.41e-12	0.899638	0.434	0.318	4.27e-08
MYL6B	4.88e-24	0.899432	0.611	0.451	1.48e-19
ATP5MPL	8.89e-38	0.89777	0.804	0.652	2.69e-33
YBX3	1.78e-28	0.897265	0.67	0.492	5.36e-24
POU5F1	1.8e-31	0.897148	0.454	0.21	5.44e-27
LSM7	3.29e-47	0.896927	0.872	0.753	9.95e-43
UBE2M	3.31e-08	0.896476	0.293	0.206	0.00100044
DTL	1.07e-29	0.89526	0.707	0.512	3.24e-25
IGSF1	1.2e-09	0.894557	0.277	0.173	3.62e-05
NUTF2	6.76e-27	0.894322	0.676	0.528	2.04e-22
MPG	1.41e-07	0.894053	0.33	0.247	0.00425979
PSMG1	1.55e-13	0.893551	0.434	0.317	4.69e-09
PTMA	7e-83	0.893381	1	0.992	2.12e-78
PA2G4	2.43e-52	0.893167	0.904	0.764	7.33e-48
VMA21	3.49e-30	0.892793	0.729	0.573	1.06e-25
RALBP1	3.87e-27	0.892396	0.69	0.536	1.17e-22
EEF1B2	4.4e-69	0.892239	0.982	0.929	1.33e-64
MRPL57	1.51e-21	0.891891	0.617	0.468	4.58e-17
SLC39A1	2.47e-10	0.891885	0.411	0.31	7.48e-06
CLPP	2.82e-10	0.891609	0.344	0.238	8.53e-06
NDUFS6	8.11e-36	0.891194	0.79	0.691	2.45e-31
RPP21	1.98e-09	0.891078	0.363	0.269	6e-05
OAZ1	3.99e-35	0.890593	0.788	0.633	1.21e-30
SNRPB	6.48e-53	0.889998	0.91	0.771	1.96e-48
MCM6	8.83e-22	0.888081	0.599	0.442	2.67e-17
REX1BD	1.37e-11	0.887832	0.403	0.29	4.13e-07
CFAP298	9.52e-18	0.887187	0.57	0.454	2.88e-13
SNHG8	9.01e-17	0.886231	0.552	0.42	2.72e-12
ODC1	1.11e-43	0.885428	0.849	0.734	3.35e-39
MAD2L1	1.22e-21	0.884953	0.617	0.455	3.68e-17
KXD1	1.01e-10	0.884917	0.377	0.274	3.07e-06
SLC25A33	3.22e-11	0.884414	0.44	0.349	9.72e-07
NDUFB7	9.99e-22	0.880785	0.652	0.53	3.02e-17
PDCD2	8.87e-13	0.880018	0.479	0.369	2.68e-08
SNHG7	5.44e-20	0.879557	0.609	0.478	1.64e-15
CCDC152	1.92e-08	0.879034	0.281	0.189	0.00058019
DYNLL1	2.29e-50	0.877616	0.89	0.776	6.93e-46
EEF1AKMT1	2.67e-08	0.876867	0.328	0.241	0.00080822
ZC3H15	4.26e-44	0.876041	0.874	0.748	1.29e-39
MRPL34	1.48e-10	0.875537	0.383	0.276	4.47e-06
RNASEH1	1.98e-11	0.874376	0.475	0.374	5.99e-07
TMEM147	9.75e-09	0.87413	0.405	0.324	0.00029471
NOP14	2.99e-18	0.873765	0.525	0.388	9.03e-14
SLC25A4	2.88e-08	0.872318	0.36	0.273	0.00087095
ARL6IP4	3.33e-27	0.87231	0.692	0.545	1.01e-22
GTF2A2	1.33e-21	0.871713	0.611	0.474	4.03e-17
HMG20B	7.53e-08	0.871303	0.33	0.246	0.00227641
RBIS	1.43e-20	0.870883	0.613	0.489	4.33e-16
COX8A	5.49e-39	0.870783	0.833	0.696	1.66e-34
SMS	2.48e-47	0.87066	0.859	0.68	7.5e-43
BTF3	8.38e-71	0.869897	0.978	0.905	2.53e-66
UQCR10	5.82e-32	0.869276	0.774	0.641	1.76e-27
TIMM21	3.43e-07	0.868922	0.314	0.235	0.0103538
TMEM183A	4.98e-15	0.868893	0.507	0.384	1.5e-10
FIBP	1.26e-09	0.867985	0.332	0.227	3.8e-05
PRDX4	1.09e-18	0.867346	0.601	0.488	3.28e-14
CCT3	1.42e-58	0.867275	0.937	0.821	4.28e-54
PPP1R14B	1.94e-16	0.86676	0.513	0.383	5.87e-12
FKBP1A	4.58e-23	0.866011	0.621	0.48	1.38e-18
SLC7A5	8.68e-11	0.865867	0.411	0.308	2.62e-06
ERH	2.36e-47	0.865219	0.88	0.745	7.13e-43
DBI	3.89e-36	0.864994	0.772	0.606	1.18e-31
TUBB4B	1.95e-26	0.862628	0.713	0.582	5.88e-22
ADAMTS20	3.64e-26	0.862443	0.623	0.418	1.1e-21
RABGGTB	3.79e-21	0.862313	0.635	0.5	1.14e-16
DNTTIP2	1.1e-16	0.861498	0.57	0.458	3.32e-12
TRIM59	1.58e-14	0.861476	0.46	0.334	4.77e-10
EIF3I	2.9e-21	0.861435	0.621	0.487	8.75e-17
MCM2	1.15e-14	0.858993	0.47	0.337	3.47e-10
FLAD1	3.07e-09	0.858771	0.393	0.304	9.26e-05
TOMM40	2.95e-20	0.858366	0.57	0.422	8.92e-16
NT5DC3	1.1e-09	0.857086	0.385	0.287	3.31e-05
C9orf40	3.76e-07	0.857063	0.265	0.183	0.0113543
HMGB2	7.76e-51	0.856881	0.896	0.669	2.35e-46
NOL7	4.5e-29	0.85653	0.741	0.62	1.36e-24
LSM2	1.07e-23	0.855692	0.627	0.468	3.24e-19
PAICS	3.91e-64	0.855681	0.959	0.827	1.18e-59
ATP5PD	2.9e-23	0.855279	0.682	0.555	8.76e-19
APOC1	5.39e-07	0.855236	0.169	0.098	0.016294
SRI	2.55e-23	0.855229	0.672	0.534	7.7e-19
CENPM	1.95e-09	0.855082	0.338	0.238	5.9e-05
PCSK6	1.1e-07	0.854978	0.244	0.159	0.00333039
VDAC1	1.59e-43	0.854939	0.857	0.729	4.8e-39
CNBP	5.81e-46	0.854507	0.862	0.697	1.76e-41
ATP5PF	1.98e-43	0.854372	0.851	0.714	5.97e-39
C9orf78	8.47e-13	0.853802	0.456	0.34	2.56e-08
ATP5PO	3.55e-39	0.853783	0.811	0.675	1.07e-34
BLOC1S1	3.11e-10	0.852139	0.397	0.301	9.39e-06
TPX2	1.83e-34	0.851917	0.762	0.547	5.52e-30
ARF6	4.6e-14	0.851871	0.473	0.345	1.39e-09
CFAP97	7.48e-30	0.851799	0.713	0.545	2.26e-25
PIMREG	1.8e-07	0.851562	0.32	0.236	0.00543517
OXA1L	1.33e-08	0.851454	0.397	0.315	0.00040224
POLD1	3.25e-07	0.851156	0.299	0.22	0.00981196
HINT1	5.28e-59	0.850755	0.953	0.863	1.6e-54
NDUFA2	1.24e-15	0.850522	0.566	0.453	3.76e-11
SSRP1	8.46e-37	0.850222	0.796	0.626	2.56e-32
TPI1	9.45e-43	0.849999	0.874	0.734	2.86e-38
MCM7	9.93e-37	0.849827	0.798	0.618	3e-32
PSMB3	1.08e-21	0.848966	0.621	0.478	3.25e-17
MRPL50	1.74e-10	0.848563	0.42	0.322	5.26e-06
EBP	3.61e-09	0.848005	0.389	0.299	0.00010909
NOP56	2.29e-40	0.847184	0.855	0.711	6.91e-36
RCC1	9.63e-22	0.847072	0.585	0.425	2.91e-17
UTP14A	6e-07	0.847026	0.326	0.25	0.0181265
SELENOH	8.34e-38	0.846381	0.819	0.695	2.52e-33
EIF2S2	1.36e-50	0.846281	0.925	0.799	4.11e-46
COPZ1	4.13e-16	0.846055	0.552	0.435	1.25e-11
CHRAC1	1.71e-09	0.845824	0.352	0.255	5.18e-05
CCT6A	1.6e-54	0.845264	0.933	0.839	4.82e-50
PSME2	1.18e-09	0.84366	0.369	0.271	3.56e-05
BRIX1	9.32e-15	0.84156	0.501	0.382	2.82e-10
COX5A	7.79e-46	0.840819	0.87	0.698	2.35e-41
ADRM1	1.7e-07	0.840495	0.369	0.296	0.00513019
PFDN5	1.97e-44	0.840366	0.884	0.792	5.96e-40
PSMA5	6.66e-23	0.840105	0.654	0.524	2.01e-18
LMNB2	1.01e-18	0.839999	0.589	0.467	3.04e-14
GRB14	2.41e-08	0.839463	0.255	0.163	0.00072911
ATP5F1B	1.11e-46	0.838811	0.874	0.768	3.35e-42
UQCRFS1	8.5e-18	0.838138	0.58	0.458	2.57e-13
POLR2F	9.27e-22	0.837998	0.615	0.47	2.8e-17
RAB39A	2.97e-07	0.837679	0.342	0.265	0.00896118
DCTD	7.7e-11	0.837038	0.397	0.294	2.33e-06
ELOB	7.19e-40	0.836898	0.831	0.688	2.17e-35
ZNF850	2.49e-10	0.835552	0.387	0.279	7.52e-06
COX6B1	1.5e-37	0.835257	0.823	0.673	4.54e-33
PTGES3	4.34e-65	0.835192	0.969	0.901	1.31e-60
PBDC1	1.84e-07	0.834934	0.363	0.289	0.00555668
CENPV	1.13e-37	0.834898	0.831	0.7	3.41e-33
NUCKS1	1.78e-83	0.834782	0.998	0.97	5.38e-79
UQCRB	1.18e-46	0.834276	0.921	0.849	3.58e-42
CWC15	8.84e-17	0.833689	0.589	0.47	2.67e-12
ANP32E	9e-44	0.833568	0.88	0.716	2.72e-39
SMIM15	2.36e-12	0.833009	0.475	0.367	7.12e-08
DAZAP1	4.24e-16	0.832508	0.536	0.399	1.28e-11
KIAA1143	1.03e-16	0.832436	0.548	0.42	3.11e-12
PRPF19	6.83e-13	0.832076	0.483	0.375	2.06e-08
SET	2.28e-83	0.830412	0.996	0.963	6.89e-79
MAGOH	1.29e-14	0.830308	0.515	0.4	3.89e-10
TKT	1.47e-54	0.830213	0.931	0.811	4.43e-50
SEC11C	4.71e-11	0.830063	0.47	0.375	1.42e-06
DNAJC19	1.03e-14	0.829882	0.499	0.375	3.11e-10
EMC8	3.3e-08	0.829655	0.381	0.3	0.0009964
DTYMK	1.03e-19	0.829421	0.578	0.452	3.1e-15
IMPDH2	1.38e-29	0.829412	0.733	0.562	4.16e-25
PLEKHJ1	2.7e-12	0.829314	0.468	0.365	8.17e-08
TRAPPC4	3.8e-09	0.829009	0.34	0.245	0.00011473
MRPL20	2.97e-20	0.828882	0.654	0.542	8.97e-16
UQCC2	2.32e-14	0.828864	0.525	0.415	7.02e-10
ATOX1	6.42e-13	0.82879	0.491	0.391	1.94e-08
DNAJC25	3.5e-07	0.828082	0.363	0.292	0.0105637
SNRPA1	2.18e-25	0.826842	0.699	0.575	6.58e-21
SURF4	4.28e-13	0.826412	0.507	0.4	1.29e-08
LAMTOR1	3.46e-16	0.82625	0.57	0.457	1.04e-11
TUFM	1.15e-27	0.825902	0.705	0.573	3.49e-23
DNPH1	2.79e-11	0.825307	0.403	0.293	8.44e-07
NDUFA4	7.61e-54	0.825058	0.933	0.832	2.3e-49
CENPW	2.81e-07	0.824598	0.326	0.248	0.00847574
AC068724.3	2.23e-11	0.82422	0.43	0.321	6.75e-07
ABCE1	1e-36	0.824089	0.821	0.702	3.03e-32
NDUFAF8	2.91e-16	0.823197	0.542	0.412	8.8e-12
NOB1	3.17e-09	0.823063	0.36	0.266	9.57e-05
GRWD1	9.6e-08	0.822908	0.291	0.204	0.00290023
CCT5	2.73e-54	0.822827	0.927	0.827	8.26e-50
NUDC	2.73e-30	0.822688	0.76	0.611	8.24e-26
PWP1	3.18e-12	0.822134	0.515	0.424	9.61e-08
COX5B	2.73e-25	0.821641	0.707	0.569	8.25e-21
SF3B5	1.37e-19	0.821225	0.597	0.465	4.15e-15
POLR1D	4.18e-23	0.820311	0.715	0.617	1.26e-18
DNAAF5	6.23e-12	0.819792	0.45	0.352	1.88e-07
ADSL	1.78e-23	0.81948	0.625	0.466	5.37e-19
ZFP82	1.02e-09	0.81912	0.411	0.314	3.1e-05
AL157944.1	1.87e-14	0.818639	0.346	0.205	5.64e-10
EEF1E1	4.64e-21	0.818274	0.623	0.484	1.4e-16
UBA52	1.98e-71	0.818048	0.984	0.964	5.99e-67
PUS1	6.46e-07	0.817323	0.301	0.224	0.0195207
MCUR1	5.52e-11	0.816334	0.438	0.332	1.67e-06
GLRX5	1.01e-07	0.814737	0.413	0.333	0.00305389
MRPL14	3.27e-16	0.814586	0.564	0.448	9.89e-12
PARD6B	1.37e-08	0.814338	0.35	0.26	0.00041443
LRRC8B	7.19e-21	0.8143	0.619	0.465	2.17e-16
WBP11	4.01e-22	0.813956	0.688	0.592	1.21e-17
FASN	1.98e-31	0.813907	0.754	0.615	5.97e-27
SIVA1	5.76e-23	0.813164	0.668	0.528	1.74e-18
ETF1	1.16e-28	0.812171	0.764	0.627	3.49e-24
RWDD4	1.54e-07	0.811918	0.34	0.258	0.00464739
SNRPG	3.89e-33	0.811419	0.813	0.697	1.18e-28
ARPC4	9.23e-13	0.811389	0.497	0.392	2.79e-08
NDUFB2	1.51e-34	0.809512	0.784	0.633	4.58e-30
PSMA7	5.55e-54	0.808831	0.939	0.824	1.68e-49
CCT7	1.35e-36	0.808163	0.831	0.724	4.06e-32
ENO1	2.48e-58	0.807827	0.969	0.873	7.51e-54
SNRPE	2.05e-42	0.807269	0.878	0.814	6.2e-38
PRPF31	9.23e-07	0.807224	0.363	0.291	0.0278761
CENPH	1.29e-18	0.80693	0.589	0.437	3.89e-14
CCDC137	1.44e-13	0.806777	0.497	0.384	4.35e-09
MDK	1.88e-57	0.80676	0.967	0.878	5.68e-53
THOP1	5.99e-10	0.806738	0.381	0.281	1.81e-05
GUK1	1.67e-11	0.806709	0.497	0.399	5.04e-07
ADAMTS19	9.74e-38	0.806706	0.713	0.447	2.94e-33
CDC25A	1.63e-08	0.806574	0.358	0.265	0.0004929
WDR3	6.38e-13	0.806231	0.525	0.431	1.93e-08
GPI	4.36e-22	0.805278	0.631	0.473	1.32e-17
CHCHD1	2.13e-10	0.804718	0.479	0.386	6.43e-06
UBFD1	5.9e-13	0.804427	0.468	0.35	1.78e-08
EIF3B	2.67e-25	0.80393	0.713	0.591	8.08e-21
SERBP1	1.87e-83	0.802843	1	0.977	5.65e-79
HIGD2A	4.3e-19	0.802723	0.589	0.46	1.3e-14
TXNDC5	8.5e-11	0.802705	0.426	0.326	2.57e-06
AMD1	7.4e-36	0.801925	0.845	0.723	2.24e-31
CMBL	1.02e-10	0.801852	0.415	0.311	3.08e-06
GPN3	4.73e-10	0.801675	0.389	0.281	1.43e-05
DNAJA2	1.26e-17	0.801471	0.57	0.443	3.79e-13
SNHG19	8.94e-08	0.801456	0.387	0.311	0.00270098
TXN2	1.54e-10	0.801319	0.466	0.367	4.65e-06
MRPS7	8.85e-13	0.80117	0.464	0.35	2.67e-08
NDUFA8	5.66e-10	0.800181	0.426	0.325	1.71e-05
TSR1	3.24e-19	0.799841	0.601	0.46	9.79e-15
NOP58	1.09e-40	0.79968	0.876	0.751	3.3e-36
RSL1D1	7.8e-39	0.799359	0.864	0.726	2.36e-34
TIMM50	7.21e-09	0.798715	0.395	0.308	0.00021776
TUBA1B	1.82e-61	0.797688	0.971	0.89	5.49e-57
Z93403.1	2.64e-10	0.796753	0.318	0.199	7.99e-06
SCO1	2.06e-16	0.796561	0.574	0.456	6.21e-12
SEC61G	9.05e-22	0.79608	0.676	0.54	2.74e-17
LEF1	9.52e-18	0.795953	0.603	0.462	2.88e-13
CIAO2B	4.35e-13	0.795372	0.487	0.364	1.31e-08
CDC6	1.15e-12	0.795296	0.422	0.289	3.48e-08
AKR1A1	1.65e-15	0.795262	0.593	0.489	5e-11
ANAPC11	9.45e-23	0.794598	0.717	0.595	2.85e-18
ATF4	4.11e-27	0.794289	0.79	0.678	1.24e-22
HSPA8	9.8e-56	0.794119	0.978	0.929	2.96e-51
UHRF1	9.7e-19	0.792563	0.591	0.448	2.93e-14
RUVBL2	2.32e-09	0.792519	0.413	0.319	7e-05
SOD1	2.24e-30	0.791811	0.815	0.708	6.76e-26
AGBL4	1.01e-11	0.791698	0.32	0.195	3.05e-07
LSM6	2.66e-18	0.790699	0.593	0.47	8.03e-14
MTHFD1	1.55e-15	0.790425	0.552	0.425	4.69e-11
ZNF90	3.24e-12	0.790213	0.438	0.326	9.79e-08
HSPA9	5.78e-42	0.789938	0.882	0.772	1.75e-37
IMPA2	1.38e-09	0.789672	0.383	0.286	4.18e-05
NDUFA12	1.27e-29	0.789542	0.77	0.618	3.85e-25
MRPL43	7.74e-08	0.788851	0.354	0.269	0.00233871
RRP1B	2.83e-26	0.787265	0.752	0.644	8.56e-22
XYLB	2.66e-08	0.787063	0.381	0.286	0.00080345
ATIC	2.99e-22	0.786593	0.654	0.517	9.02e-18
RRS1	5.36e-07	0.785538	0.283	0.2	0.016194
AURKA	5.65e-10	0.785287	0.395	0.288	1.71e-05
SNRPD3	1.23e-19	0.785216	0.65	0.535	3.72e-15
NDUFB3	8.65e-11	0.784809	0.481	0.385	2.61e-06
EMG1	2.84e-07	0.782989	0.367	0.293	0.00859215
GNL3	4.84e-35	0.782906	0.819	0.688	1.46e-30
RACK1	1.15e-81	0.782385	1	0.989	3.47e-77
LAGE3	1.35e-06	0.781201	0.244	0.165	0.04077
TMA7	3.1e-48	0.780963	0.933	0.836	9.37e-44
BUD31	3.02e-10	0.780684	0.481	0.394	9.14e-06
HMGB3	3.66e-31	0.780242	0.784	0.639	1.11e-26
PPM1G	4.12e-41	0.779631	0.88	0.778	1.24e-36
NDUFC2	1.5e-33	0.779383	0.833	0.751	4.53e-29
SEC61B	6.72e-24	0.778334	0.735	0.619	2.03e-19
NAT10	1.9e-12	0.777021	0.517	0.426	5.73e-08
POLE3	1.01e-12	0.775954	0.491	0.384	3.06e-08
MIPEP	2.96e-14	0.775619	0.53	0.4	8.93e-10
PHB2	7.41e-28	0.775019	0.764	0.657	2.24e-23
POLR2H	1.11e-13	0.774687	0.47	0.348	3.36e-09
HEBP2	9.83e-10	0.773675	0.415	0.317	2.97e-05
UBL5	3.3e-33	0.772913	0.845	0.733	9.98e-29
SNRPA	5.25e-16	0.772867	0.593	0.484	1.59e-11
DYNLRB1	6.49e-07	0.772281	0.415	0.345	0.0196023
NACA	4.53e-73	0.771659	0.998	0.982	1.37e-68
COX4I1	5.64e-43	0.77113	0.927	0.856	1.7e-38
EIF2D	1.02e-06	0.771101	0.301	0.225	0.030888
UTP11	2.84e-08	0.770549	0.422	0.347	0.00085838
UQCRQ	1.4e-15	0.770051	0.605	0.498	4.23e-11
DAZL	3.15e-24	0.769323	0.477	0.244	9.52e-20
NOC2L	1.46e-09	0.768811	0.44	0.348	4.4e-05
CMTM7	2.05e-15	0.768168	0.611	0.517	6.2e-11
NAE1	2.33e-31	0.767968	0.772	0.647	7.04e-27
AC106798.1	6.55e-16	0.767831	0.43	0.265	1.98e-11
THUMPD1	6.52e-14	0.767285	0.54	0.43	1.97e-09
UTP20	2.93e-21	0.766828	0.684	0.555	8.84e-17
TPM3	1.05e-40	0.766825	0.878	0.764	3.18e-36
DDI2	2.91e-12	0.766311	0.521	0.436	8.79e-08
TRAPPC1	7.42e-10	0.766216	0.428	0.326	2.24e-05
GFPT2	1.23e-09	0.766131	0.401	0.293	3.71e-05
GNL2	8.22e-13	0.766076	0.523	0.423	2.48e-08
MTIF2	9.73e-10	0.76515	0.45	0.362	2.94e-05
CDCA7L	1.24e-20	0.764933	0.637	0.496	3.73e-16
POLR2G	4.79e-11	0.764648	0.477	0.377	1.45e-06
CSNK2B	3.6e-11	0.763863	0.507	0.427	1.09e-06
SLC9B2	3.38e-09	0.763326	0.46	0.378	0.00010205
HSPA5	1.12e-27	0.763299	0.87	0.801	3.37e-23
NAA50	1.67e-34	0.762255	0.845	0.728	5.05e-30
HSD17B11	3.44e-08	0.762125	0.348	0.251	0.00103827
POLR2D	1.22e-17	0.761979	0.578	0.464	3.68e-13
VARS	3.49e-10	0.761911	0.424	0.319	1.05e-05
TIMM8B	7.78e-22	0.761906	0.658	0.524	2.35e-17
SNHG29	4.46e-48	0.761892	0.943	0.905	1.35e-43
TMEM126A	8.85e-07	0.761683	0.356	0.282	0.026752
PABPC4	1.31e-19	0.760123	0.672	0.553	3.96e-15
PTBP1	4.34e-25	0.759936	0.717	0.582	1.31e-20
CISD1	2e-15	0.759709	0.55	0.423	6.05e-11
OSTC	3.13e-32	0.759292	0.804	0.68	9.46e-28
NAMPT	2.08e-19	0.759169	0.64	0.52	6.3e-15
POLD2	1.8e-12	0.759071	0.501	0.394	5.45e-08
BUB1	4.02e-18	0.758484	0.558	0.392	1.22e-13
MCRIP1	6.49e-09	0.758481	0.405	0.317	0.00019612
BUD23	8.81e-12	0.758374	0.534	0.438	2.66e-07
MTHFD2	6.8e-21	0.758025	0.66	0.506	2.06e-16
QDPR	7.64e-07	0.757351	0.375	0.309	0.0230821
MRPS21	5.29e-28	0.757262	0.762	0.653	1.6e-23
SDHD	5.2e-08	0.75725	0.354	0.265	0.00157244
C9orf16	1.32e-11	0.757113	0.505	0.406	3.99e-07
PPA1	6.33e-47	0.756888	0.923	0.827	1.91e-42
SGO2	3.33e-17	0.756142	0.568	0.406	1.01e-12
ARPC5L	1.54e-11	0.755829	0.487	0.386	4.65e-07
HDGF	8.12e-30	0.754402	0.778	0.613	2.45e-25
RFC4	1.23e-11	0.754221	0.479	0.365	3.72e-07
PRDX6	2.26e-39	0.7538	0.886	0.73	6.83e-35
SERF2	3.57e-51	0.752895	0.951	0.885	1.08e-46
PRPF4	8.84e-12	0.752847	0.458	0.351	2.67e-07
CBX3	2.17e-46	0.75281	0.921	0.838	6.56e-42
SPTSSA	1.38e-06	0.75267	0.393	0.339	0.0415864
MRPL47	2.07e-13	0.752628	0.558	0.474	6.26e-09
BOD1	3.84e-13	0.751844	0.53	0.431	1.16e-08
MRPS10	3.79e-09	0.75148	0.468	0.385	0.00011446
HMGB1	5.2e-75	0.751156	0.996	0.985	1.57e-70
GAPDH	1.01e-74	0.751012	0.998	0.981	3.06e-70
TCOF1	2.41e-18	0.750837	0.605	0.482	7.29e-14
ISCU	8.79e-08	0.750725	0.395	0.312	0.00265457
CCDC169	1.06e-07	0.749593	0.31	0.218	0.00319892
FAM189A1	3.45e-13	0.74901	0.477	0.329	1.04e-08
EIF5B	4.76e-46	0.748979	0.945	0.894	1.44e-41
TMED2	5.56e-22	0.748885	0.695	0.582	1.68e-17
PDAP1	8.06e-33	0.747545	0.819	0.68	2.44e-28
RNPS1	2.64e-26	0.747396	0.764	0.666	7.98e-22
WDR45B	1.1e-17	0.746887	0.595	0.479	3.33e-13
NOL8	3.03e-10	0.746706	0.495	0.417	9.16e-06
PAFAH1B3	4.32e-10	0.746662	0.517	0.451	1.31e-05
STIP1	2.82e-24	0.746648	0.737	0.622	8.51e-20
HSP90B1	1.52e-53	0.746433	0.984	0.925	4.59e-49
NDUFB8	2.06e-18	0.746407	0.672	0.601	6.24e-14
EIF3K	1.22e-29	0.745839	0.79	0.675	3.68e-25
GNG10	1.77e-16	0.745583	0.621	0.528	5.36e-12
CEBPZ	3.57e-24	0.745461	0.794	0.695	1.08e-19
PABPC1	1.24e-75	0.744972	1	0.982	3.76e-71
ABRAXAS1	2.15e-09	0.744462	0.415	0.32	6.48e-05
PAM16	1.82e-11	0.744328	0.448	0.339	5.5e-07
PSMA4	5.86e-33	0.744157	0.811	0.688	1.77e-28
PRMT5	1.5e-06	0.743928	0.352	0.286	0.0454272
GINS2	3.71e-08	0.743596	0.415	0.336	0.00112022
UBE2L3	8.89e-26	0.743558	0.782	0.703	2.69e-21
FAU	2.6e-63	0.743467	0.994	0.974	7.86e-59
SMIM26	3.4e-08	0.743069	0.418	0.334	0.00102632
NDUFA13	1.62e-45	0.743019	0.943	0.868	4.9e-41
MIEN1	1.22e-06	0.742772	0.285	0.207	0.0367893
PEBP1	1.53e-48	0.742567	0.945	0.867	4.64e-44
NOC3L	2.57e-13	0.741573	0.562	0.458	7.75e-09
FIS1	1.71e-10	0.741507	0.46	0.367	5.17e-06
MRPS18C	3.32e-09	0.741225	0.456	0.379	0.00010024
FHL1	1.56e-14	0.740958	0.546	0.433	4.71e-10
ACP1	2.3e-18	0.740947	0.666	0.577	6.95e-14
NCBP2	9.95e-25	0.740828	0.723	0.599	3.01e-20
CUEDC2	5.12e-07	0.740791	0.411	0.346	0.0154741
H2AFX	2.02e-16	0.740694	0.585	0.438	6.11e-12
PPIA	5.84e-60	0.740629	0.988	0.947	1.76e-55
HMGN2	2.3e-50	0.739944	0.961	0.849	6.94e-46
CAD	8.9e-07	0.739768	0.348	0.271	0.0268805
FAAP20	6.47e-11	0.738688	0.477	0.385	1.95e-06
EIF4A1	4.86e-57	0.738292	0.984	0.941	1.47e-52
PMPCA	1.17e-06	0.737547	0.367	0.303	0.0354611
AC009315.1	2.29e-23	0.737211	0.566	0.338	6.92e-19
INTS13	3.35e-10	0.736963	0.458	0.359	1.01e-05
LTV1	4.18e-09	0.736543	0.479	0.403	0.00012629
MIS18A	8.17e-10	0.736363	0.458	0.368	2.47e-05
BCAS4	8.19e-08	0.736355	0.334	0.244	0.00247469
RPA3	7.02e-14	0.73597	0.53	0.406	2.12e-09
CDCA8	7.1e-08	0.735894	0.383	0.296	0.00214538
PITPNA	9.91e-11	0.734981	0.475	0.391	2.99e-06
CARNMT1	1.76e-13	0.734692	0.515	0.389	5.33e-09
AK6	1.37e-08	0.734227	0.395	0.314	0.00041382
TRMT5	1.41e-06	0.733119	0.312	0.232	0.0425822
TIMMDC1	1.06e-12	0.732856	0.54	0.437	3.22e-08
MSH6	1.02e-30	0.731928	0.839	0.717	3.08e-26
STK26	1.01e-28	0.731615	0.76	0.621	3.06e-24
MCM4	3.56e-34	0.731376	0.819	0.577	1.08e-29
MLF2	6.55e-12	0.730906	0.513	0.42	1.98e-07
TOMM20	1.4e-53	0.73083	0.963	0.893	4.22e-49
GAS5	2.36e-44	0.730408	0.949	0.889	7.13e-40
CALR	3.7e-33	0.730043	0.866	0.745	1.12e-28
PARP1	4.74e-46	0.729986	0.947	0.847	1.43e-41
GLO1	1.48e-41	0.729831	0.888	0.761	4.49e-37
PRDX3	1.5e-12	0.729583	0.562	0.474	4.55e-08
STARD7	2.64e-21	0.728265	0.682	0.562	7.98e-17
DRAP1	6.58e-11	0.7281	0.519	0.425	1.99e-06
LTA4H	6.01e-13	0.727951	0.54	0.436	1.82e-08
EBLN3P	3.84e-07	0.72777	0.35	0.275	0.0116061
NASP	1.32e-59	0.727037	0.984	0.933	3.99e-55
VAT1L	2.34e-17	0.727014	0.635	0.494	7.08e-13
CCDC58	8.87e-09	0.726713	0.415	0.329	0.00026809
ATP5PB	9.17e-21	0.725055	0.703	0.608	2.77e-16
PRDX5	7.03e-19	0.724841	0.621	0.482	2.12e-14
PNRC2	1.16e-27	0.724807	0.764	0.631	3.5e-23
TRAP1	1.01e-22	0.724369	0.69	0.577	3.04e-18
DPPA4	3.47e-13	0.724274	0.391	0.245	1.05e-08
SLC25A5	1.57e-23	0.723634	0.747	0.637	4.74e-19
PSMC5	1.21e-17	0.723067	0.627	0.515	3.67e-13
ZNF589	7.35e-16	0.722789	0.597	0.491	2.22e-11
PUS7	1.22e-25	0.722773	0.762	0.624	3.68e-21
ADSS	2.21e-17	0.722696	0.642	0.53	6.68e-13
LSM12	2.7e-20	0.722446	0.682	0.563	8.15e-16
MRPS23	1.17e-09	0.721644	0.415	0.322	3.55e-05
ICMT	6.24e-14	0.721541	0.546	0.42	1.88e-09
UPF1	1.04e-07	0.721486	0.393	0.322	0.00315279
EI24	1.59e-15	0.720051	0.599	0.486	4.82e-11
KIAA1324L	3.97e-10	0.719864	0.385	0.268	1.2e-05
TMSB10	9.02e-61	0.718853	0.992	0.967	2.72e-56
KNOP1	1.71e-25	0.718557	0.784	0.675	5.16e-21
SNHG6	5.12e-41	0.71851	0.916	0.842	1.55e-36
NIFK	7.09e-14	0.718359	0.605	0.504	2.14e-09
TPRKB	3.57e-10	0.718123	0.491	0.408	1.08e-05
IMPACT	2.29e-07	0.717887	0.426	0.356	0.00692661
UBB	3.28e-29	0.71781	0.827	0.712	9.9e-25
AP2M1	1.7e-09	0.717577	0.517	0.455	5.15e-05
LINC01980	6.08e-07	0.71756	0.283	0.194	0.0183849
ANAPC13	1.29e-06	0.716817	0.354	0.278	0.0389466
DCAF13	1.54e-16	0.716648	0.64	0.524	4.66e-12
FARP2	1.05e-11	0.715717	0.566	0.485	3.18e-07
MAGOHB	8.51e-12	0.715397	0.493	0.388	2.57e-07
GTPBP4	4.36e-19	0.714873	0.701	0.589	1.32e-14
YWHAB	4.53e-44	0.714408	0.906	0.811	1.37e-39
MANF	2.22e-08	0.713599	0.454	0.381	0.00067107
SFRP1	9.35e-26	0.713598	0.747	0.594	2.83e-21
POLR1B	6.27e-10	0.712842	0.448	0.351	1.89e-05
SLC25A3	2.51e-48	0.712763	0.961	0.903	7.59e-44
PODXL	1.64e-25	0.712331	0.778	0.633	4.94e-21
NDUFA6	1.21e-15	0.712049	0.611	0.506	3.65e-11
AASDHPPT	6.11e-17	0.711924	0.646	0.55	1.85e-12
NDUFS8	5.15e-10	0.710063	0.491	0.408	1.56e-05
SS18L2	4.81e-10	0.709212	0.489	0.403	1.45e-05
KHSRP	9.09e-32	0.708648	0.847	0.734	2.75e-27
SMC2	5.6e-22	0.70842	0.684	0.544	1.69e-17
USP46	7.6e-16	0.708191	0.631	0.543	2.3e-11
EEF1D	1.99e-42	0.707925	0.925	0.834	6.03e-38
HSPA4	7.07e-41	0.707672	0.894	0.809	2.14e-36
PPIH	1.05e-06	0.707667	0.367	0.292	0.0316526
GAR1	1.8e-08	0.707421	0.383	0.289	0.00054466
LDHB	3.27e-66	0.707276	0.996	0.959	9.88e-62
GART	3.76e-23	0.706812	0.725	0.589	1.14e-18
RAD21	6.67e-40	0.70624	0.912	0.835	2.02e-35
PPIB	1.01e-24	0.705798	0.768	0.676	3.04e-20
MAZ	9.97e-11	0.705163	0.523	0.443	3.01e-06
SSR3	6.96e-27	0.704396	0.794	0.68	2.1e-22
MGST1	1.06e-32	0.704049	0.857	0.728	3.19e-28
PSMA2	1.39e-22	0.703216	0.752	0.659	4.2e-18
SSBP1	1.03e-30	0.703195	0.882	0.795	3.11e-26
EIF3G	7.48e-12	0.702886	0.552	0.461	2.26e-07
EXOSC7	5.64e-11	0.702782	0.483	0.389	1.7e-06
ATP5F1E	4.81e-47	0.702434	0.953	0.915	1.45e-42
NDUFB4	3.27e-13	0.702048	0.603	0.52	9.87e-09
AKAP1	2.6e-08	0.701766	0.43	0.348	0.00078548
NOL9	3.14e-11	0.701424	0.534	0.444	9.5e-07
UCHL1	4.22e-15	0.701315	0.621	0.512	1.28e-10
PHPT1	6.85e-28	0.700519	0.833	0.75	2.07e-23
UXT	3.85e-08	0.700489	0.477	0.41	0.00116203
UQCR11	8.62e-20	0.700151	0.711	0.574	2.6e-15
FXN	2.82e-09	0.699911	0.44	0.346	8.52e-05
AURKB	3.13e-11	0.699733	0.456	0.349	9.46e-07
TMEM14C	2.1e-16	0.699447	0.629	0.501	6.35e-12
MPLKIP	2.25e-10	0.699127	0.562	0.497	6.8e-06
CDK2AP1	1.86e-07	0.698824	0.397	0.327	0.00562009
TFRC	2.8e-19	0.697383	0.695	0.583	8.46e-15
C4orf3	2.48e-08	0.696852	0.454	0.368	0.00074866
SNRPB2	5.87e-24	0.696837	0.745	0.62	1.77e-19
PHF5A	7.7e-08	0.696562	0.411	0.324	0.00232744
EIF6	2.1e-08	0.696323	0.424	0.337	0.00063482
TRIM22	4.32e-11	0.696214	0.33	0.202	1.31e-06
PSMB1	6.47e-28	0.695914	0.786	0.685	1.96e-23
EXOSC9	1.17e-08	0.695199	0.501	0.435	0.00035272
HNRNPAB	3.45e-40	0.694254	0.914	0.83	1.04e-35
LAP3	6.89e-07	0.694094	0.381	0.301	0.0208171
RTRAF	2.51e-25	0.694062	0.821	0.746	7.59e-21
CCT4	4.01e-40	0.693868	0.9	0.801	1.21e-35
CCT2	3.04e-42	0.693748	0.925	0.859	9.19e-38
ATP5MC2	5.69e-44	0.693098	0.943	0.894	1.72e-39
BAG5	1.43e-08	0.692801	0.45	0.37	0.0004332
CCT8	1.12e-34	0.692305	0.882	0.787	3.38e-30
ZFAS1	9.57e-48	0.692063	0.961	0.927	2.89e-43
AC009271.1	6.13e-24	0.691846	0.599	0.372	1.85e-19
PSMB5	3.5e-23	0.691809	0.743	0.616	1.06e-18
COX7C	6.39e-41	0.69178	0.935	0.894	1.93e-36
PSMB4	5.2e-15	0.691644	0.625	0.536	1.57e-10
FTSJ3	2.87e-07	0.691616	0.405	0.325	0.00868582
NDUFS7	1.56e-06	0.691219	0.411	0.352	0.0471717
LAMTOR5	5.93e-12	0.690811	0.538	0.444	1.79e-07
SPDL1	5.57e-08	0.690224	0.46	0.387	0.00168304
EIF4G1	6.91e-30	0.689881	0.825	0.733	2.09e-25
CCDC25	5.53e-13	0.68945	0.589	0.497	1.67e-08
SLBP	5.82e-08	0.688625	0.426	0.346	0.00176001
POU6F2	5.2e-19	0.68859	0.648	0.473	1.57e-14
TMEM160	1.39e-15	0.687879	0.574	0.437	4.19e-11
ENY2	1.43e-24	0.686017	0.784	0.681	4.31e-20
FAM98A	1.67e-07	0.685488	0.403	0.321	0.00503562
LYPLA1	7.03e-26	0.685419	0.788	0.67	2.12e-21
COX16	3.21e-17	0.685313	0.656	0.54	9.7e-13
POLR2L	1.83e-19	0.68501	0.721	0.595	5.52e-15
SUMO1	1.06e-23	0.684876	0.764	0.658	3.21e-19
LARP7	4.68e-20	0.68398	0.717	0.609	1.41e-15
NDUFS3	1.99e-08	0.683593	0.466	0.392	0.00060204
P4HB	5.32e-18	0.683527	0.67	0.561	1.61e-13
SKP2	4.76e-14	0.683462	0.578	0.476	1.44e-09
SERP1	2.91e-27	0.682934	0.811	0.726	8.79e-23
PSMD7	1.49e-20	0.682598	0.703	0.594	4.51e-16
CHCHD2	8.43e-29	0.681958	0.849	0.76	2.55e-24
SRSF1	3.18e-34	0.68143	0.89	0.809	9.62e-30
ASPM	8.85e-27	0.680303	0.792	0.579	2.67e-22
ARMT1	1.47e-06	0.679579	0.409	0.34	0.0444368
CDV3	1.9e-15	0.679229	0.642	0.545	5.73e-11
RRP7A	1.3e-06	0.679182	0.418	0.35	0.03938
NUDT5	1.87e-12	0.6789	0.609	0.538	5.66e-08
EIF2S3	4.9e-28	0.678169	0.837	0.746	1.48e-23
PLEKHA3	1.17e-07	0.678153	0.462	0.399	0.00353241
UGDH	3.67e-08	0.676704	0.475	0.406	0.00110784
COX17	5.46e-08	0.676457	0.45	0.372	0.00164898
PCNA	4.42e-25	0.675478	0.772	0.618	1.34e-20
SMNDC1	2.31e-11	0.674446	0.544	0.456	6.97e-07
CNTNAP2	3.32e-20	0.674199	0.701	0.532	1e-15
POLR2K	3.81e-08	0.674149	0.418	0.333	0.00115018
HNRNPA0	4.99e-37	0.673569	0.904	0.818	1.51e-32
RSL24D1	1.41e-21	0.673454	0.758	0.665	4.25e-17
XRCC6	3.04e-39	0.672539	0.908	0.823	9.18e-35
BZW2	2.08e-21	0.672438	0.772	0.693	6.28e-17
DDX18	1.7e-34	0.672213	0.874	0.787	5.12e-30
NRAS	1.52e-14	0.671408	0.601	0.519	4.58e-10
SPCS1	3.94e-19	0.670909	0.682	0.559	1.19e-14
NDUFB9	1.3e-24	0.669605	0.784	0.683	3.92e-20
EXOSC8	1.63e-11	0.66921	0.593	0.526	4.91e-07
EBPL	8.92e-11	0.668828	0.544	0.478	2.69e-06
DUT	8.66e-21	0.668255	0.717	0.565	2.62e-16
FILIP1	3.26e-14	0.667216	0.495	0.345	9.86e-10
TGS1	1.47e-20	0.666406	0.707	0.583	4.46e-16
COX7A2	1.2e-25	0.666149	0.823	0.73	3.64e-21
MTIF3	7.84e-07	0.665729	0.424	0.359	0.023684
MRPL9	8.39e-08	0.665513	0.377	0.293	0.00253639
MRPL37	5.43e-08	0.665116	0.391	0.308	0.00164025
MRPL52	1.31e-11	0.664947	0.536	0.432	3.96e-07
PSMB6	3.04e-17	0.664585	0.658	0.563	9.2e-13
UROS	1.74e-07	0.664459	0.383	0.299	0.00524683
TAF1D	1.09e-38	0.664229	0.921	0.848	3.28e-34
AKIRIN1	3.55e-20	0.66396	0.733	0.663	1.07e-15
XPOT	5.35e-20	0.663604	0.719	0.611	1.62e-15
ZNF22	2.47e-11	0.66348	0.55	0.458	7.45e-07
NDUFV2	1.27e-24	0.661713	0.794	0.709	3.84e-20
SNX5	8.73e-16	0.661271	0.65	0.553	2.64e-11
ILF2	5.25e-24	0.660674	0.79	0.696	1.58e-19
CHCHD6	4.7e-13	0.660344	0.621	0.55	1.42e-08
CCDC167	7.74e-10	0.660089	0.464	0.371	2.34e-05
NKAP	8.7e-07	0.659781	0.34	0.262	0.0262855
SERPINH1	2.51e-10	0.659297	0.499	0.402	7.58e-06
TIMM17A	2.88e-07	0.659027	0.448	0.378	0.00870154
COPS9	7.01e-11	0.658587	0.544	0.457	2.12e-06
PDIA6	3.26e-34	0.658072	0.888	0.799	9.85e-30
CUTA	3.31e-19	0.657927	0.719	0.634	1e-14
ZNF695	6.47e-10	0.657805	0.509	0.417	1.96e-05
GTF3C4	4.06e-14	0.657794	0.615	0.521	1.23e-09
EIF3A	1.64e-54	0.657574	0.988	0.947	4.94e-50
RBM17	1.37e-22	0.65754	0.768	0.682	4.14e-18
DPM1	8.06e-12	0.657299	0.595	0.527	2.43e-07
ELOC	2e-15	0.656741	0.66	0.574	6.03e-11
GOT2	5.41e-11	0.655435	0.538	0.453	1.63e-06
CALM3	2.03e-18	0.655258	0.715	0.604	6.14e-14
TMEM258	4.53e-17	0.654511	0.719	0.631	1.37e-12
SRPK1	6.25e-38	0.654392	0.937	0.861	1.89e-33
SUMO3	1.48e-06	0.654112	0.377	0.3	0.0446103
CDC37	3.03e-13	0.653577	0.621	0.55	9.15e-09
PNMA2	1.27e-08	0.651654	0.454	0.373	0.0003835
COX6C	9.2e-27	0.651544	0.851	0.738	2.78e-22
OST4	1.63e-12	0.649507	0.619	0.545	4.92e-08
ANAPC5	5.07e-18	0.649017	0.727	0.636	1.53e-13
CRABP2	9.52e-07	0.648747	0.383	0.306	0.028757
AFG3L2	4.31e-13	0.648668	0.615	0.551	1.3e-08
ANP32A	2.71e-34	0.648613	0.914	0.819	8.2e-30
LHFPL2	1.08e-07	0.647934	0.475	0.405	0.00324928
SELENOW	1.93e-10	0.647903	0.511	0.417	5.84e-06
MKI67	6.68e-28	0.645663	0.811	0.588	2.02e-23
CDK4	7.17e-11	0.645503	0.57	0.488	2.17e-06
ZNF121	9.19e-17	0.64459	0.701	0.635	2.78e-12
BBOX1-AS1	4.66e-09	0.644477	0.32	0.211	0.00014086
TUBB	1.14e-55	0.644154	0.99	0.959	3.44e-51
SCAND1	6.68e-10	0.643677	0.513	0.425	2.02e-05
UBE2I	3.16e-27	0.64332	0.817	0.721	9.55e-23
AIMP1	6.82e-09	0.64304	0.505	0.424	0.00020606
SRRM1	7.12e-37	0.643014	0.923	0.86	2.15e-32
HNRNPA2B1	1.09e-69	0.642368	0.994	0.991	3.29e-65
MND1	1.98e-16	0.641974	0.662	0.535	5.99e-12
CLIC1	4.53e-12	0.641845	0.477	0.351	1.37e-07
RNF138	1.94e-16	0.641187	0.684	0.588	5.87e-12
ESF1	1.48e-28	0.639781	0.851	0.779	4.48e-24
PSMB2	2.22e-17	0.639665	0.711	0.635	6.72e-13
PGK1	2.82e-18	0.639137	0.727	0.637	8.51e-14
TXLNG	2.82e-10	0.638695	0.499	0.415	8.51e-06
PSMD2	5.46e-16	0.638225	0.682	0.593	1.65e-11
RFC1	3.48e-34	0.638121	0.884	0.746	1.05e-29
BEX3	1.17e-23	0.637471	0.817	0.748	3.52e-19
PFAS	1.99e-07	0.637	0.438	0.366	0.00600428
EIF3J	2.26e-23	0.636517	0.804	0.736	6.83e-19
NUS1	4.93e-16	0.636041	0.672	0.581	1.49e-11
HPRT1	5.52e-09	0.636009	0.462	0.373	0.00016671
PDHB	1.2e-06	0.635722	0.407	0.335	0.0361713
DFFA	3.4e-11	0.635691	0.56	0.47	1.03e-06
PSMD3	1.38e-07	0.635665	0.444	0.373	0.00416118
AK2	5.6e-08	0.635154	0.464	0.401	0.0016912
LINC02542	6.07e-09	0.634323	0.356	0.248	0.0001833
TRAPPC5	4.74e-07	0.634291	0.415	0.338	0.0143278
BRK1	2.42e-13	0.63383	0.582	0.482	7.32e-09
RAP2B	4.88e-09	0.633534	0.485	0.392	0.00014758
AC011346.1	1.12e-11	0.633126	0.593	0.485	3.37e-07
NSUN2	1.1e-08	0.632852	0.507	0.433	0.00033326
SRSF9	6.47e-23	0.632316	0.798	0.706	1.95e-18
TOMM7	1.18e-21	0.631601	0.766	0.666	3.58e-17
PIH1D1	5.17e-07	0.631479	0.34	0.264	0.0156109
C7orf50	5.06e-16	0.631427	0.688	0.6	1.53e-11
TRIM28	2.92e-21	0.63106	0.794	0.703	8.82e-17
UBTF	1.22e-09	0.629612	0.558	0.497	3.69e-05
SOAT1	4.36e-09	0.629511	0.503	0.415	0.0001316
NAP1L1	1.72e-74	0.62815	1	0.997	5.2e-70
ZDHHC14	3.68e-07	0.628119	0.448	0.369	0.0111291
JPT1	7.13e-28	0.628009	0.859	0.805	2.15e-23
KPNA2	1.68e-20	0.627132	0.831	0.739	5.07e-16
RBX1	6.98e-18	0.627085	0.762	0.693	2.11e-13
DEK	1.89e-44	0.626049	0.974	0.893	5.71e-40
PPDPF	1.7e-14	0.62542	0.65	0.548	5.13e-10
TOP2A	6.41e-23	0.624951	0.807	0.644	1.94e-18
BAX	8.87e-09	0.624572	0.546	0.48	0.00026789
PCID2	2.72e-07	0.624444	0.499	0.441	0.00821817
CAST	7.18e-15	0.623667	0.678	0.563	2.17e-10
MRPS35	1.67e-10	0.623505	0.56	0.487	5.06e-06
SNF8	3.18e-08	0.622507	0.509	0.453	0.00096111
BUB3	1.14e-11	0.622494	0.627	0.568	3.45e-07
HNRNPF	1.41e-08	0.622314	0.487	0.406	0.00042681
ERO1A	3.44e-09	0.621955	0.54	0.468	0.00010401
MRPL22	4.85e-07	0.621546	0.499	0.445	0.0146409
PSMA3	1.25e-20	0.621417	0.743	0.657	3.77e-16
HNRNPH3	4.04e-40	0.620897	0.939	0.887	1.22e-35
UQCRC1	9.88e-13	0.620554	0.611	0.51	2.98e-08
KIF20B	1.42e-19	0.620543	0.737	0.59	4.28e-15
LZIC	8.68e-08	0.6189	0.446	0.371	0.00262304
DCAF16	2.13e-09	0.618421	0.534	0.474	6.43e-05
CDC123	5.93e-16	0.618359	0.695	0.622	1.79e-11
TSN	5.07e-09	0.617918	0.525	0.454	0.00015315
PDCD6	6.42e-08	0.617309	0.503	0.443	0.00193883
HMGN5	1.21e-06	0.617182	0.326	0.24	0.0365064
EZR	3.15e-13	0.617158	0.56	0.435	9.5e-09
PGRMC2	3.39e-11	0.616641	0.554	0.467	1.02e-06
MLEC	8.18e-18	0.616475	0.758	0.691	2.47e-13
URB1	1.58e-08	0.616055	0.507	0.435	0.00047767
TMEM126B	4.53e-07	0.615977	0.407	0.334	0.0136989
EIF4B	1.24e-40	0.615515	0.951	0.886	3.75e-36
CFL1	2.04e-40	0.615173	0.974	0.919	6.17e-36
THOC7	9.6e-10	0.6151	0.554	0.49	2.9e-05
TUNAR	7.63e-08	0.615078	0.446	0.366	0.00230507
CKAP2	1.46e-13	0.615051	0.654	0.554	4.4e-09
CD24	2.68e-37	0.615019	0.947	0.884	8.1e-33
EIF4A3	1.57e-11	0.615013	0.587	0.501	4.75e-07
G3BP1	2.08e-33	0.614785	0.933	0.896	6.29e-29
BCCIP	4.75e-14	0.614705	0.637	0.565	1.44e-09
HEATR1	7.2e-16	0.613746	0.705	0.635	2.18e-11
DENR	2.25e-20	0.613063	0.747	0.647	6.79e-16
RABAC1	2.6e-07	0.6127	0.487	0.414	0.00785833
NSA2	2.16e-18	0.612466	0.743	0.652	6.54e-14
EIF4H	2.38e-23	0.612421	0.778	0.688	7.18e-19
AP3D1	5.52e-11	0.611849	0.613	0.565	1.67e-06
VRK2	1.49e-09	0.611487	0.548	0.465	4.51e-05
QTRT2	2.49e-09	0.610889	0.505	0.424	7.53e-05
DLEU1	4.6e-30	0.610737	0.837	0.631	1.39e-25
STRAP	1.07e-21	0.610598	0.811	0.722	3.23e-17
WDR43	1.74e-28	0.609815	0.888	0.806	5.26e-24
EEF2	4.08e-49	0.609357	0.982	0.963	1.23e-44
EIF2S1	3.3e-13	0.608964	0.642	0.567	9.98e-09
TMA16	2.99e-13	0.608055	0.652	0.568	9.03e-09
SRP14	8.29e-36	0.60684	0.947	0.89	2.51e-31
SPCS3	3.85e-17	0.606713	0.717	0.629	1.16e-12
GMNN	3.74e-15	0.605496	0.658	0.55	1.13e-10
ZNF664	3.14e-13	0.60506	0.621	0.511	9.47e-09
NAF1	9.22e-12	0.60475	0.582	0.495	2.79e-07
PSMD8	8.39e-12	0.604372	0.574	0.492	2.53e-07
TMED5	2.84e-12	0.604147	0.631	0.545	8.59e-08
HSBP1	6.02e-24	0.603893	0.813	0.713	1.82e-19
NCAPH	3.53e-07	0.603779	0.442	0.358	0.0106581
IPO7	2.2e-38	0.602865	0.957	0.875	6.64e-34
ZNF286A	2.63e-15	0.602674	0.703	0.634	7.94e-11
ATP5F1A	8.94e-38	0.60266	0.925	0.867	2.7e-33
PSMD12	3.65e-19	0.602517	0.747	0.657	1.1e-14
ABCF1	1.3e-20	0.602412	0.758	0.671	3.93e-16
WDR83OS	1.3e-07	0.602087	0.546	0.493	0.00391547
RCC2	2.92e-16	0.601994	0.727	0.662	8.83e-12
METAP2	2.66e-26	0.601904	0.886	0.811	8.03e-22
ERP29	2.82e-13	0.601221	0.668	0.595	8.53e-09
SNAPC1	1.73e-07	0.600967	0.44	0.361	0.00521571
EIF3M	3.12e-20	0.600084	0.811	0.767	9.41e-16
MPHOSPH10	4.96e-09	0.600009	0.558	0.503	0.00014991
MRPL3	1.72e-20	0.599992	0.807	0.745	5.2e-16
PCBP1	6.59e-13	0.599918	0.648	0.573	1.99e-08
SF3A1	9.49e-07	0.59968	0.44	0.374	0.028674
SLC16A1	2.19e-30	0.599319	0.921	0.838	6.63e-26
MTPN	4.23e-18	0.5992	0.77	0.693	1.28e-13
OAZ2	3.21e-07	0.598625	0.501	0.445	0.0096881
DAD1	1.91e-09	0.598041	0.582	0.52	5.76e-05
SEPTIN9	4.52e-13	0.597404	0.656	0.596	1.37e-08
ACLY	2.97e-16	0.597199	0.719	0.643	8.98e-12
TXNRD1	6.74e-21	0.595502	0.811	0.72	2.04e-16
FTL	2.98e-25	0.595501	0.849	0.738	9e-21
SUPT16H	2.92e-36	0.59525	0.943	0.886	8.82e-32
PNPT1	1.48e-12	0.595112	0.668	0.594	4.47e-08
PNN	5.9e-32	0.594862	0.919	0.863	1.78e-27
CHEK1	1.01e-20	0.594633	0.758	0.611	3.05e-16
SNHG1	3.96e-14	0.594494	0.68	0.604	1.2e-09
SELENOK	1.95e-09	0.594349	0.53	0.452	5.9e-05
CNIH4	1.32e-10	0.593992	0.597	0.523	4e-06
KRTCAP2	3.9e-07	0.593796	0.499	0.437	0.0117774
DCUN1D5	3.59e-13	0.593598	0.662	0.609	1.08e-08
COL2A1	2.37e-14	0.593028	0.625	0.51	7.17e-10
PPP1CA	1.06e-06	0.59262	0.432	0.376	0.0320538
OSBPL10	3.49e-16	0.591177	0.493	0.305	1.06e-11
ARPP19	2.05e-25	0.590601	0.859	0.777	6.2e-21
NDUFA1	7.33e-13	0.590599	0.633	0.543	2.22e-08
EIF2AK1	2.12e-13	0.58976	0.67	0.599	6.4e-09
BCLAF1	2.93e-37	0.589673	0.945	0.897	8.86e-33
BSG	1.33e-22	0.588686	0.841	0.761	4.02e-18
RAB8A	7.68e-07	0.58856	0.46	0.386	0.0232105
SDAD1	1.69e-13	0.588087	0.652	0.581	5.1e-09
B3GNT5	5.73e-07	0.587788	0.513	0.466	0.0173166
HNRNPD	8.99e-52	0.587686	0.99	0.964	2.72e-47
ST13	3.28e-33	0.586847	0.91	0.857	9.92e-29
TRAF3	1.38e-15	0.586832	0.666	0.538	4.17e-11
CHORDC1	4.34e-13	0.586211	0.658	0.589	1.31e-08
GXYLT1	4.26e-07	0.585896	0.517	0.47	0.0128628
NDC1	1.19e-11	0.585747	0.627	0.537	3.59e-07
ATP5MG	1.78e-22	0.585382	0.839	0.772	5.38e-18
RNF34	6.6e-07	0.585334	0.487	0.428	0.0199367
EIF4E2	4.58e-08	0.585267	0.532	0.47	0.00138372
PHGDH	8.29e-16	0.58497	0.701	0.585	2.51e-11
RBM12	4.13e-14	0.584924	0.721	0.66	1.25e-09
PRC1	1.58e-07	0.584809	0.485	0.411	0.00476759
RAD23A	1.18e-07	0.584231	0.47	0.383	0.0035512
ABRACL	4.3e-07	0.583653	0.432	0.355	0.0129791
USP1	6.32e-14	0.583598	0.684	0.578	1.91e-09
TPT1	3.82e-55	0.583598	0.998	0.991	1.15e-50
GYPC	3.19e-08	0.583157	0.593	0.536	0.00096245
ACOT7	3.06e-11	0.583014	0.574	0.495	9.25e-07
COX6A1	8e-25	0.581443	0.845	0.776	2.42e-20
HNRNPM	6.87e-42	0.581361	0.98	0.947	2.07e-37
FUNDC2	2.88e-07	0.580753	0.481	0.418	0.00870304
SRP72	1.81e-18	0.580624	0.776	0.716	5.48e-14
DNAJC8	4.82e-16	0.580555	0.752	0.688	1.46e-11
EIF3E	3.87e-46	0.580501	0.986	0.96	1.17e-41
U2SURP	4.2e-32	0.580448	0.939	0.886	1.27e-27
USP14	1.7e-26	0.580089	0.882	0.795	5.12e-22
FH	1.4e-06	0.578955	0.45	0.395	0.0422435
AC022031.2	2.11e-17	0.578466	0.585	0.387	6.37e-13
DNMT1	7.92e-22	0.577052	0.831	0.726	2.39e-17
PFN2	5.33e-12	0.576233	0.664	0.581	1.61e-07
VTI1B	2.5e-08	0.576171	0.538	0.483	0.00075578
MALSU1	4.98e-07	0.575554	0.523	0.478	0.0150506
SUGT1	6.31e-24	0.575153	0.862	0.784	1.91e-19
MRPS25	4.57e-08	0.575071	0.521	0.466	0.00138179
SUMO2	1.21e-37	0.575058	0.953	0.908	3.66e-33
DIS3	2.88e-09	0.574188	0.566	0.518	8.7e-05
ZNF706	1.33e-09	0.574056	0.629	0.588	4e-05
CHAF1A	4.06e-11	0.573715	0.597	0.502	1.23e-06
KHDRBS2	8.09e-21	0.573616	0.507	0.285	2.45e-16
LSM8	1.16e-10	0.573595	0.664	0.636	3.51e-06
IER3IP1	8.5e-09	0.573161	0.499	0.416	0.00025692
ARL5B	2.2e-12	0.572999	0.684	0.642	6.64e-08
AC114316.1	5.79e-07	0.57252	0.303	0.211	0.0174907
HNRNPDL	1.01e-45	0.571648	0.984	0.967	3.04e-41
CISD2	3.08e-09	0.571478	0.587	0.52	9.3e-05
TALDO1	1.21e-08	0.571442	0.525	0.452	0.00036649
STAU1	1.48e-19	0.570983	0.815	0.744	4.47e-15
TMEM97	2.73e-20	0.570728	0.8	0.724	8.24e-16
IFT57	8.32e-10	0.56982	0.568	0.48	2.51e-05
TIMM23	1.58e-06	0.569698	0.477	0.421	0.0478219
TMX1	2.66e-14	0.569442	0.719	0.644	8.03e-10
ABCC1	4.79e-07	0.568501	0.542	0.501	0.0144656
CUL4A	1.2e-11	0.568408	0.668	0.596	3.64e-07
NDUFB11	2.49e-18	0.568076	0.752	0.667	7.52e-14
TCEA1	5.28e-33	0.567648	0.937	0.871	1.6e-28
RHOA	8.32e-23	0.567379	0.843	0.771	2.52e-18
CCNK	1.54e-07	0.566065	0.538	0.484	0.00464294
TFDP1	2.67e-09	0.565903	0.574	0.507	8.06e-05
TNFAIP8	4.32e-10	0.56581	0.546	0.435	1.3e-05
VCP	3.66e-21	0.565649	0.835	0.758	1.11e-16
CAMLG	1.01e-07	0.565581	0.53	0.463	0.00306164
PELP1	2.69e-09	0.565167	0.527	0.447	8.13e-05
GTF2F1	9.14e-07	0.564425	0.444	0.379	0.02763
GJA1	2.73e-11	0.563955	0.542	0.412	8.24e-07
DIMT1	4.02e-07	0.563489	0.509	0.453	0.0121615
HMGN1	1.4e-35	0.56318	0.951	0.906	4.23e-31
TCAF1	2.73e-14	0.562863	0.688	0.59	8.26e-10
DDX46	1.4e-30	0.561336	0.925	0.862	4.22e-26
ARPC2	1.7e-17	0.561038	0.782	0.714	5.12e-13
THAP12	5.52e-07	0.560947	0.513	0.46	0.0166725
NUP50	3.88e-14	0.560728	0.676	0.588	1.17e-09
ATP6V0B	9.31e-07	0.560208	0.487	0.433	0.0281367
TBCB	3.55e-07	0.559422	0.507	0.456	0.0107225
ADH5	1.69e-16	0.559083	0.768	0.713	5.11e-12
ORC6	1.25e-11	0.558373	0.65	0.547	3.79e-07
EIF3D	2.8e-16	0.558156	0.721	0.631	8.45e-12
SEM1	9.75e-25	0.557861	0.864	0.814	2.94e-20
CNPY2	1.78e-11	0.557428	0.65	0.59	5.39e-07
BZW1	8.1e-29	0.557196	0.904	0.83	2.45e-24
ARPC3	6.27e-08	0.557069	0.593	0.556	0.00189556
YY1	8.39e-16	0.557017	0.79	0.728	2.53e-11
MAPRE1	9.88e-14	0.554207	0.674	0.586	2.99e-09
YWHAH	9.74e-07	0.552998	0.525	0.478	0.0294432
SRSF3	3.7e-37	0.552764	0.963	0.92	1.12e-32
UBE2V2	2.44e-16	0.55238	0.758	0.688	7.38e-12
SWAP70	2.08e-07	0.552266	0.424	0.339	0.00628863
VHL	1.12e-06	0.549406	0.452	0.384	0.033883
PSMA6	5.33e-13	0.549326	0.713	0.674	1.61e-08
KPNB1	6.8e-38	0.549264	0.969	0.927	2.06e-33
TOP1	7.74e-36	0.549183	0.959	0.945	2.34e-31
ATP1B3	2.34e-16	0.548992	0.819	0.773	7.06e-12
POLE	2.66e-07	0.548967	0.515	0.445	0.00804487
IPO5	2.07e-28	0.548256	0.935	0.838	6.24e-24
ZNF770	8.64e-11	0.548174	0.674	0.614	2.61e-06
SRFBP1	2.63e-14	0.548094	0.715	0.643	7.94e-10
CHAMP1	3.9e-10	0.548088	0.597	0.523	1.18e-05
RBM8A	1.26e-17	0.547359	0.804	0.744	3.81e-13
EEF1G	9.46e-49	0.547285	0.998	0.993	2.86e-44
CASC9	4.65e-13	0.546305	0.595	0.441	1.41e-08
SEC11A	1.63e-24	0.546144	0.88	0.84	4.93e-20
XRCC2	7.75e-08	0.546083	0.515	0.431	0.00234088
FKBP3	3.76e-22	0.546061	0.866	0.791	1.14e-17
ELAVL1	5.02e-14	0.543201	0.717	0.646	1.52e-09
NDUFAF2	4.6e-13	0.542811	0.745	0.683	1.39e-08
TMEM167A	3.45e-17	0.542807	0.798	0.753	1.04e-12
LRP2	3.18e-21	0.542144	0.837	0.686	9.62e-17
ATP5F1C	3.06e-13	0.541923	0.703	0.627	9.25e-09
EIF5	2.97e-29	0.541769	0.931	0.886	8.98e-25
CLNS1A	1.52e-18	0.541332	0.774	0.701	4.61e-14
ZNF124	8.25e-12	0.541232	0.725	0.68	2.49e-07
VPS26A	3.11e-11	0.541231	0.664	0.592	9.41e-07
CPSF2	1.83e-11	0.541161	0.646	0.584	5.53e-07
TATDN1	1.33e-09	0.540756	0.599	0.534	4.02e-05
ANGPT1	1.31e-07	0.540545	0.438	0.339	0.00394509
C12orf57	1.55e-12	0.540228	0.699	0.635	4.69e-08
TMEM123	2.54e-25	0.539853	0.89	0.822	7.68e-21
C4orf48	8.23e-08	0.539841	0.57	0.531	0.00248531
FEM1B	5.2e-07	0.539637	0.507	0.461	0.0157118
SRSF2	6.47e-22	0.539105	0.886	0.822	1.95e-17
HAUS6	1.94e-15	0.538974	0.745	0.672	5.85e-11
FKBP5	1.62e-10	0.538853	0.613	0.534	4.9e-06
CNIH1	1.42e-12	0.538834	0.664	0.583	4.29e-08
SF3B2	5.18e-19	0.538049	0.829	0.764	1.57e-14
PAIP2	9.69e-18	0.536885	0.79	0.721	2.93e-13
UBE2V1	1.38e-17	0.536419	0.796	0.742	4.16e-13
ZNF718	3.06e-11	0.536411	0.646	0.569	9.25e-07
NUSAP1	8.85e-14	0.536163	0.697	0.564	2.67e-09
FSCN1	1.51e-09	0.535889	0.597	0.531	4.57e-05
UTP18	9.6e-07	0.535861	0.542	0.503	0.0290204
HCFC1	2.89e-07	0.535832	0.536	0.482	0.00872085
MCM10	1.64e-08	0.535737	0.505	0.406	0.00049513
GNG5	1.65e-16	0.535685	0.77	0.717	4.98e-12
GHITM	4.14e-08	0.535036	0.536	0.472	0.00124949
TYMS	1.54e-12	0.534989	0.631	0.529	4.66e-08
PPP2R1A	6.39e-11	0.532546	0.664	0.609	1.93e-06
DYNLT1	2.08e-07	0.532193	0.527	0.472	0.00628077
HNRNPR	1.19e-35	0.5316	0.971	0.953	3.59e-31
RBBP7	5.72e-10	0.531575	0.652	0.603	1.73e-05
HIKESHI	1.7e-07	0.530696	0.585	0.543	0.00513917
XPO5	6.03e-11	0.530554	0.633	0.563	1.82e-06
WDR12	1.62e-08	0.528642	0.585	0.526	0.00048863
HNRNPL	9.93e-16	0.528298	0.749	0.675	3e-11
YWHAG	1.2e-16	0.528216	0.819	0.764	3.62e-12
NUDT21	2.29e-14	0.527999	0.721	0.669	6.91e-10
PAPOLA	3.52e-33	0.527266	0.959	0.926	1.06e-28
EDF1	1.05e-16	0.527252	0.784	0.724	3.17e-12
NT5C3A	2.07e-13	0.526703	0.711	0.64	6.25e-09
C8orf33	1.04e-06	0.526452	0.497	0.444	0.0314339
DHCR24	3.39e-13	0.524105	0.668	0.586	1.03e-08
PGD	5.17e-12	0.523585	0.678	0.653	1.56e-07
PTMS	2.26e-11	0.523565	0.782	0.743	6.83e-07
MORF4L2	5.33e-18	0.523221	0.813	0.764	1.61e-13
RBM28	1.42e-10	0.522025	0.662	0.613	4.29e-06
WDR35	1.85e-10	0.52177	0.682	0.607	5.58e-06
TOB2	6.28e-07	0.521206	0.566	0.525	0.0189857
PCLAF	7.98e-19	0.521003	0.776	0.593	2.41e-14
PRDX2	9.16e-21	0.520782	0.898	0.834	2.77e-16
UBE2G2	1.42e-15	0.519264	0.778	0.716	4.3e-11
CASP8AP2	1.25e-11	0.517775	0.692	0.594	3.78e-07
SUB1	7.15e-19	0.517652	0.815	0.76	2.16e-14
GSPT1	9.62e-15	0.517135	0.76	0.715	2.91e-10
CCND1	2.37e-17	0.516669	0.752	0.621	7.15e-13
RABL6	1.14e-14	0.516357	0.766	0.684	3.46e-10
KDELR1	3.32e-08	0.516288	0.633	0.63	0.0010026
CCNG1	9.15e-19	0.515515	0.819	0.725	2.76e-14
MTCH1	1.14e-06	0.515195	0.519	0.471	0.0343356
DHX33	3.66e-07	0.51488	0.487	0.419	0.0110482
YES1	1.18e-13	0.514633	0.772	0.689	3.56e-09
LINC02428	8.25e-18	0.513465	0.729	0.534	2.49e-13
FEZ1	8.89e-11	0.513104	0.719	0.661	2.69e-06
SYNCRIP	4.3e-31	0.513061	0.951	0.91	1.3e-26
ABCC4	4.5e-14	0.512479	0.764	0.674	1.36e-09
CACNA1B	4.88e-10	0.511929	0.54	0.418	1.48e-05
EEF1A1	3.71e-62	0.511212	1	1	1.12e-57
C11orf58	2.66e-23	0.510996	0.927	0.891	8.02e-19
UQCRC2	7.33e-09	0.510682	0.619	0.57	0.00022149
CYFIP1	4.94e-12	0.509553	0.674	0.591	1.49e-07
MDH1	5.81e-07	0.509099	0.58	0.549	0.0175667
AHCTF1	1.45e-16	0.508405	0.864	0.817	4.39e-12
RBBP6	7e-15	0.508301	0.79	0.762	2.12e-10
PDHA1	1.44e-06	0.508196	0.493	0.434	0.0436115
SF3A3	5.16e-10	0.507308	0.633	0.569	1.56e-05
USP13	4.65e-11	0.506495	0.697	0.624	1.4e-06
PDIA4	2.2e-11	0.50595	0.668	0.612	6.64e-07
RMND5A	5.7e-07	0.50582	0.54	0.493	0.0172121
UBE2D2	1.74e-17	0.505725	0.876	0.839	5.25e-13
EIF4EBP2	3.58e-10	0.505388	0.697	0.65	1.08e-05
SNHG5	2.31e-15	0.50402	0.864	0.828	6.97e-11
CSDE1	5.63e-39	0.503831	0.98	0.947	1.7e-34
EPRS	2.93e-17	0.503566	0.8	0.725	8.87e-13
UCHL5	3.48e-09	0.503058	0.646	0.587	0.00010511
MDN1	2.25e-15	0.502291	0.807	0.747	6.8e-11
POLR2B	1.09e-14	0.501975	0.772	0.721	3.31e-10
KLF4	4.08e-07	0.50194	0.214	0.13	0.0123262
MRPL13	2.84e-07	0.501878	0.56	0.5	0.00857561
CCND2	2.27e-16	0.501716	0.794	0.709	6.87e-12
RBM27	1.75e-16	0.501153	0.823	0.78	5.28e-12
JPT2	4.74e-12	0.500945	0.705	0.654	1.43e-07
TRIM71	1.86e-23	0.499946	0.902	0.844	5.61e-19
MTCH2	6.27e-07	0.499739	0.544	0.505	0.0189504
DNAJC3	8.11e-07	0.499496	0.568	0.516	0.0244932
RBPMS	2.9e-17	0.499365	0.758	0.64	8.77e-13
PRKX	1.16e-08	0.499274	0.617	0.56	0.00035055
CCDC34	1.22e-06	0.499114	0.56	0.51	0.0369498
XRCC5	9.13e-48	0.49896	0.998	0.987	2.76e-43
CKAP4	1.49e-09	0.498155	0.631	0.583	4.49e-05
H3F3B	1.14e-24	0.497697	0.957	0.907	3.43e-20
ZNF106	9.43e-12	0.496372	0.725	0.666	2.85e-07
LAPTM4B	1.59e-20	0.495381	0.872	0.835	4.8e-16
EIF4A2	2.47e-23	0.495272	0.914	0.882	7.47e-19
PUS7L	3.29e-07	0.494733	0.613	0.578	0.00994355
BAZ1B	1.63e-23	0.493022	0.927	0.865	4.93e-19
CPNE3	2.74e-08	0.492353	0.572	0.499	0.00082929
TMED10	3.8e-09	0.492299	0.658	0.604	0.00011488
IARS2	5.84e-11	0.492005	0.695	0.639	1.76e-06
DAG1	5.91e-08	0.49189	0.601	0.547	0.00178448
PSMD4	9.51e-08	0.49123	0.595	0.551	0.0028749
ORMDL1	4.58e-08	0.490769	0.613	0.578	0.00138287
NOL11	3.16e-07	0.490683	0.605	0.565	0.00954316
BMS1	1.66e-11	0.490183	0.684	0.63	5.02e-07
ATP6V1G1	5.14e-12	0.489838	0.745	0.694	1.55e-07
LARP1	8.35e-16	0.489284	0.829	0.813	2.52e-11
SRSF7	3.19e-15	0.488877	0.819	0.763	9.64e-11
USP7	2.56e-14	0.488687	0.794	0.745	7.75e-10
USP16	4.66e-07	0.487997	0.589	0.552	0.0140929
CAND1	1.61e-19	0.487437	0.868	0.817	4.85e-15
GNB4	4.07e-09	0.487181	0.631	0.561	0.00012312
LRRC58	7.43e-07	0.486799	0.546	0.501	0.0224466
DYNC2H1	2.74e-19	0.486323	0.878	0.78	8.28e-15
H3F3A	2.31e-38	0.485719	1	0.989	6.98e-34
SKP1	1.7e-16	0.485676	0.839	0.818	5.14e-12
MOB1A	1.16e-10	0.485459	0.695	0.647	3.51e-06
ACAT2	6.29e-11	0.484926	0.743	0.691	1.9e-06
RALA	2.43e-15	0.484439	0.782	0.717	7.34e-11
NUP155	2.37e-10	0.48434	0.682	0.621	7.15e-06
IARS	2.05e-19	0.484066	0.847	0.793	6.19e-15
VDAC2	6.43e-13	0.483977	0.768	0.721	1.94e-08
CLIC4	3.71e-15	0.483866	0.845	0.78	1.12e-10
PPIG	8.15e-18	0.483388	0.874	0.816	2.46e-13
ARCN1	3.81e-08	0.481641	0.582	0.509	0.00115254
PAFAH1B2	6.06e-13	0.480661	0.772	0.722	1.83e-08
CSE1L	3.37e-17	0.480501	0.829	0.787	1.02e-12
PTPN2	1.1e-08	0.480166	0.621	0.564	0.00033218
PSIP1	1.58e-26	0.479802	0.923	0.852	4.77e-22
ICE1	3.15e-13	0.479733	0.764	0.737	9.53e-09
RMI1	5.96e-07	0.479673	0.558	0.501	0.0180187
HMGN3	2.68e-12	0.479373	0.784	0.763	8.09e-08
DHX29	1.45e-07	0.479058	0.607	0.558	0.00438161
PSMD11	9.53e-09	0.478979	0.642	0.613	0.00028804
DGUOK	4.25e-08	0.478789	0.623	0.586	0.00128292
DESI2	1.54e-06	0.477397	0.589	0.54	0.0465443
MRPS9	2.49e-09	0.476783	0.662	0.59	7.54e-05
RBBP8	1.09e-11	0.475269	0.695	0.627	3.3e-07
HNRNPU	9.64e-41	0.474473	0.996	0.983	2.91e-36
ST6GAL1	2.37e-09	0.472531	0.558	0.44	7.15e-05
ECT2	8.13e-15	0.472529	0.737	0.578	2.46e-10
EIF4G2	1.44e-34	0.472312	0.974	0.953	4.34e-30
YARS	2.46e-08	0.472299	0.603	0.532	0.00074475
PSAT1	4.86e-18	0.472088	0.853	0.804	1.47e-13
CCDC6	8.05e-13	0.47196	0.743	0.712	2.43e-08
WDHD1	1.36e-14	0.471598	0.76	0.624	4.11e-10
STK24	3.36e-12	0.470141	0.745	0.695	1.02e-07
NARS	1.93e-11	0.469966	0.76	0.714	5.85e-07
HNRNPA3	6.23e-33	0.469096	0.986	0.97	1.88e-28
TRA2B	1.39e-21	0.46771	0.921	0.89	4.21e-17
ZNF83	1.27e-07	0.467148	0.615	0.56	0.00384276
HNRNPA1	2.93e-43	0.467	1	0.992	8.85e-39
MIR2052HG	2.83e-08	0.466829	0.401	0.284	0.00085485
SRP9	9.69e-20	0.466617	0.868	0.819	2.93e-15
CDC42	3.13e-15	0.465206	0.845	0.794	9.45e-11
SCD	1.45e-22	0.464837	0.927	0.823	4.37e-18
PSMA1	4.01e-13	0.464206	0.78	0.738	1.21e-08
MRPS27	3.61e-09	0.463252	0.686	0.618	0.00010897
EIF2A	6.7e-09	0.462814	0.656	0.614	0.00020249
SFT2D2	4.5e-07	0.462052	0.558	0.502	0.0136041
CNOT7	1.42e-09	0.461962	0.678	0.625	4.28e-05
PRRC2C	4.18e-43	0.460725	0.996	0.989	1.26e-38
PDIA3	1.38e-22	0.460723	0.912	0.859	4.18e-18
PRR11	3.86e-07	0.459686	0.554	0.478	0.0116747
SLTM	1.55e-16	0.459343	0.874	0.865	4.67e-12
MCMBP	6.66e-07	0.459234	0.591	0.537	0.0201136
BCAT1	1.13e-22	0.45843	0.978	0.925	3.41e-18
SPART	1.51e-11	0.457887	0.713	0.652	4.55e-07
RTF1	8.26e-15	0.457326	0.833	0.811	2.49e-10
NAA15	2.43e-19	0.456933	0.896	0.872	7.33e-15
TRIR	4.99e-09	0.456912	0.688	0.658	0.00015063
VKORC1L1	9.08e-10	0.456822	0.69	0.621	2.74e-05
TOR1AIP2	1.13e-07	0.456003	0.66	0.627	0.00342633
PAK2	3.65e-21	0.455858	0.914	0.894	1.1e-16
SLC38A1	1.16e-18	0.45564	0.925	0.886	3.49e-14
UPF3B	1.58e-07	0.455406	0.619	0.571	0.00476656
CLSPN	1.47e-12	0.455184	0.703	0.571	4.43e-08
PTPN11	3.95e-11	0.454663	0.747	0.701	1.19e-06
PRPF40A	4.2e-26	0.454662	0.961	0.948	1.27e-21
DDX42	8.69e-10	0.454229	0.707	0.702	2.63e-05
GMPS	1.53e-17	0.454148	0.864	0.775	4.63e-13
ME2	2.72e-12	0.451985	0.784	0.746	8.23e-08
DDX24	2.37e-10	0.449759	0.766	0.75	7.15e-06
TAF7	3.06e-10	0.449447	0.711	0.686	9.25e-06
AGO2	3.18e-14	0.447081	0.835	0.786	9.6e-10
EIF2AK4	1.92e-12	0.446626	0.758	0.702	5.79e-08
TMEM33	1.93e-09	0.44621	0.723	0.692	5.84e-05
SOD2	6.19e-08	0.446014	0.654	0.618	0.00187074
HAUS1	1.5e-06	0.445318	0.556	0.499	0.0454626
HNRNPUL1	3.5e-10	0.444966	0.735	0.704	1.06e-05
ELP2	4.79e-07	0.444945	0.633	0.599	0.0144847
KRAS	6.3e-11	0.444444	0.741	0.691	1.9e-06
API5	4.92e-10	0.44442	0.727	0.681	1.49e-05
SRRT	3.88e-07	0.443613	0.589	0.532	0.0117328
AC112178.1	5.05e-10	0.443477	0.711	0.64	1.53e-05
HDLBP	1.31e-17	0.443359	0.874	0.823	3.96e-13
HTATSF1	1.26e-06	0.441114	0.572	0.526	0.0381787
SALL4	7.1e-12	0.440791	0.809	0.77	2.14e-07
NAA25	5.43e-11	0.440153	0.76	0.72	1.64e-06
SMARCE1	4.18e-13	0.438954	0.829	0.814	1.26e-08
CALM2	2.19e-21	0.438611	0.974	0.949	6.62e-17
RAC1	4.22e-12	0.436832	0.782	0.734	1.27e-07
LYRM4	1.13e-13	0.436265	0.851	0.798	3.41e-09
AL392086.3	6.98e-10	0.435575	0.277	0.159	2.11e-05
HNRNPK	2.4e-32	0.435058	0.99	0.967	7.24e-28
MED28	1.86e-07	0.434955	0.633	0.622	0.00562345
SSR4	2.45e-08	0.434725	0.635	0.583	0.00073979
OIP5-AS1	5.46e-12	0.434513	0.788	0.721	1.65e-07
IDH1	1.03e-13	0.434323	0.853	0.822	3.1e-09
ARL5A	1.81e-10	0.434041	0.752	0.721	5.46e-06
H2AFV	5.48e-16	0.433678	0.874	0.821	1.65e-11
ARPC5	1.22e-08	0.433641	0.65	0.594	0.00036718
ATXN7L3B	2.44e-08	0.433536	0.67	0.632	0.00073658
GALNT2	1.35e-06	0.433383	0.662	0.637	0.040842
APEX1	1.71e-11	0.433236	0.737	0.71	5.17e-07
HELLS	3.37e-22	0.432313	0.939	0.808	1.02e-17
TEX10	6.8e-08	0.431853	0.65	0.602	0.00205415
TBCD	1.61e-10	0.431381	0.754	0.702	4.87e-06
DBF4	7.86e-12	0.429758	0.709	0.626	2.37e-07
CLTA	1.05e-11	0.429159	0.78	0.74	3.17e-07
EIF1	2.03e-20	0.426925	0.941	0.901	6.14e-16
TMSB15A	1.74e-08	0.425943	0.664	0.597	0.00052438
IQCB1	2.31e-09	0.425635	0.731	0.695	6.97e-05
SFPQ	2.71e-32	0.425513	0.99	0.979	8.18e-28
UBA2	1.72e-14	0.424722	0.847	0.8	5.2e-10
EIF3H	5.9e-22	0.423757	0.969	0.937	1.78e-17
LARS	2.45e-22	0.423605	0.937	0.911	7.4e-18
XPO6	2.48e-07	0.422714	0.67	0.639	0.00750768
MRPS5	5.93e-07	0.422136	0.64	0.585	0.0179126
GRM7	1.34e-18	0.420845	0.637	0.388	4.06e-14
UBE2D3	3.69e-19	0.42064	0.951	0.941	1.12e-14
TARS	9.03e-09	0.419452	0.705	0.675	0.00027292
UBE2G1	8.88e-12	0.418264	0.807	0.783	2.68e-07
IWS1	5.66e-07	0.417841	0.697	0.696	0.0171027
TPM4	7.94e-17	0.417419	0.853	0.781	2.4e-12
PSMB7	5.75e-10	0.416822	0.772	0.742	1.74e-05
PRKDC	1.51e-31	0.416081	1	0.981	4.56e-27
MGAT4C	2.38e-12	0.415558	0.424	0.269	7.2e-08
ZCCHC17	7.02e-07	0.414336	0.603	0.566	0.0212114
G3BP2	7.53e-16	0.414062	0.886	0.833	2.27e-11
DYNC1LI1	1.31e-09	0.410175	0.752	0.718	3.97e-05
ECPAS	3.01e-08	0.409229	0.715	0.679	0.00091082
SLC25A6	1.12e-19	0.407702	0.951	0.929	3.37e-15
TARDBP	1.31e-11	0.407608	0.774	0.728	3.95e-07
MIS18BP1	2.88e-10	0.407141	0.697	0.576	8.7e-06
MTDH	2.4e-13	0.406427	0.89	0.863	7.25e-09
UCK2	1.77e-08	0.406381	0.695	0.639	0.00053471
CBX5	3.36e-22	0.406344	0.988	0.933	1.01e-17
MSH2	3.51e-09	0.405347	0.758	0.687	0.0001061
NUP153	4.15e-12	0.405207	0.825	0.772	1.26e-07
ATP2B1	8.96e-12	0.404676	0.845	0.808	2.71e-07
DNAJA1	1.22e-16	0.403975	0.923	0.885	3.68e-12
ALDH7A1	1.86e-09	0.403155	0.735	0.672	5.63e-05
GNAI2	1.6e-06	0.402823	0.64	0.61	0.0483466
RO60	1.05e-14	0.402384	0.882	0.853	3.16e-10
AL365295.1	3.29e-07	0.401827	0.554	0.464	0.00994652
BRD3	6.34e-09	0.401551	0.646	0.574	0.00019145
RPAIN	8.58e-08	0.401379	0.676	0.65	0.00259316
LRPPRC	4.51e-25	0.401313	0.969	0.941	1.36e-20
CCDC47	1.24e-09	0.401255	0.705	0.653	3.74e-05
MARCKSL1	6.63e-22	0.400683	0.969	0.931	2e-17
SBNO1	3.43e-11	0.400542	0.835	0.792	1.04e-06
HNRNPC	1.65e-38	0.400358	1	0.996	4.99e-34
PDCD11	8.12e-07	0.399799	0.656	0.628	0.0245381
NUFIP2	1.04e-12	0.399273	0.859	0.837	3.13e-08
WDR75	8.96e-09	0.399089	0.64	0.593	0.00027066
NDUFA10	1.95e-07	0.398392	0.66	0.629	0.00588701
SRRM2	8.6e-26	0.396987	0.967	0.951	2.6e-21
UBE2N	1.43e-13	0.395303	0.853	0.809	4.31e-09
RBBP4	1.06e-15	0.394785	0.921	0.882	3.2e-11
ILF3	1.48e-22	0.393559	0.969	0.936	4.47e-18
EIF3F	2.18e-14	0.393398	0.886	0.836	6.58e-10
SMC3	4.14e-16	0.392878	0.925	0.871	1.25e-11
YWHAE	1.36e-29	0.392853	0.992	0.976	4.1e-25
SRSF10	5.98e-15	0.392627	0.906	0.881	1.81e-10
STMP1	4.9e-08	0.392471	0.713	0.679	0.00148101
SREK1IP1	4.36e-09	0.3896	0.715	0.679	0.00013167
METTL9	1.03e-09	0.388694	0.752	0.706	3.12e-05
KDM1A	1.8e-17	0.388487	0.941	0.908	5.44e-13
TPR	4.9e-17	0.387623	0.929	0.916	1.48e-12
DNAJC10	1.67e-07	0.387383	0.749	0.746	0.00503522
OLA1	1.69e-25	0.38682	0.994	0.976	5.11e-21
SLC3A2	1.21e-06	0.382873	0.576	0.515	0.036493
DCP2	1.67e-10	0.382813	0.786	0.755	5.04e-06
XRN2	1.51e-18	0.382725	0.927	0.906	4.56e-14
RNF220	6.64e-08	0.382273	0.489	0.386	0.00200512
SRSF11	1.1e-19	0.381965	0.965	0.959	3.31e-15
ARF4	2.61e-07	0.38142	0.705	0.668	0.00789168
SMARCA5	2.14e-23	0.378427	0.978	0.956	6.47e-19
KPNA6	6.99e-07	0.377313	0.65	0.611	0.0211306
GATAD2A	6.43e-09	0.376609	0.766	0.742	0.00019419
PAWR	1.05e-12	0.375233	0.88	0.822	3.17e-08
LBR	1.87e-11	0.373788	0.847	0.807	5.65e-07
ACTB	1.59e-30	0.372938	0.998	0.994	4.81e-26
DHX9	1.08e-20	0.372032	0.976	0.957	3.27e-16
FXR1	1e-18	0.371844	0.953	0.936	3.02e-14
PRPF8	1.07e-10	0.37024	0.784	0.729	3.24e-06
LMAN1	6.23e-11	0.369477	0.79	0.752	1.88e-06
FLNB	1.07e-06	0.368922	0.509	0.435	0.0322542
CENPE	1.04e-13	0.368714	0.782	0.654	3.15e-09
ARIH2	5.71e-07	0.36632	0.648	0.615	0.0172571
NUP58	7.63e-08	0.366262	0.729	0.714	0.00230405
WTAP	9.23e-07	0.366202	0.735	0.738	0.0278972
SF3B3	7.52e-10	0.364951	0.77	0.745	2.27e-05
GPC3	8.47e-12	0.36448	0.811	0.689	2.56e-07
PPP2R2A	3.13e-08	0.364323	0.845	0.839	0.00094722
RCN1	1.24e-14	0.364175	0.908	0.884	3.75e-10
ZNF730	2.35e-07	0.36391	0.745	0.695	0.00711328
EDA	1.56e-06	0.361735	0.58	0.492	0.0472766
SPECC1	7.93e-07	0.361646	0.721	0.69	0.0239728
NONO	1.67e-19	0.360843	0.953	0.94	5.04e-15
ACTR2	8.22e-10	0.360596	0.876	0.831	2.48e-05
MRPS6	3.02e-08	0.360089	0.705	0.66	0.00091369
DTNB	7.53e-09	0.359914	0.739	0.683	0.00022764
HMGA2	3.43e-14	0.359422	0.961	0.871	1.04e-09
BRD2	4.53e-09	0.358781	0.733	0.684	0.00013687
SF1	2.92e-10	0.356573	0.833	0.818	8.82e-06
MAPK1IP1L	1.68e-09	0.353862	0.817	0.793	5.09e-05
FZD7	1.26e-06	0.352163	0.684	0.624	0.0380169
PPP2CA	2.58e-08	0.351541	0.784	0.767	0.00077834
ZFAND5	3.45e-07	0.351361	0.745	0.754	0.0104198
CCDC138	3.5e-10	0.350413	0.859	0.805	1.06e-05
SYN3	6.11e-22	0.350129	0.601	0.351	1.85e-17
SMC6	3.75e-08	0.349308	0.784	0.738	0.00113383
YWHAQ	5.2e-15	0.346296	0.937	0.937	1.57e-10
PUM3	3.73e-13	0.346158	0.902	0.872	1.13e-08
PKM	4.58e-13	0.345107	0.872	0.808	1.38e-08
KIF2A	2.93e-08	0.344659	0.839	0.845	0.00088448
CENPK	8.92e-08	0.344631	0.717	0.605	0.00269484
FDPS	1.12e-09	0.344613	0.788	0.739	3.39e-05
CFDP1	2.76e-10	0.344518	0.859	0.827	8.34e-06
MED14	5.1e-08	0.344517	0.701	0.671	0.00153991
SOX2	7.42e-16	0.343889	0.961	0.911	2.24e-11
SLC38A2	2.27e-09	0.34303	0.835	0.818	6.85e-05
OXSR1	4.05e-07	0.342833	0.68	0.647	0.0122512
PCNP	7.01e-07	0.342479	0.764	0.769	0.0211804
YTHDF2	2.95e-09	0.341823	0.8	0.789	8.9e-05
CUL1	2.39e-09	0.340954	0.811	0.781	7.23e-05
METAP1	6.01e-07	0.340909	0.656	0.604	0.0181527
TBCA	1.19e-12	0.33982	0.933	0.916	3.58e-08
CDC5L	6.87e-07	0.33981	0.727	0.711	0.0207694
MORF4L1	1.58e-15	0.33828	0.967	0.946	4.78e-11
TMPO	1.78e-15	0.338279	0.939	0.88	5.36e-11
CBX1	1.27e-07	0.337591	0.764	0.724	0.00384145
RIF1	1.22e-14	0.33728	0.945	0.905	3.7e-10
SNX6	1.14e-07	0.336651	0.737	0.713	0.00344041
EIF4E	1.83e-11	0.335502	0.855	0.827	5.54e-07
GARS	2.56e-08	0.335299	0.688	0.636	0.00077206
EID1	1.04e-10	0.334807	0.87	0.856	3.13e-06
SINHCAF	5.76e-14	0.334576	0.925	0.911	1.74e-09
FDFT1	3.14e-09	0.332029	0.811	0.789	9.48e-05
PRTG	3.08e-15	0.33111	0.996	0.991	9.31e-11
E2F3	1.36e-11	0.329923	0.878	0.826	4.1e-07
CDYL	2.59e-10	0.328551	0.902	0.914	7.83e-06
CNN3	4.57e-12	0.327437	0.896	0.853	1.38e-07
YWHAZ	2.67e-14	0.327196	0.933	0.91	8.06e-10
PEG10	2.74e-13	0.325056	0.904	0.828	8.28e-09
CSNK2A1	4.41e-09	0.324027	0.874	0.867	0.00013332
C12orf45	1.78e-08	0.323484	0.715	0.661	0.0005388
CAPRIN1	1.02e-13	0.323338	0.955	0.935	3.09e-09
AGPAT5	2.62e-07	0.320066	0.794	0.786	0.00792638
RBMX	1.35e-15	0.319512	0.963	0.959	4.07e-11
PRPF4B	3.82e-10	0.319461	0.89	0.877	1.16e-05
CANX	4e-16	0.317594	0.965	0.954	1.21e-11
SMC1A	1.9e-07	0.316978	0.749	0.704	0.00574293
KHDRBS1	1.05e-13	0.31693	0.949	0.937	3.18e-09
HDAC2	7.55e-15	0.316385	0.953	0.923	2.28e-10
YME1L1	1.3e-08	0.315259	0.851	0.837	0.00039379
LSM14A	1.63e-07	0.314458	0.866	0.855	0.00493191
RANBP2	1.7e-08	0.31388	0.859	0.851	0.00051304
RAD23B	1.98e-11	0.313222	0.904	0.874	5.97e-07
CKAP5	2.01e-08	0.312951	0.859	0.843	0.00060691
IDI1	8.59e-07	0.312256	0.709	0.668	0.0259605
PSMD1	6.25e-08	0.311686	0.864	0.846	0.00188988
SAR1A	1.16e-07	0.311374	0.684	0.655	0.003507
DSTN	1.06e-07	0.309417	0.758	0.729	0.00319776
MRPL42	4.08e-11	0.308616	0.872	0.839	1.23e-06
TMSB4X	8.02e-16	0.308597	0.992	0.986	2.42e-11
XPO1	2.24e-16	0.306441	0.988	0.961	6.77e-12
SNRNP200	1.09e-06	0.305836	0.76	0.757	0.0328084
EWSR1	1.38e-08	0.305777	0.864	0.854	0.00041732
SEPTIN2	9.53e-12	0.304934	0.949	0.923	2.88e-07
PHF6	7.6e-09	0.304843	0.88	0.86	0.0002295
CALM1	5.72e-18	0.303486	0.957	0.937	1.73e-13
LMNB1	8.01e-09	0.303211	0.827	0.762	0.00024209
KLHL23	1.32e-08	0.301189	0.894	0.869	0.00039767
GNAS	2.28e-08	0.300936	0.945	0.941	0.00068892
UBE2K	2.39e-10	0.300188	0.925	0.924	7.22e-06
ACTN1	7.23e-09	0.297454	0.623	0.54	0.00021857
SCAF4	6.1e-07	0.296387	0.786	0.769	0.0184423
HACD3	3.59e-08	0.295491	0.9	0.886	0.00108403
FUBP1	1.99e-11	0.293998	0.931	0.919	6.01e-07
MPP6	7.78e-08	0.290081	0.807	0.721	0.00235052
ANXA2	2.19e-07	0.286567	0.54	0.442	0.00660866
MYO10	2.56e-09	0.285433	0.923	0.881	7.74e-05
MYL6	4.19e-09	0.285172	0.904	0.893	0.00012665
SRSF5	2.04e-07	0.282999	0.804	0.792	0.00617705
MTREX	7.08e-08	0.281867	0.845	0.848	0.00214022
TET1	1.62e-10	0.281321	0.937	0.921	4.88e-06
DDX6	8.35e-08	0.280524	0.89	0.887	0.00252393
ASPH	1.24e-06	0.280173	0.87	0.851	0.0374736
NAP1L4	2.52e-09	0.278846	0.906	0.881	7.63e-05
RDX	1.41e-10	0.277347	0.937	0.922	4.25e-06
PCBP2	1.22e-07	0.277019	0.87	0.876	0.00367117
SMARCA4	3.65e-07	0.266711	0.896	0.908	0.0110399
GNGT1	1.57e-08	0.26536	0.843	0.682	0.0004752
SAE1	3.29e-07	0.260233	0.807	0.745	0.00992972
FUS	5.83e-09	0.259614	0.951	0.939	0.00017615
SMG1	3.29e-07	0.258755	0.878	0.893	0.00993389
CCNI	4e-09	0.256252	0.933	0.917	0.00012074
SCAF11	6.75e-08	0.255949	0.929	0.906	0.00203996
MMS22L	1.66e-07	0.253789	0.821	0.701	0.00500705
IGF2BP1	6.73e-13	0.250322	0.974	0.97	2.03e-08

## Sheet: Cluster 4
	p_val	avg_log2FC	pct.1	pct.2	p_val_adj
MIR217HG	0	8.4224	0.509	0.008	0
GREM2	0	7.89661	0.538	0.016	0
AC011306.1	0	7.74614	0.361	0.005	0
NYAP2	0	7.65412	0.358	0.004	0
CNTN2	9.67116e-299	7.27931	0.364	0.014	2.92214e-294
P2RX3	0	7.27186	0.467	0.009	0
AC010247.2	1.53405e-112	7.24798	0.121	0.001	4.63515e-108
ST18	0	7.05678	0.596	0.023	0
NFASC	0	7.05668	0.566	0.016	0
ELAVL4	7.379e-157	7.02173	0.181	0.004	2.22956e-152
GRIA2	9.35112e-263	7.00324	0.302	0.007	2.82544e-258
ROBO3	7.06417e-236	6.9831	0.349	0.027	2.13444e-231
MYT1	5.17208e-304	6.93601	0.333	0.005	1.56274e-299
LINC02223	5.30575e-254	6.811	0.296	0.008	1.60313e-249
EBF2	3.17177e-113	6.75091	0.131	0.003	9.58352e-109
MIR137HG	0	6.64695	0.404	0.014	0
AP003049.2	0	6.64159	0.437	0.017	0
LINC02715	1.71569e-252	6.52899	0.301	0.009	5.18397e-248
XKR7	3.42795e-91	6.41378	0.102	0.001	1.03575e-86
LBX1	6.95369e-151	6.34169	0.17	0.003	2.10106e-146
ONECUT3	6.91959e-128	6.29051	0.145	0.002	2.09075e-123
SRRM3	0	6.18212	0.442	0.01	0
SCRT1	1.80616e-206	6.15828	0.24	0.006	5.45731e-202
LINC00599	0	6.14895	0.36	0.009	0
AC120193.1	4.06076e-253	6.00238	0.329	0.016	1.22696e-248
LBX1-AS1	4.8071e-180	5.99102	0.204	0.003	1.45246e-175
SLC22A15	4.5134e-151	5.97067	0.195	0.008	1.36372e-146
LHX1-DT	1.06466e-108	5.84836	0.129	0.003	3.21686e-104
SCML4	1.18064e-102	5.81305	0.12	0.003	3.56731e-98
SVOP	2.94726e-256	5.79675	0.295	0.007	8.90514e-252
DRD2	7.38711e-112	5.76536	0.131	0.003	2.23202e-107
LHX1	3.04227e-205	5.71163	0.258	0.01	9.19221e-201
CLDN5	7.33061e-80	5.70442	0.107	0.005	2.21494e-75
PDE2A	4.07251e-92	5.59795	0.111	0.003	1.23051e-87
CCDC85A	2.85985e-114	5.59537	0.147	0.006	8.64105e-110
KRTAP5-AS1	7.8278e-152	5.58277	0.182	0.005	2.36517e-147
MYT1L	2.23883e-119	5.55188	0.152	0.006	6.76464e-115
INSM1	0	5.51856	0.464	0.021	0
CELF3	4.54899e-221	5.51161	0.268	0.008	1.37448e-216
RIMBP2	2.20971e-117	5.44267	0.145	0.004	6.67665e-113
PCSK2	4.24137e-100	5.41482	0.135	0.006	1.28153e-95
SCRT2	2.78779e-228	5.4108	0.274	0.008	8.4233e-224
NEUROD4	1.40497e-168	5.39978	0.214	0.008	4.2451e-164
SLC24A3	4.70097e-79	5.38839	0.11	0.006	1.4204e-74
CNGA3	3.84202e-106	5.35241	0.131	0.004	1.16087e-101
CADPS	0	5.30575	0.586	0.029	0
NEFM	1.89335e-286	5.28625	0.689	0.187	5.72077e-282
POU2F2	4.16917e-297	5.27129	0.45	0.039	1.25972e-292
TMEM163	4.47528e-125	5.26336	0.197	0.015	1.35221e-120
ATCAY	0	5.25159	0.461	0.022	0
DPYD-AS1	2.05804e-156	5.22388	0.208	0.01	6.21838e-152
UBE2QL1	0	5.17672	0.435	0.022	0
XKR4	0	5.17477	0.601	0.069	0
ONECUT1	0	5.11644	0.511	0.037	0
AC008571.2	1.52445e-154	5.11307	0.211	0.011	4.60611e-150
SRRM4	0	5.08159	0.964	0.148	0
CNTNAP5	9.70265e-125	5.0763	0.219	0.022	2.93165e-120
DPYD	7.16277e-265	5.05193	0.55	0.103	2.16423e-260
LINC01917	6.27928e-238	5.04806	0.303	0.013	1.89728e-233
SYT4	2.47497e-251	5.00297	0.373	0.028	7.47812e-247
FNDC5	0	4.96491	0.495	0.03	0
CDKN1C	0	4.88504	0.537	0.041	0
AC084361.1	0	4.87325	0.592	0.037	0
LZTS1-AS1	3.41726e-69	4.8403	0.105	0.007	1.03252e-64
NHLH1	1.49051e-249	4.78926	0.356	0.023	4.50357e-245
RASGEF1B	0	4.74266	0.605	0.093	0
LZTS1	4.52688e-264	4.73237	0.382	0.026	1.3678e-259
KLHL35	4.37118e-242	4.69285	0.337	0.02	1.32075e-237
NGFR	2.74361e-139	4.69256	0.189	0.009	8.28982e-135
TFAP2B	2.35747e-128	4.66618	0.209	0.018	7.1231e-124
DCC	0	4.59982	0.992	0.529	0
NRXN2	1.80088e-82	4.58166	0.11	0.005	5.44134e-78
SMPD3	0	4.5721	0.587	0.045	0
CCSER1	1.18731e-102	4.52218	0.507	0.223	3.58747e-98
STMN4	0	4.51083	0.474	0.031	0
CELF4	1.56259e-208	4.46479	0.334	0.029	4.72137e-204
EYA2	6.96326e-139	4.45699	0.277	0.036	2.10395e-134
SLC37A1	3.93297e-142	4.40996	0.195	0.01	1.18835e-137
SNAP91	1.65281e-120	4.39579	0.18	0.012	4.99398e-116
SSTR2	2.91352e-147	4.2967	0.256	0.025	8.8032e-143
RGS4	7.84352e-65	4.2949	0.111	0.01	2.36992e-60
AL354950.3	4.54859e-89	4.27853	0.133	0.009	1.37436e-84
EBF3	0	4.26953	0.91	0.209	0
LMX1B	3.61877e-85	4.24256	0.131	0.009	1.09341e-80
GDAP1L1	1.70201e-215	4.2232	0.33	0.025	5.14262e-211
UNC79	0	4.21892	0.522	0.057	0
PLCL1	2.6267e-167	4.2139	0.311	0.037	7.93657e-163
PARM1	2.51534e-188	4.21187	0.365	0.049	7.60009e-184
NREP-AS1	9.11942e-164	4.1779	0.241	0.016	2.75543e-159
GADD45G	5.99836e-234	4.16261	0.387	0.037	1.8124e-229
NRXN3	3.77533e-77	4.15221	0.628	0.439	1.14072e-72
SIM1	2.66724e-67	4.08998	0.111	0.009	8.05907e-63
STMN2	0	4.07435	0.82	0.221	0
SPNS2	1.13193e-74	4.0182	0.114	0.008	3.42013e-70
NMNAT2	1.36695e-186	3.93105	0.3	0.025	4.13023e-182
LINC01630	3.47851e-77	3.91342	0.15	0.017	1.05103e-72
MDGA1	2.35553e-98	3.88414	0.155	0.012	7.11723e-94
SLIT1	2.01608e-236	3.87626	0.568	0.123	6.09158e-232
SHANK2	5.84352e-109	3.8699	0.178	0.015	1.76562e-104
SEMA6B	5.61162e-82	3.82403	0.131	0.01	1.69555e-77
LINC01933	5.12819e-191	3.82294	0.391	0.057	1.54948e-186
SCG3	0	3.81397	0.657	0.086	0
NRSN1	7.22782e-75	3.80545	0.116	0.008	2.18389e-70
DUSP8	5.20316e-135	3.78825	0.224	0.019	1.57213e-130
DCX	0	3.73537	0.981	0.333	0
CACNA2D1	2.52625e-25	3.72184	0.102	0.028	7.63308e-21
GPR39	8.25564e-47	3.67069	0.104	0.015	2.49444e-42
AL365204.1	1.93393e-148	3.62156	0.273	0.03	5.84337e-144
FGF18	5.64055e-112	3.57313	0.191	0.017	1.70429e-107
AC034111.2	2.96413e-85	3.56575	0.159	0.017	8.95611e-81
KCNB2	1.50948e-38	3.52957	0.117	0.025	4.5609e-34
GRIK2	1.14586e-70	3.52863	0.268	0.075	3.46221e-66
THSD7A	9.38952e-278	3.51949	0.875	0.436	2.83704e-273
L1CAM	2.65314e-124	3.49813	0.221	0.022	8.01648e-120
REM2	3.05614e-60	3.47801	0.115	0.013	9.23413e-56
DNER	5.99752e-190	3.47627	0.431	0.074	1.81215e-185
SCN2A	2.38917e-92	3.41749	0.191	0.025	7.21888e-88
PID1	1.74199e-104	3.41208	0.215	0.028	5.26342e-100
RHOU	3.13296e-266	3.40485	0.539	0.083	9.46625e-262
DPF3	6.84993e-101	3.37978	0.223	0.032	2.06971e-96
AL445623.2	0	3.34698	0.907	0.29	0
SHC2	2.76938e-96	3.3387	0.189	0.022	8.36768e-92
Z99774.1	2.4277e-237	3.32716	0.533	0.095	7.33531e-233
BRINP1	6.40577e-23	3.31456	0.138	0.052	1.9355e-18
BASP1-AS1	3.36217e-131	3.31082	0.255	0.03	1.01588e-126
NEFL	5.55717e-105	3.28935	0.616	0.304	1.6791e-100
ST8SIA4	8.78463e-274	3.27359	0.635	0.135	2.65428e-269
AC004160.1	1.71675e-194	3.26609	0.454	0.081	5.18717e-190
PLEKHA6	0	3.25813	0.74	0.154	0
EBF1	0	3.25664	0.972	0.613	0
RGS8	2.52103e-66	3.22214	0.137	0.017	7.61728e-62
AKR1C1	3.533e-82	3.18964	0.176	0.024	1.0675e-77
PPP1R16B	5.11985e-42	3.17631	0.125	0.026	1.54696e-37
NTNG2	3.55957e-50	3.16247	0.104	0.013	1.07553e-45
MIAT	0	3.15364	0.994	0.538	0
DISP3	5.33555e-148	3.1366	0.326	0.049	1.61214e-143
NDRG4	3.65455e-93	3.12903	0.221	0.036	1.10422e-88
DLL3	4.67386e-206	3.12445	0.551	0.128	1.41221e-201
SH2D3C	9.67934e-98	3.12282	0.197	0.024	2.92461e-93
SLC8A3	8.56552e-111	3.09276	0.266	0.044	2.58807e-106
SLIT3	1.33432e-149	3.07206	0.376	0.07	4.03165e-145
FRRS1L	3.40398e-180	3.05059	0.357	0.045	1.02851e-175
GRM2	2.13512e-64	3.02826	0.124	0.014	6.45127e-60
DUSP10	8.54399e-69	3.0062	0.151	0.021	2.58157e-64
GSE1	1.90055e-199	2.99512	0.587	0.158	5.74252e-195
PAK5	2.68608e-238	2.968	0.578	0.118	8.11599e-234
CUX2	1.86216e-59	2.96418	0.15	0.025	5.62653e-55
CPLX2	5.68548e-109	2.95871	0.299	0.059	1.71787e-104
PCDH9-AS2	9.28916e-70	2.9346	0.214	0.046	2.80672e-65
SGIP1	3.27336e-64	2.93259	0.282	0.091	9.89046e-60
KLHL24	8.59714e-294	2.92747	0.753	0.2	2.59763e-289
KCNH1	1.09539e-52	2.92644	0.17	0.039	3.30973e-48
VXN	2.38903e-63	2.92061	0.173	0.033	7.21846e-59
PRICKLE1	1.08112e-70	2.89694	0.282	0.082	3.26661e-66
ST3GAL5	4.58743e-90	2.87404	0.221	0.037	1.38609e-85
NCAM2	2.75112e-24	2.87073	0.239	0.118	8.31251e-20
KIRREL3	1.19974e-108	2.85549	0.373	0.097	3.62502e-104
CHGB	1.70425e-73	2.8298	0.175	0.027	5.14939e-69
AC090709.1	1.13603e-190	2.8278	0.523	0.121	3.43251e-186
CLSTN2	1.07227e-58	2.82756	0.258	0.078	3.23987e-54
PCDHA10	8.4783e-70	2.82366	0.16	0.024	2.56172e-65
ELAVL2	0	2.82278	0.987	0.631	0
CASZ1	2.89388e-44	2.82014	0.156	0.039	8.74385e-40
FGD3	1.40527e-146	2.81777	0.359	0.063	4.24603e-142
BICDL1	1.41555e-58	2.79688	0.137	0.021	4.27709e-54
HECW1	8.30742e-205	2.77653	0.637	0.187	2.51009e-200
KCNH7	1.84626e-279	2.77433	0.867	0.37	5.57847e-275
GPRIN3	1.26815e-97	2.77372	0.22	0.032	3.83171e-93
CRABP1	1.18709e-195	2.76631	0.97	0.705	3.58679e-191
ARRB1	2.78851e-74	2.76295	0.195	0.035	8.42549e-70
AC008522.1	3.82703e-82	2.73249	0.386	0.136	1.15634e-77
PCDH9	5.90875e-41	2.73218	0.587	0.422	1.78533e-36
TSHZ3	1.04601e-232	2.72665	0.656	0.177	3.16053e-228
LBH	1.14245e-78	2.7195	0.21	0.039	3.45191e-74
ONECUT2	5.35861e-179	2.71434	0.751	0.338	1.6191e-174
KCNH2	1.70062e-128	2.7009	0.312	0.053	5.13844e-124
RBP1	3.75752e-71	2.70068	0.198	0.038	1.13533e-66
ACSF2	3.65004e-109	2.69591	0.318	0.067	1.10286e-104
MYO16	9.67247e-253	2.67537	0.77	0.252	2.92254e-248
PLK3	9.02049e-108	2.64958	0.316	0.069	2.72554e-103
AC008056.1	2.22184e-58	2.64278	0.205	0.05	6.71328e-54
RGS16	3.01041e-40	2.62855	0.275	0.117	9.09595e-36
ADGRG1	1.65317e-167	2.61917	0.429	0.082	4.99506e-163
TMEM196	1.77839e-185	2.60447	0.531	0.124	5.37339e-181
AC005908.3	4.07529e-53	2.60428	0.152	0.03	1.23135e-48
PPP1R14C	1.50327e-143	2.60012	0.606	0.225	4.54212e-139
RHBDL3	1.87804e-255	2.59628	0.857	0.359	5.67448e-251
NCAN	1.82193e-231	2.59552	0.587	0.122	5.50497e-227
AL157896.1	1.72123e-44	2.58973	0.138	0.03	5.20068e-40
AL160254.1	2.71854e-61	2.58794	0.164	0.029	8.21407e-57
CHRNA3	1.99202e-45	2.58577	0.125	0.024	6.01889e-41
AC009495.1	2.29842e-38	2.55821	0.1	0.017	6.94468e-34
CCDC3	7.29225e-57	2.54645	0.151	0.027	2.20335e-52
NKAIN4	7.69343e-224	2.54303	0.617	0.145	2.32457e-219
FRMPD3	5.87727e-128	2.53842	0.361	0.076	1.77582e-123
PELI2	9.46845e-176	2.5353	0.693	0.264	2.86089e-171
AC011900.1	9.55388e-73	2.52219	0.189	0.033	2.8867e-68
DOCK4-AS1	1.28166e-61	2.52218	0.156	0.026	3.87254e-57
SH3PXD2A	6.60438e-108	2.51885	0.4	0.114	1.99551e-103
SNAP25	1.43443e-194	2.51294	0.626	0.184	4.33412e-190
EPHA5	1.41032e-23	2.50374	0.117	0.037	4.26127e-19
FAM222A-AS1	7.39204e-83	2.47295	0.237	0.047	2.23351e-78
SMTNL1	8.63019e-37	2.45722	0.106	0.021	2.60761e-32
RUNDC3B	1.2662e-47	2.45643	0.137	0.027	3.82584e-43
TAGLN3	3.29525e-197	2.45168	0.765	0.305	9.95659e-193
DLL1	1.69336e-93	2.4413	0.546	0.234	5.11647e-89
SYT2	8.23015e-141	2.43975	0.505	0.148	2.48674e-136
TP53INP2	3.77591e-46	2.43945	0.144	0.031	1.14089e-41
TMEM132B	5.70768e-186	2.43698	0.9	0.556	1.72457e-181
DACH2	1.18443e-116	2.43085	0.62	0.298	3.57874e-112
CRB1	3.02699e-221	2.4265	0.721	0.227	9.14606e-217
AC016766.1	2.98143e-68	2.42505	0.169	0.028	9.0084e-64
PCDHB9	2.42698e-53	2.4179	0.137	0.023	7.33312e-49
INA	2.03443e-167	2.40829	0.653	0.232	6.14702e-163
ABTB2	4.02928e-206	2.40756	0.659	0.194	1.21745e-201
CPEB4	2.37595e-221	2.40609	0.698	0.21	7.17893e-217
CAMK2N1	1.27549e-86	2.40383	0.262	0.056	3.85388e-82
CALCOCO1	2.77224e-74	2.40361	0.226	0.048	8.37632e-70
KALRN	0	2.39782	0.994	0.796	0
VWDE	3.0911e-32	2.39148	0.128	0.034	9.33975e-28
SCAMP5	2.7442e-80	2.38562	0.206	0.035	8.29161e-76
ELAVL3	3.78215e-273	2.36626	0.86	0.311	1.14278e-268
SEMA6D	7.78663e-241	2.35866	0.923	0.543	2.35273e-236
PHLDA1	5.12746e-116	2.35609	0.402	0.104	1.54926e-111
NCAM1	4.86179e-244	2.351	0.95	0.729	1.46899e-239
ANK3	1.38875e-90	2.3391	0.821	0.724	4.19611e-86
KIF1A	1.96196e-110	2.33847	0.354	0.083	5.92805e-106
AL136298.1	5.57145e-97	2.33819	0.301	0.066	1.68341e-92
SORBS1	9.25509e-76	2.33639	0.407	0.151	2.79643e-71
GAP43	1.67573e-94	2.33008	0.605	0.314	5.06321e-90
BTBD19	4.39966e-45	2.32426	0.141	0.03	1.32936e-40
CGNL1	8.17912e-68	2.32175	0.252	0.066	2.47132e-63
SYT1	0	2.31748	0.989	0.867	0
IMPG2	5.14647e-96	2.31501	0.303	0.068	1.55501e-91
AC104126.1	1.1643e-53	2.30563	0.17	0.037	3.51793e-49
PCDHB16	2.45519e-86	2.29867	0.26	0.055	7.41837e-82
SHC4	8.85065e-33	2.29676	0.115	0.027	2.67422e-28
KLF7	8.35238e-186	2.29543	0.738	0.298	2.52367e-181
MAML3	4.45961e-217	2.29015	0.857	0.44	1.34747e-212
ATP8A1	2.99645e-136	2.2712	0.581	0.208	9.05377e-132
SNAP25-AS1	4.55698e-113	2.27034	0.4	0.105	1.37689e-108
DOCK4	2.30619e-251	2.25723	0.965	0.817	6.96814e-247
KCNK5	3.80874e-34	2.25396	0.105	0.022	1.15081e-29
PTPRO	4.21279e-62	2.24376	0.243	0.066	1.27289e-57
AC010261.2	2.18947e-40	2.24223	0.121	0.025	6.6155e-36
PCDHB10	2.45313e-44	2.23527	0.128	0.025	7.41213e-40
SV2C	1.37974e-30	2.23389	0.126	0.035	4.16889e-26
ZBTB46	3.68214e-112	2.23273	0.364	0.086	1.11256e-107
ALDH1A2	7.22158e-64	2.22692	0.196	0.041	2.182e-59
BSN	5.29818e-145	2.22642	0.513	0.144	1.60085e-140
WDFY3-AS2	8.44182e-58	2.21993	0.212	0.054	2.5507e-53
GLYCTK-AS1	8.27351e-38	2.20999	0.113	0.023	2.49984e-33
PMEL	6.57598e-33	2.20495	0.183	0.065	1.98693e-28
STK31	3.98822e-42	2.19721	0.123	0.024	1.20504e-37
AKAP6	1.11067e-181	2.19488	0.872	0.707	3.35589e-177
AC009126.1	3.51523e-56	2.18956	0.199	0.049	1.06213e-51
SGCD	6.69272e-44	2.17487	0.29	0.116	2.02221e-39
GPR137C	1.61755e-193	2.16934	0.755	0.307	4.88744e-189
FGF14	1.34817e-104	2.16838	0.669	0.356	4.0735e-100
PCBP4	7.5619e-165	2.16635	0.659	0.23	2.28483e-160
KIF5A	1.66448e-130	2.16585	0.541	0.178	5.02923e-126
AC007563.2	4.8112e-40	2.161	0.191	0.06	1.4537e-35
RASGRF2	6.20991e-23	2.15517	0.16	0.063	1.87633e-18
EPB41L4A	9.15314e-261	2.14423	0.921	0.479	2.76562e-256
CACNA1D	2.62291e-42	2.14389	0.195	0.059	7.92514e-38
BASP1	7.83267e-288	2.13769	0.93	0.464	2.36664e-283
PHACTR1	4.62124e-97	2.13625	0.426	0.137	1.39631e-92
SYP	5.73059e-50	2.1362	0.161	0.035	1.7315e-45
IGFBP5	6.64322e-53	2.1326	0.308	0.116	2.00725e-48
AC044781.1	3.94113e-43	2.1324	0.17	0.046	1.19081e-38
AP001922.5	1.70204e-52	2.12613	0.165	0.035	5.1427e-48
IL1RAPL1	1.42306e-19	2.12535	0.212	0.107	4.29978e-15
MAP6	1.31558e-262	2.11781	0.927	0.478	3.97502e-258
SUSD6	9.37304e-153	2.1149	0.695	0.295	2.83206e-148
B3GALT2	1.60707e-41	2.11401	0.13	0.028	4.85577e-37
FRMD5	1.21645e-253	2.10764	0.952	0.677	3.6755e-249
RTN2	9.42215e-52	2.10162	0.175	0.04	2.8469e-47
AC005609.5	4.43198e-36	2.09344	0.109	0.022	1.33912e-31
AC019197.1	9.18875e-111	2.09217	0.371	0.089	2.77638e-106
PRDM12	6.72671e-28	2.08023	0.17	0.063	2.03248e-23
MYO18A	1.32025e-127	2.07908	0.514	0.161	3.98914e-123
GLRA1	3.11749e-26	2.07503	0.136	0.045	9.4195e-22
KLHL29	4.076e-90	2.06993	0.457	0.165	1.23156e-85
IGFBPL1	1.17456e-202	2.06428	0.821	0.35	3.54893e-198
TMEFF2	7.37245e-24	2.05972	0.281	0.147	2.22759e-19
LINGO1	5.94194e-67	2.05642	0.234	0.056	1.79536e-62
LINC02207	1.99846e-37	2.04329	0.121	0.027	6.03834e-33
CPEB3	1.70858e-86	2.03777	0.433	0.159	5.16246e-82
JAG1	2.3444e-55	2.03268	0.857	0.769	7.08362e-51
ATP1A3	1.26393e-98	2.0308	0.42	0.13	3.81895e-94
AC244517.11	4.39022e-66	2.02838	0.241	0.061	1.32651e-61
MAPT	5.20876e-49	2.028	0.197	0.053	1.57383e-44
GMIP	1.83065e-50	2.02719	0.18	0.044	5.5313e-46
ZEB1-AS1	1.96724e-69	2.02576	0.311	0.096	5.94401e-65
AC108727.2	1.1663e-69	2.01399	0.299	0.09	3.52398e-65
SCN3A	1.24782e-195	2.0062	0.787	0.349	3.7703e-191
PCDHB13	3.09181e-35	2.00585	0.14	0.038	9.34189e-31
NRP1	3.57662e-78	2.00455	0.475	0.197	1.08068e-73
VAV3	8.35678e-37	1.99951	0.161	0.046	2.525e-32
SMIM18	1.58205e-39	1.99129	0.14	0.034	4.78018e-35
TRIM62	4.36269e-44	1.99065	0.188	0.054	1.31819e-39
SILC1	3.49004e-79	1.98979	0.29	0.074	1.05451e-74
FAM222A	5.13742e-95	1.98714	0.369	0.102	1.55227e-90
TRMT9B	3.19988e-70	1.98463	0.326	0.103	9.66844e-66
ST7-AS2	2.09832e-119	1.98347	0.461	0.132	6.34006e-115
ENC1	2.21971e-100	1.98005	0.811	0.559	6.70685e-96
LINC00907	4.18536e-61	1.97861	0.234	0.061	1.26461e-56
MAGI2	1.41037e-49	1.97769	0.337	0.139	4.26145e-45
PRICKLE2	5.46499e-96	1.97618	0.492	0.188	1.65125e-91
TPD52	2.01685e-110	1.96813	0.689	0.381	6.09392e-106
SEMA6C	2.08194e-51	1.96499	0.218	0.063	6.29058e-47
CBFA2T2	1.49439e-174	1.95813	0.878	0.545	4.5153e-170
RGMB	1.46954e-91	1.95516	0.822	0.66	4.44021e-87
LRRTM4	1.87087e-57	1.95204	0.633	0.417	5.65282e-53
NTF3	2.36938e-19	1.95176	0.182	0.086	7.15909e-15
AP3B2	3.29629e-63	1.95121	0.27	0.079	9.95973e-59
HES6	4.785e-61	1.94621	0.618	0.386	1.44579e-56
AC008554.1	6.33956e-38	1.94211	0.145	0.037	1.9155e-33
HOXB4	4.0564e-82	1.93456	0.373	0.118	1.22564e-77
BMP7	1.64855e-95	1.93267	0.548	0.23	4.9811e-91
RCAN2	1.10205e-41	1.93205	0.232	0.083	3.32985e-37
SOX4	0	1.93069	1	0.895	0
FLRT2	2.66601e-16	1.91896	0.15	0.07	8.05535e-12
DGKB	8.8052e-65	1.90522	0.704	0.493	2.66049e-60
AFAP1	9.8138e-184	1.89427	0.794	0.36	2.96524e-179
AL713852.1	1.15697e-32	1.89325	0.148	0.044	3.49577e-28
NRN1	3.36138e-24	1.89136	0.116	0.036	1.01564e-19
KIF21B	5.216e-82	1.88816	0.368	0.115	1.57601e-77
KCTD16	2.70459e-31	1.88045	0.232	0.096	8.17193e-27
ITPR2	8.80889e-69	1.87166	0.445	0.186	2.66161e-64
AC023905.1	3.36808e-30	1.8688	0.106	0.025	1.01766e-25
NNMT	4.92677e-84	1.86656	0.412	0.14	1.48862e-79
AL513327.1	1.81509e-89	1.86068	0.431	0.148	5.48428e-85
NKX6-1	4.89765e-29	1.85844	0.148	0.048	1.47982e-24
GABARAPL1	1.09102e-33	1.85689	0.138	0.038	3.29652e-29
PPP2R5B	6.54514e-27	1.8567	0.101	0.025	1.97761e-22
HOXB-AS3	5.00566e-40	1.84577	0.168	0.047	1.51246e-35
CNR1	3.36503e-40	1.83394	0.467	0.279	1.01674e-35
BTBD8	5.94434e-64	1.83339	0.285	0.086	1.79608e-59
SMOC1	2.99979e-61	1.83286	0.801	0.732	9.06387e-57
FAM20C	5.56291e-32	1.82438	0.113	0.027	1.68083e-27
REEP1	3.51797e-47	1.81917	0.204	0.058	1.06295e-42
AC016642.1	5.27516e-51	1.81446	0.235	0.072	1.59389e-46
SAMD14	1.27673e-31	1.81165	0.131	0.036	3.85763e-27
GLRX	4.47796e-70	1.81152	0.415	0.162	1.35301e-65
GABPB2	1.84362e-43	1.81003	0.189	0.054	5.57049e-39
RGMB-AS1	2.92018e-58	1.80325	0.272	0.084	8.82332e-54
MAP1A	5.39483e-66	1.79881	0.402	0.16	1.63005e-61
SRCIN1	1.87883e-42	1.79164	0.189	0.055	5.6769e-38
ST7	7.78885e-167	1.78163	0.814	0.441	2.3534e-162
ALG1L9P	3.64846e-12	1.78055	0.129	0.063	1.10238e-07
STAT4	9.72658e-41	1.77909	0.179	0.052	2.93889e-36
ABCA1	5.81517e-120	1.77872	0.656	0.286	1.75705e-115
AC022101.1	6.0106e-37	1.77656	0.162	0.047	1.8161e-32
PLXNA2	4.46746e-112	1.77568	0.893	0.751	1.34984e-107
KCNN1	2.55522e-74	1.7705	0.287	0.075	7.72061e-70
RIMS1	4.95353e-101	1.76851	0.622	0.304	1.49671e-96
SLC41A2	4.80118e-46	1.75676	0.164	0.039	1.45068e-41
KIFAP3	2.65006e-108	1.75526	0.612	0.264	8.00717e-104
NCOA1	6.41452e-263	1.75523	0.987	0.773	1.93815e-258
HCN4	1.98808e-26	1.74836	0.111	0.031	6.00699e-22
SLC8A1	2.61921e-58	1.7426	0.636	0.446	7.91394e-54
CCNG2	7.25616e-129	1.74052	0.718	0.329	2.19245e-124
PLXNA1	2.50988e-124	1.7348	0.723	0.361	7.58359e-120
IL7	8.2198e-103	1.7324	0.576	0.242	2.48361e-98
FMN2	2.42248e-203	1.72774	0.919	0.564	7.31953e-199
SMAD7	1.61286e-21	1.72376	0.121	0.042	4.87326e-17
PAK3	7.24422e-217	1.72233	0.945	0.594	2.18884e-212
NSG1	1.3449e-56	1.72223	0.319	0.114	4.06362e-52
PRMT8	4.57439e-142	1.72175	0.866	0.556	1.38215e-137
DTNA	5.32878e-48	1.71183	0.345	0.143	1.61009e-43
MPPED2	2.74545e-62	1.71046	0.299	0.094	8.29539e-58
MYBPC1	1.15513e-17	1.71014	0.327	0.21	3.49021e-13
LMBR1L	1.84964e-75	1.69886	0.387	0.135	5.58869e-71
MLLT11	6.02079e-111	1.69754	0.711	0.36	1.81918e-106
NMNAT3	1.65805e-45	1.69729	0.225	0.072	5.00979e-41
DNM3	6.11832e-103	1.69644	0.68	0.371	1.84865e-98
NCKAP5	2.25765e-134	1.68953	0.909	0.799	6.82148e-130
CPE	4.92888e-32	1.6893	0.168	0.055	1.48926e-27
RIMS3	1.68231e-58	1.6875	0.323	0.113	5.08311e-54
LINC02249	4.33292e-83	1.68446	0.443	0.162	1.30919e-78
DISC1FP1	1.8518e-97	1.68375	0.453	0.147	5.59522e-93
PCDHB14	4.47083e-37	1.67995	0.162	0.046	1.35086e-32
NEK11	7.77382e-37	1.6791	0.226	0.084	2.34886e-32
PCDHB12	3.74612e-36	1.67341	0.152	0.042	1.13189e-31
HOXB3	2.24206e-98	1.67048	0.582	0.248	6.77438e-94
AC244517.2	1.53419e-25	1.66279	0.109	0.031	4.63556e-21
AC025165.2	1.11883e-22	1.66145	0.135	0.049	3.38055e-18
ASCL1	9.12172e-63	1.65732	0.403	0.164	2.75613e-58
NLGN4X	9.82012e-107	1.65373	0.756	0.435	2.96715e-102
SLC1A2	1.99045e-54	1.65328	0.465	0.227	6.01413e-50
EPB41	1.41938e-93	1.65245	0.907	0.841	4.28865e-89
HOXB2	1.10161e-60	1.65211	0.514	0.262	3.32852e-56
TMOD2	3.01776e-66	1.65119	0.369	0.134	9.11816e-62
PLXNA3	2.30016e-55	1.64673	0.354	0.141	6.94994e-51
FAM155A	1.40241e-17	1.64445	0.383	0.282	4.23737e-13
NIN	9.80181e-119	1.63958	0.932	0.842	2.96162e-114
KCNQ1OT1	1.36085e-150	1.63662	0.892	0.611	4.11181e-146
AP003086.1	5.92054e-97	1.63628	0.718	0.411	1.78889e-92
ZBTB20-AS1	3.91047e-43	1.63491	0.222	0.072	1.18155e-38
SPSB4	1.1909e-158	1.63478	0.927	0.64	3.5983e-154
AC006305.1	3.97592e-23	1.63104	0.27	0.142	1.20132e-18
SYT11	4.5309e-179	1.62924	0.89	0.523	1.36901e-174
AC100800.1	8.30711e-43	1.6265	0.221	0.072	2.50999e-38
AC092675.1	3.92386e-39	1.62626	0.204	0.066	1.18559e-34
DUSP4	1.81938e-34	1.6231	0.219	0.083	5.49725e-30
GNG2	1.62708e-197	1.62133	0.92	0.528	4.91621e-193
SEMA6A	3.1981e-85	1.62088	0.736	0.478	9.66307e-81
SATB1	9.18883e-38	1.61609	0.223	0.081	2.7764e-33
SAMD5	1.13589e-09	1.61319	0.103	0.051	3.43208e-05
KCND2	4.50912e-11	1.61226	0.343	0.251	1.36243e-06
TUBB3	9.99676e-148	1.61181	0.974	0.826	3.02052e-143
AL079343.1	1.19104e-56	1.60388	0.277	0.087	3.59871e-52
CNTNAP3B	1.12e-41	1.60322	0.394	0.196	3.38409e-37
SEZ6L2	3.61874e-50	1.5903	0.314	0.118	1.0934e-45
SLC14A2	8.76637e-17	1.59013	0.11	0.042	2.64876e-12
AVIL	2.29838e-43	1.58607	0.232	0.077	6.94457e-39
PXDNL	7.40348e-48	1.58334	0.257	0.086	2.23696e-43
FAM49A	6.03061e-91	1.58272	0.525	0.208	1.82215e-86
EPS8L1	6.82023e-21	1.58175	0.143	0.056	2.06073e-16
GDAP1	7.28275e-159	1.58114	0.886	0.556	2.20048e-154
B3GAT2	3.755e-27	1.57914	0.2	0.082	1.13457e-22
PGM2L1	5.50433e-118	1.57455	0.659	0.283	1.66313e-113
TMEM200A	2.21695e-26	1.57179	0.132	0.041	6.69851e-22
ZNF737	6.72658e-82	1.57049	0.542	0.237	2.03243e-77
MACO1	1.21773e-119	1.56955	0.714	0.359	3.67936e-115
LPIN1	1.42837e-97	1.56716	0.534	0.205	4.31581e-93
IER5L	1.4265e-22	1.55975	0.13	0.045	4.31017e-18
NOL4L	2.18518e-77	1.55742	0.476	0.192	6.60252e-73
ARHGEF10L	2.05946e-78	1.55702	0.542	0.247	6.22264e-74
TRIB2	2.78322e-80	1.55592	0.514	0.22	8.40951e-76
LRRC66	1.29227e-27	1.55342	0.138	0.044	3.90461e-23
NCKAP5-AS1	4.75112e-27	1.55234	0.139	0.045	1.43555e-22
TMEM121B	3.95181e-22	1.55142	0.12	0.04	1.19404e-17
PGBD5	3.57915e-58	1.5458	0.445	0.202	1.08144e-53
SLC16A2	1.66907e-70	1.54355	0.421	0.163	5.04309e-66
FAM221A	1.29559e-66	1.54206	0.371	0.132	3.91461e-62
TMEM35A	1.70225e-50	1.54042	0.268	0.089	5.14334e-46
SERINC2	3.30077e-25	1.54034	0.143	0.049	9.97329e-21
ZEB1	6.57298e-263	1.53701	0.991	0.872	1.98603e-258
LHX4	3.48522e-21	1.53697	0.137	0.051	1.05306e-16
TSPAN7	1.84736e-47	1.53644	0.37	0.164	5.5818e-43
SORBS2	2.12422e-74	1.53427	0.746	0.578	6.41832e-70
AC010974.2	8.59938e-69	1.52813	0.395	0.145	2.5983e-64
ATG4A	8.55548e-24	1.52759	0.132	0.045	2.58504e-19
SLC10A7	4.30425e-92	1.5254	0.713	0.41	1.30053e-87
CXXC5	1.86768e-58	1.52158	0.334	0.12	5.64319e-54
SLIT2	2.3186e-101	1.52022	0.802	0.494	7.00565e-97
AL096803.2	1.09552e-54	1.51751	0.312	0.111	3.31011e-50
RNF24	1.07264e-141	1.51721	0.809	0.452	3.24098e-137
GPC2	4.88694e-110	1.51571	0.661	0.299	1.47659e-105
NOVA1	4.09187e-233	1.51455	0.992	0.848	1.23636e-228
CASC15	2.25231e-287	1.51314	0.999	0.907	6.80536e-283
TXNDC16	6.67753e-103	1.51267	0.71	0.377	2.01762e-98
ACAP3	1.1942e-69	1.50945	0.444	0.178	3.60827e-65
PCDHGA1	2.26408e-30	1.5086	0.17	0.058	6.84092e-26
LINC01579	3.77745e-62	1.50805	0.372	0.14	1.14136e-57
DACT3	1.21226e-25	1.50269	0.124	0.038	3.66284e-21
AL391839.1	9.83728e-38	1.49979	0.202	0.066	2.97233e-33
ARHGAP23	7.45485e-29	1.49967	0.15	0.049	2.25248e-24
RAB3C	1.74972e-149	1.49811	0.871	0.554	5.28677e-145
GRIA4	2.91577e-12	1.4943	0.37	0.277	8.81e-08
LRCH2	6.52038e-127	1.49383	0.777	0.429	1.97013e-122
PPP1R15A	2.21562e-36	1.49213	0.25	0.099	6.69451e-32
ZNF804A	5.18739e-64	1.49005	0.477	0.213	1.56737e-59
DPYSL4	2.70526e-55	1.48608	0.344	0.132	8.17396e-51
GAS2	4.24783e-37	1.4833	0.215	0.075	1.28348e-32
PCDHB3	3.43502e-20	1.48303	0.111	0.038	1.03789e-15
TES	7.85774e-47	1.48051	0.233	0.073	2.37422e-42
SSBP3	2.78576e-225	1.4741	0.969	0.689	8.41717e-221
USP9Y	2.88765e-208	1.47183	0.951	0.571	8.72505e-204
ESRRG	5.10674e-19	1.4686	0.397	0.271	1.543e-14
AC022182.1	4.94107e-18	1.46671	0.106	0.038	1.49295e-13
MAPK8IP2	4.69177e-36	1.46549	0.208	0.073	1.41762e-31
AC027288.3	8.41205e-101	1.46537	0.663	0.317	2.5417e-96
AC233976.1	6.62578e-38	1.46411	0.27	0.109	2.00198e-33
ZC3H12C	1.8353e-88	1.46355	0.793	0.553	5.54535e-84
ZC2HC1A	2.91628e-145	1.46313	0.88	0.56	8.81153e-141
BEX2	2.2375e-25	1.46214	0.111	0.032	6.76062e-21
ADPRHL1	1.283e-22	1.46167	0.129	0.044	3.87659e-18
KDM6B	2.05219e-84	1.4607	0.588	0.269	6.2007e-80
LINC01725	1.51264e-21	1.46049	0.106	0.033	4.57044e-17
ZNF676	1.36618e-22	1.45999	0.212	0.101	4.1279e-18
LINC01250	5.21434e-25	1.4582	0.136	0.046	1.57551e-20
SLC4A5	4.03336e-25	1.45537	0.154	0.056	1.21868e-20
BAHCC1	4.44184e-51	1.45357	0.376	0.161	1.3421e-46
SLC8A1-AS1	7.85483e-56	1.45036	0.347	0.133	2.37334e-51
APBA1	1.99017e-68	1.45002	0.496	0.224	6.0133e-64
ZBTB18	8.26796e-68	1.4494	0.58	0.298	2.49816e-63
GAB2	5.61862e-110	1.44842	0.901	0.751	1.69767e-105
RTN1	1.1777e-47	1.44699	0.333	0.134	3.55842e-43
MAP2	7.15441e-240	1.44514	0.998	0.962	2.16171e-235
PROX1	2.07453e-130	1.44443	0.783	0.376	6.26818e-126
ENOX2	4.43511e-57	1.44386	0.662	0.444	1.34007e-52
EYS	1.21258e-38	1.44087	0.393	0.199	3.66382e-34
DNAH10OS	3.43267e-32	1.44	0.176	0.059	1.03718e-27
NAV2-AS4	8.89404e-20	1.43948	0.156	0.067	2.68733e-15
PSD	2.44862e-24	1.43915	0.135	0.046	7.3985e-20
AC110809.1	1.73032e-38	1.43859	0.227	0.08	5.22818e-34
NCKAP5-AS2	9.04812e-35	1.43689	0.213	0.078	2.73389e-30
PCDHB11	2.8446e-13	1.43663	0.104	0.044	8.59497e-09
AP002518.2	1.75067e-70	1.435	0.464	0.193	5.28966e-66
LINC01170	5.0063e-17	1.43347	0.117	0.046	1.51265e-12
SHOX2	1.10225e-20	1.43055	0.152	0.06	3.33045e-16
SLCO5A1	1.13813e-77	1.42827	0.654	0.355	3.43884e-73
HIP1R	6.75581e-76	1.42382	0.453	0.177	2.04127e-71
TBL1XR1-AS1	1.60394e-17	1.42263	0.111	0.041	4.84632e-13
RFLNA	6.49599e-43	1.41661	0.314	0.13	1.96276e-38
NEURL1B	2.74052e-51	1.41627	0.313	0.115	8.28048e-47
DNAJC12	4.23313e-26	1.41596	0.137	0.045	1.27904e-21
DSCAM	4.41885e-46	1.41431	0.397	0.189	1.33515e-41
TTBK1	1.81236e-26	1.41135	0.146	0.049	5.47604e-22
CBLB	5.4611e-167	1.40945	0.972	0.818	1.65007e-162
FRMPD2	1.26951e-29	1.40683	0.16	0.053	3.83582e-25
AC073167.1	2.26904e-45	1.40677	0.278	0.102	6.85591e-41
AL357568.2	1.40055e-29	1.40674	0.176	0.062	4.23178e-25
DUOX1	1.78755e-37	1.40627	0.244	0.092	5.40109e-33
ZFYVE1	1.66027e-53	1.40399	0.349	0.136	5.0165e-49
NID2	8.2421e-08	1.40296	0.12	0.069	0.00249035
LAMP5	7.85963e-33	1.4009	0.293	0.136	2.37479e-28
GAL3ST4	4.23962e-50	1.3992	0.292	0.103	1.281e-45
FOXN2	1.55147e-117	1.39669	0.866	0.652	4.68777e-113
AL162171.2	2.75626e-17	1.39665	0.109	0.041	8.32805e-13
NBAT1	1.1963e-46	1.39605	0.335	0.139	3.61462e-42
AC008277.1	6.49358e-32	1.39506	0.208	0.079	1.96203e-27
CREBRF	9.87384e-56	1.39257	0.384	0.158	2.98338e-51
DEPDC7	3.77443e-28	1.39174	0.156	0.053	1.14045e-23
MUSTN1	1.76258e-27	1.39101	0.269	0.128	5.32563e-23
MAPK8IP1	1.76287e-24	1.38977	0.171	0.068	5.32652e-20
GFRA1	1.41789e-71	1.38946	0.678	0.371	4.28416e-67
IGSF3	9.61224e-52	1.38918	0.454	0.219	2.90434e-47
AC010729.2	3.61468e-48	1.38661	0.355	0.15	1.09218e-43
PCDHB15	7.42575e-18	1.37797	0.125	0.05	2.24369e-13
MIR124-2HG	6.60958e-158	1.37757	0.922	0.645	1.99708e-153
GPR155	2.02209e-38	1.37725	0.234	0.084	6.10973e-34
IQCJ-SCHIP1	2.09578e-08	1.37612	0.242	0.166	0.000633241
GRK5	2.60904e-41	1.37259	0.517	0.306	7.88321e-37
ZMIZ1	1.01677e-112	1.36854	0.856	0.581	3.07217e-108
CD200	1.72e-64	1.36824	0.473	0.208	5.19699e-60
CYLD	2.33675e-48	1.36724	0.338	0.137	7.06049e-44
GDF11	4.65655e-72	1.36631	0.65	0.37	1.40698e-67
AC010210.1	1.02181e-38	1.3639	0.264	0.103	3.08741e-34
KIAA0408	2.44456e-118	1.36304	0.821	0.514	7.38624e-114
KIAA0513	2.56066e-26	1.36291	0.165	0.06	7.73705e-22
DAAM1	1.92605e-241	1.35877	0.991	0.867	5.81957e-237
NACAD	6.32634e-22	1.35824	0.132	0.047	1.9115e-17
AC079089.1	2.21734e-32	1.35821	0.206	0.076	6.6997e-28
LRP5L	8.67833e-22	1.35713	0.17	0.072	2.62216e-17
AC079052.1	1.02601e-32	1.35165	0.315	0.152	3.1001e-28
RIN2	2.17596e-136	1.35093	0.87	0.549	6.57466e-132
EGFR	2.935e-50	1.35054	0.448	0.219	8.86812e-46
AC124312.5	3.11023e-24	1.34919	0.123	0.039	9.39755e-20
C1QTNF7	2.38381e-24	1.34576	0.175	0.07	7.20269e-20
MEG3	8.3009e-103	1.3456	0.808	0.523	2.50812e-98
MMP24	3.15827e-17	1.34262	0.114	0.043	9.5427e-13
TMEM269	1.14037e-22	1.34135	0.143	0.052	3.44562e-18
KIAA1614	4.01795e-17	1.33961	0.109	0.041	1.21402e-12
YPEL5	2.07831e-38	1.33895	0.295	0.125	6.27961e-34
AC005165.1	4.9749e-20	1.33328	0.123	0.045	1.50317e-15
AC007384.1	3.61603e-47	1.33311	0.395	0.181	1.09258e-42
FRMD4A	1.85943e-204	1.3307	0.996	0.963	5.61828e-200
OPTN	5.93362e-27	1.33038	0.12	0.035	1.79284e-22
TACC2	1.84677e-111	1.32658	0.826	0.527	5.58001e-107
ARSD	3.74784e-15	1.32584	0.109	0.044	1.13241e-10
PCDHB2	6.05708e-38	1.32531	0.288	0.121	1.83015e-33
NKAIN1	3.14961e-63	1.32441	0.624	0.351	9.51654e-59
CORO2B	1.26368e-41	1.32369	0.319	0.134	3.81822e-37
ESRRB	1.253e-19	1.32243	0.121	0.044	3.78595e-15
SLC22A23	1.0889e-90	1.31954	0.741	0.43	3.29011e-86
C19orf18	8.64554e-23	1.31801	0.122	0.04	2.61225e-18
PKIA-AS1	6.23815e-53	1.31798	0.388	0.162	1.88486e-48
MCC	4.0277e-103	1.31602	0.88	0.647	1.21697e-98
WDFY3-AS1	1.70082e-24	1.31206	0.173	0.068	5.13903e-20
WFIKKN1	1.30984e-19	1.312	0.147	0.06	3.95768e-15
RAB30	1.64219e-74	1.31188	0.606	0.309	4.96186e-70
NOVA2	2.03167e-72	1.31066	0.612	0.321	6.13868e-68
DOP1B	4.25226e-75	1.31065	0.597	0.294	1.28482e-70
MTCL1	1.66859e-60	1.30877	0.644	0.38	5.04166e-56
AC110023.1	1.40933e-109	1.30335	0.835	0.578	4.25829e-105
MTSS1	5.80252e-76	1.3027	0.597	0.292	1.75323e-71
MAPRE3	1.29586e-47	1.30145	0.315	0.121	3.91545e-43
SENP7	1.56065e-173	1.29982	0.939	0.685	4.7155e-169
AP000787.1	4.90758e-34	1.2989	0.333	0.163	1.48283e-29
SNCAIP	2.27094e-74	1.29773	0.745	0.486	6.86163e-70
NPEPL1	7.90631e-48	1.29702	0.328	0.13	2.38889e-43
RNF165	1.05705e-132	1.29547	0.869	0.494	3.19386e-128
LINC01524	8.33283e-20	1.29021	0.179	0.082	2.51776e-15
WDR11-AS1	2.30771e-49	1.29018	0.397	0.176	6.97275e-45
PDGFD	9.27023e-19	1.28992	0.441	0.318	2.801e-14
ZSWIM4	5.19533e-32	1.28915	0.213	0.081	1.56977e-27
NEDD4L	1.61208e-126	1.28795	0.907	0.749	4.8709e-122
PHC2	5.38749e-107	1.28755	0.796	0.469	1.62783e-102
RAB3D	3.46012e-24	1.28754	0.17	0.067	1.04548e-19
COMMD3	1.9921e-45	1.28561	0.378	0.17	6.01913e-41
SLC22A17	3.62026e-28	1.28381	0.205	0.082	1.09386e-23
CPEB2	6.37535e-52	1.28335	0.338	0.13	1.92631e-47
Z83843.1	5.91964e-57	1.28151	0.437	0.191	1.78862e-52
MAP1B	4.28056e-245	1.27732	1	1	1.29337e-240
CHD3	2.81612e-62	1.27674	0.547	0.275	8.50891e-58
SETBP1	7.81317e-211	1.27638	0.999	0.94	2.36075e-206
SRGAP3	6.05422e-214	1.27548	1	0.93	1.82928e-209
RBP2	7.27466e-27	1.27281	0.176	0.066	2.19804e-22
EPCAM-DT	3.60726e-57	1.27205	0.442	0.196	1.08993e-52
C1orf21	2.68966e-124	1.27173	0.944	0.858	8.12682e-120
AC046134.2	6.43843e-115	1.27113	0.811	0.466	1.94537e-110
AL451123.2	4.37779e-20	1.26706	0.137	0.053	1.32275e-15
MAPKAPK2	2.61465e-64	1.26564	0.633	0.362	7.90015e-60
AC109927.1	1.19133e-23	1.26432	0.162	0.062	3.5996e-19
CDK5R1	6.04931e-30	1.26356	0.219	0.087	1.8278e-25
COL26A1	1.51972e-43	1.25928	0.303	0.12	4.59183e-39
YPEL2	2.24155e-18	1.25901	0.128	0.05	6.77283e-14
PLCXD2	1.85762e-55	1.25837	0.382	0.152	5.61279e-51
MXRA8	7.91079e-27	1.25415	0.277	0.134	2.39025e-22
LINC01122	5.54361e-30	1.25328	0.28	0.13	1.675e-25
GSDMB	9.68677e-21	1.25263	0.117	0.04	2.92686e-16
BSDC1	7.1003e-57	1.25124	0.456	0.206	2.14536e-52
TRIM36	5.42094e-74	1.25109	0.627	0.324	1.63794e-69
IQSEC1	7.40294e-60	1.25095	0.688	0.439	2.2368e-55
CORO7	8.93522e-27	1.2497	0.222	0.096	2.69978e-22
AC051619.6	7.32073e-32	1.24957	0.225	0.088	2.21196e-27
RAB11FIP4	1.92007e-10	1.24768	0.108	0.053	5.8015e-06
CASTOR3	2.18976e-87	1.24456	0.671	0.346	6.61637e-83
AL035427.1	1.3649e-56	1.2423	0.458	0.206	4.12403e-52
FYN	2.36969e-223	1.24028	0.994	0.895	7.16002e-219
MYO1B	4.45555e-142	1.2379	0.965	0.793	1.34624e-137
FBXO16	4.08646e-65	1.23469	0.601	0.323	1.23472e-60
CACNG7	4.38e-60	1.23212	0.468	0.21	1.32342e-55
AL050309.1	2.40335e-48	1.23074	0.433	0.21	7.26173e-44
NDST4	3.96724e-13	1.23026	0.444	0.351	1.1987e-08
WNT5B	1.95774e-101	1.22627	0.814	0.479	5.91531e-97
KIF5C	1.58125e-181	1.22555	0.986	0.904	4.77775e-177
NEGR1	9.46475e-20	1.22478	0.488	0.357	2.85978e-15
CACNA1C	1.05196e-36	1.22426	0.226	0.082	3.17851e-32
RASA4	1.60212e-17	1.22373	0.113	0.042	4.84081e-13
TMEM178B	2.19746e-142	1.22313	0.946	0.613	6.63961e-138
ZBTB20	1.0762e-147	1.22243	0.937	0.692	3.25175e-143
IFFO2	6.97549e-20	1.22094	0.13	0.049	2.10765e-15
BAALC	2.35156e-21	1.2209	0.258	0.136	7.10523e-17
TTLL7	3.117e-81	1.2181	0.705	0.405	9.41802e-77
KCNIP2-AS1	3.27264e-16	1.21686	0.108	0.041	9.88829e-12
HERC1	1.73922e-150	1.21524	0.94	0.74	5.25506e-146
TMEM151B	2.47704e-22	1.21389	0.14	0.051	7.48439e-18
TRIM67	3.35079e-38	1.21346	0.317	0.139	1.01244e-33
KIDINS220	1.9046e-170	1.21343	0.958	0.769	5.75476e-166
IGSF8	6.43873e-20	1.21297	0.153	0.063	1.94546e-15
TSC22D3	2.51535e-14	1.21295	0.108	0.045	7.60014e-10
SOX11	1.05743e-185	1.21279	0.998	0.96	3.19504e-181
AUXG01000058.1	3.41545e-33	1.21225	0.308	0.144	1.03198e-28
TMEM169	5.96644e-59	1.21189	0.505	0.238	1.80276e-54
LEPR	9.76229e-34	1.21152	0.289	0.128	2.94967e-29
ATL1	4.05326e-66	1.21028	0.591	0.31	1.22469e-61
LRRD1	3.30068e-18	1.20768	0.131	0.052	9.97302e-14
CTNNA2	6.88941e-22	1.20763	0.659	0.547	2.08163e-17
EPHB2	6.00131e-113	1.20695	0.814	0.433	1.8133e-108
SCN11A	2.26892e-18	1.20669	0.121	0.046	6.85554e-14
AC093879.1	7.69576e-44	1.20474	0.439	0.217	2.32527e-39
AF165147.1	2.27228e-18	1.20404	0.137	0.056	6.86571e-14
PKNOX2	9.74065e-101	1.20387	0.807	0.458	2.94314e-96
AC079915.1	7.02617e-19	1.20266	0.123	0.046	2.12296e-14
SOGA3	2.8662e-122	1.20145	0.914	0.668	8.66023e-118
UBE2R2-AS1	1.39889e-33	1.20124	0.285	0.125	4.22675e-29
CCDC146	7.39561e-47	1.20099	0.508	0.275	2.23458e-42
PPP1R18	4.68372e-33	1.20083	0.286	0.128	1.41519e-28
PDZD2	9.51373e-26	1.19992	0.239	0.108	2.87457e-21
RAB6B	1.50924e-40	1.19985	0.363	0.166	4.56016e-36
AL157392.2	5.81079e-22	1.19828	0.211	0.098	1.75573e-17
LINC02762	1.92618e-21	1.19803	0.136	0.05	5.81995e-17
SLC6A8	3.23009e-51	1.19671	0.525	0.276	9.75971e-47
TERF2IP	7.13526e-66	1.1965	0.668	0.391	2.15592e-61
GPR156	3.52089e-24	1.19637	0.11	0.032	1.06384e-19
APC2	1.90383e-72	1.19397	0.605	0.301	5.75241e-68
KIAA1324	1.61183e-30	1.19276	0.198	0.073	4.87014e-26
AC013472.2	1.18181e-14	1.19089	0.146	0.069	3.57083e-10
RNF122	7.98527e-32	1.19079	0.36	0.187	2.41275e-27
SYNDIG1	3.23514e-45	1.18853	0.617	0.393	9.77499e-41
SKIL	2.23246e-57	1.18847	0.513	0.253	6.74538e-53
AP002989.1	4.43557e-12	1.18829	0.19	0.11	1.34021e-07
PCDHGB6	5.55762e-14	1.18659	0.136	0.064	1.67924e-09
MAST1	6.09193e-34	1.18623	0.299	0.133	1.84068e-29
NREP	1.02174e-157	1.18464	0.994	0.903	3.08719e-153
MAP3K13	2.24335e-94	1.18316	0.844	0.613	6.77829e-90
STARD4-AS1	7.22054e-92	1.18304	0.875	0.6	2.18169e-87
LARGE-AS1	1.44447e-16	1.18279	0.169	0.081	4.36448e-12
LINGO2	1.21176e-16	1.18078	0.408	0.294	3.66133e-12
AL353697.1	6.80489e-20	1.18009	0.152	0.063	2.0561e-15
SERPINI1	2.51783e-15	1.1799	0.123	0.052	7.60762e-11
AL049838.1	3.81831e-23	1.17927	0.169	0.068	1.1537e-18
PRSS12	6.80797e-15	1.17674	0.111	0.045	2.05703e-10
CLCN4	4.58468e-30	1.17439	0.26	0.114	1.38526e-25
ERC2	2.21845e-143	1.17346	0.965	0.908	6.70304e-139
DNAH10	2.51029e-17	1.17262	0.161	0.073	7.58485e-13
OLFM2	1.10558e-20	1.17098	0.144	0.056	3.34052e-16
AC079160.1	3.00592e-43	1.16958	0.801	0.808	9.08239e-39
ARMCX3	5.75132e-54	1.1671	0.479	0.226	1.73776e-49
C1QTNF3	2.42813e-34	1.16185	0.273	0.115	7.33659e-30
MEIS3	5.52951e-64	1.16121	0.516	0.234	1.67074e-59
JUP	2.65615e-31	1.16089	0.234	0.094	8.02556e-27
FBXL20	2.52718e-91	1.16037	0.734	0.395	7.63589e-87
CYP27A1	1.16978e-13	1.1595	0.109	0.046	3.5345e-09
UBA6-AS1	3.58129e-82	1.1557	0.743	0.435	1.08209e-77
PLEKHM1	2.93621e-27	1.15178	0.222	0.094	8.87175e-23
KIF3C	1.63206e-45	1.15158	0.433	0.21	4.93125e-41
WDFY3	7.91042e-194	1.14907	0.985	0.879	2.39013e-189
AK9	4.60452e-36	1.1489	0.317	0.142	1.39126e-31
LHFPL3	3.43615e-13	1.14599	0.159	0.081	1.03823e-08
BRSK2	4.07482e-56	1.14582	0.507	0.245	1.23121e-51
CELSR3	1.24271e-31	1.14449	0.284	0.127	3.75485e-27
TOM1L2	6.44178e-52	1.14444	0.436	0.196	1.94638e-47
ARMH4	1.57937e-132	1.1432	0.926	0.625	4.77208e-128
SIRT2	2.15855e-23	1.14273	0.223	0.103	6.52207e-19
CLSTN3	1.4371e-30	1.1408	0.226	0.09	4.34219e-26
ACVR2A	3.4957e-111	1.14078	0.901	0.635	1.05622e-106
LRRC39	2.69162e-22	1.1372	0.16	0.063	8.13274e-18
SNX30	3.66799e-56	1.1365	0.529	0.265	1.10828e-51
MBD5	1.33433e-227	1.13641	0.999	0.923	4.03168e-223
AL513327.2	2.05888e-14	1.13624	0.114	0.048	6.22092e-10
FAM171B	4.89081e-40	1.13303	0.42	0.216	1.47776e-35
KDM7A	1.16514e-61	1.13256	0.598	0.321	3.52046e-57
SCN8A	7.30316e-82	1.12999	0.809	0.562	2.20665e-77
CMIP	7.86364e-98	1.129	0.883	0.673	2.376e-93
GPSM1	2.56186e-26	1.12662	0.205	0.084	7.74066e-22
AC008708.2	3.85544e-42	1.12503	0.369	0.168	1.16492e-37
ELFN1	2.79076e-41	1.12479	0.405	0.192	8.43229e-37
SERINC1	1.63469e-74	1.12394	0.731	0.439	4.93922e-70
DOP1A	9.2839e-97	1.1233	0.79	0.467	2.80513e-92
SORCS1	1.66761e-71	1.12213	0.914	0.841	5.03869e-67
TSPAN9	6.18736e-33	1.12021	0.311	0.145	1.86951e-28
DUSP1	4.26186e-22	1.11975	0.174	0.072	1.28772e-17
SUN2	2.75594e-22	1.11788	0.176	0.073	8.32707e-18
GRIP1	1.51793e-98	1.11648	0.942	0.687	4.58641e-94
FBXO8	1.4581e-33	1.11536	0.346	0.169	4.40565e-29
KLHL4	3.2676e-20	1.11523	0.188	0.086	9.87306e-16
ANKH	2.0808e-39	1.1126	0.421	0.214	6.28714e-35
PRR26	2.32259e-18	1.11216	0.178	0.083	7.01771e-14
GRIK1	2.53087e-19	1.11197	0.267	0.144	7.64702e-15
ZSCAN9	5.57869e-38	1.10934	0.378	0.185	1.6856e-33
DCLK1	5.30619e-130	1.10925	0.943	0.772	1.60327e-125
KMT2E	7.75475e-170	1.10749	0.989	0.882	2.3431e-165
AL391840.3	7.44605e-30	1.10733	0.235	0.097	2.24982e-25
ZNF578	5.93117e-38	1.10648	0.338	0.152	1.7921e-33
PEX5L	1.73418e-16	1.10491	0.154	0.07	5.23981e-12
SDCCAG8	3.88066e-124	1.10445	0.898	0.646	1.17254e-119
JAKMIP2-AS1	4.71572e-21	1.10378	0.238	0.119	1.42485e-16
BRSK1	2.60498e-33	1.10326	0.302	0.137	7.87096e-29
AL445248.1	2.88745e-22	1.10161	0.197	0.087	8.72444e-18
HCFC2	1.24178e-40	1.09914	0.392	0.187	3.75204e-36
MICAL1	4.69255e-36	1.09716	0.39	0.197	1.41785e-31
STAG3	2.5337e-38	1.09472	0.308	0.131	7.65559e-34
MAF	3.65991e-15	1.0945	0.158	0.076	1.10584e-10
AC048382.5	3.41859e-16	1.09426	0.131	0.055	1.03293e-11
SYNJ1	5.97222e-50	1.09165	0.501	0.255	1.80451e-45
TCF4-AS1	4.12056e-32	1.08999	0.357	0.181	1.24503e-27
CHRNA5	2.37401e-32	1.08875	0.466	0.274	7.17306e-28
AC105402.3	4.80592e-36	1.08704	0.33	0.149	1.45211e-31
MAP4K4	1.09273e-216	1.08662	0.997	0.952	3.30169e-212
BAZ2B	1.32348e-217	1.08543	1	0.97	3.99889e-213
NAV2	1.42305e-76	1.08541	0.95	0.838	4.29974e-72
AC117944.1	1.64682e-16	1.08517	0.108	0.041	4.97586e-12
PHETA1	5.90006e-13	1.08402	0.106	0.045	1.7827e-08
AC007666.2	3.80596e-27	1.08371	0.249	0.111	1.14997e-22
OS9	1.36793e-41	1.08357	0.598	0.372	4.1332e-37
NRXN1	9.59327e-20	1.08348	0.697	0.658	2.89861e-15
BTG2	3.87613e-40	1.08291	0.405	0.197	1.17117e-35
FAM214A	5.88469e-78	1.0822	0.647	0.331	1.77806e-73
SEPTIN3	1.28022e-34	1.08049	0.368	0.184	3.86819e-30
AFDN	1.36772e-136	1.07956	0.984	0.932	4.13257e-132
AL049820.1	1.07322e-10	1.07924	0.104	0.049	3.24273e-06
CTTNBP2	9.52416e-45	1.07845	0.443	0.214	2.87772e-40
GRK4	1.09674e-28	1.07845	0.297	0.142	3.31378e-24
CLIP2	2.768e-51	1.07772	0.494	0.249	8.36351e-47
ANK2	2.04833e-41	1.07768	0.893	0.849	6.18904e-37
HECTD4	3.80894e-142	1.07701	0.96	0.75	1.15087e-137
AC233296.1	1.20586e-173	1.07542	0.996	0.919	3.64351e-169
GRM5	6.22702e-15	1.07302	0.132	0.058	1.88149e-10
TUBA1A	4.66658e-146	1.07098	0.999	0.99	1.41001e-141
AL391840.1	5.95824e-10	1.07059	0.101	0.048	1.80028e-05
CACNA2D3	7.37959e-22	1.06946	0.323	0.181	2.22974e-17
ZNF350-AS1	4.45533e-19	1.06841	0.178	0.08	1.34618e-14
PIPOX	2.22237e-15	1.06831	0.109	0.043	6.7149e-11
AC091078.1	4.17993e-72	1.06775	0.824	0.649	1.26297e-67
CATSPERG	2.5901e-22	1.06755	0.16	0.062	7.82599e-18
PCCA-AS1	4.8333e-12	1.06554	0.109	0.05	1.46038e-07
AC008415.1	8.40452e-53	1.06549	0.609	0.361	2.53943e-48
MB21D2	3.73287e-38	1.06529	0.532	0.323	1.12789e-33
AC104827.1	2.42403e-44	1.06468	0.516	0.278	7.32422e-40
ARHGAP21	2.17151e-139	1.06401	0.971	0.859	6.56123e-135
SNTG1	1.33769e-70	1.06218	0.795	0.593	4.04184e-66
KLF12	4.15081e-126	1.05992	0.944	0.707	1.25417e-121
AC055733.2	3.22871e-18	1.05865	0.194	0.094	9.75553e-14
LINC02525	8.11061e-12	1.0574	0.114	0.053	2.45062e-07
AFDN-DT	2.71251e-18	1.05596	0.15	0.064	8.19584e-14
PLAAT1	2.95769e-08	1.05584	0.113	0.061	0.000893665
ETFB	5.16684e-32	1.05377	0.32	0.152	1.56116e-27
MEIS2	7.11401e-216	1.05351	1	0.997	2.1495e-211
MIR100HG	7.5261e-28	1.05316	0.289	0.141	2.27401e-23
STK38L	4.0125e-65	1.05295	0.725	0.466	1.21238e-60
AC007533.1	1.05267e-15	1.05227	0.124	0.052	3.18065e-11
STXBP5-AS1	9.18267e-12	1.04968	0.124	0.06	2.77454e-07
PKIA	2.27124e-107	1.04842	0.906	0.695	6.86254e-103
MTURN	1.51133e-15	1.04695	0.184	0.093	4.56648e-11
AC005481.1	1.23997e-12	1.04612	0.135	0.066	3.74656e-08
AC091885.2	3.68868e-17	1.04307	0.156	0.07	1.11453e-12
VAV2	1.49584e-59	1.0427	0.776	0.555	4.51967e-55
OTUD7A	2.52186e-70	1.04103	0.633	0.318	7.61979e-66
KLHDC8A	1.75007e-54	1.04037	0.535	0.269	5.28783e-50
AC112196.1	3.11697e-24	1.0392	0.181	0.072	9.41792e-20
CCDC126	1.03037e-51	1.0356	0.519	0.263	3.11328e-47
LYST	3.62321e-49	1.03408	0.408	0.181	1.09475e-44
PBX1	1.6832e-205	1.03396	0.999	0.991	5.0858e-201
WDR7	1.68757e-63	1.03362	0.809	0.683	5.099e-59
VLDLR-AS1	1.56437e-25	1.03312	0.39	0.229	4.72673e-21
SLC44A3	3.54412e-12	1.03286	0.109	0.049	1.07086e-07
IPO9-AS1	2.21827e-47	1.03244	0.609	0.366	6.7025e-43
AC012085.2	3.08427e-14	1.03235	0.156	0.077	9.31912e-10
STXBP1	5.52121e-33	1.02943	0.437	0.245	1.66823e-28
AC012078.2	4.70908e-23	1.0289	0.299	0.16	1.42285e-18
TTLL11	2.16717e-38	1.02848	0.416	0.212	6.5481e-34
FTX	1.1433e-225	1.02771	0.997	0.973	3.45448e-221
AC092614.1	5.24396e-16	1.0266	0.111	0.043	1.58446e-11
ZNF697	9.34347e-27	1.02536	0.285	0.139	2.82313e-22
ZNF763	9.17872e-10	1.02428	0.107	0.053	2.77335e-05
AC011369.1	4.85676e-31	1.02371	0.401	0.218	1.46747e-26
ZSCAN16	8.50765e-13	1.02327	0.14	0.069	2.57059e-08
BLCAP	1.32628e-36	1.02297	0.414	0.212	4.00734e-32
CREB5	8.35847e-50	1.02269	0.519	0.277	2.52551e-45
MEIS1-AS2	4.00981e-18	1.02207	0.162	0.072	1.21157e-13
AC138627.1	2.29078e-13	1.02142	0.101	0.041	6.9216e-09
AL357153.2	1.55704e-39	1.0213	0.391	0.187	4.7046e-35
COTL1	7.19733e-58	1.02074	0.725	0.46	2.17467e-53
ERV3-1	1.85208e-38	1.02062	0.436	0.225	5.59607e-34
KCNJ6	2.7119e-22	1.02015	0.179	0.076	8.19402e-18
WDR86	2.24256e-27	1.02013	0.264	0.121	6.77591e-23
TENM2	3.05543e-150	1.01993	0.997	0.955	9.23199e-146
MSI2	1.06701e-219	1.01929	0.998	0.981	3.22396e-215
GRIA3	1.55395e-31	1.01908	0.458	0.267	4.69527e-27
AC066613.2	7.37855e-25	1.01872	0.297	0.151	2.22943e-20
SVIL	1.51297e-113	1.01847	0.951	0.773	4.57143e-109
RNF217-AS1	2.33886e-15	1.01804	0.164	0.079	7.06687e-11
LDHAL6A	9.48108e-13	1.0178	0.104	0.044	2.86471e-08
PTPN21	5.3876e-53	1.01706	0.647	0.393	1.62786e-48
CPPED1	1.44818e-27	1.01699	0.256	0.115	4.37568e-23
GSK3B	1.12072e-230	1.01572	1	0.962	3.38625e-226
MEGF9	2.49248e-74	1.01429	0.79	0.521	7.53102e-70
TP53INP1	1.25837e-48	1.01203	0.55	0.296	3.80215e-44
PRDM8	1.76038e-33	1.0117	0.415	0.222	5.31898e-29
PTPRJ	2.5745e-38	1.0117	0.546	0.346	7.77884e-34
NAALAD2	3.42919e-31	1.01125	0.487	0.3	1.03613e-26
TET2	3.50522e-142	1.01075	0.96	0.747	1.0591e-137
AC004112.1	2.33544e-13	1.01019	0.135	0.064	7.05654e-09
TCF4	3.4111e-130	1.00891	0.994	0.984	1.03066e-125
LINC01588	6.43981e-26	1.0084	0.249	0.114	1.94579e-21
DYNC1I1	5.61319e-17	1.00742	0.131	0.053	1.69602e-12
RND3	1.1847e-19	1.00659	0.633	0.519	3.57957e-15
THBS3	4.26796e-26	1.00424	0.326	0.173	1.28956e-21
DNAJB5	2.08155e-13	1.00307	0.16	0.082	6.28941e-09
EVI5L	2.90453e-19	1.00272	0.164	0.07	8.77605e-15
BTRC	1.08482e-95	1.00193	0.9	0.699	3.27779e-91
ZSWIM3	1.66914e-12	1.0019	0.116	0.052	5.0433e-08
TOX3	3.54239e-131	1.00116	0.972	0.867	1.07033e-126
SNX29	6.14136e-53	1.00093	0.685	0.433	1.85561e-48
ASXL3	1.10066e-89	1.00044	0.851	0.577	3.32564e-85
AC068987.2	8.04871e-22	0.997321	0.195	0.086	2.43192e-17
AC092650.1	4.04463e-16	0.996994	0.146	0.064	1.22209e-11
AC023480.1	7.50701e-42	0.996404	0.57	0.337	2.26824e-37
SESN3	7.923e-33	0.996218	0.765	0.643	2.39394e-28
MXI1	6.58942e-73	0.994802	0.779	0.505	1.99099e-68
BMF	6.08183e-14	0.994334	0.11	0.046	1.83762e-09
CCDC92	8.89478e-59	0.992868	0.618	0.338	2.68756e-54
TECTA	1.92629e-09	0.992627	0.107	0.054	5.82029e-05
DYNC1I2	1.33664e-117	0.991535	0.94	0.776	4.03867e-113
MYO1D	6.25901e-22	0.991072	0.188	0.08	1.89116e-17
ATXN1	1.49102e-33	0.989412	0.28	0.121	4.50512e-29
JPH4	1.36263e-15	0.989333	0.143	0.063	4.11719e-11
ZNF506	7.7019e-55	0.988639	0.658	0.399	2.32713e-50
LINC00535	1.53769e-21	0.988284	0.262	0.134	4.64612e-17
MAPRE2	3.461e-31	0.988072	0.639	0.49	1.04574e-26
DLGAP4	2.39888e-95	0.987967	0.878	0.631	7.24821e-91
IL3RA	9.1459e-29	0.987814	0.25	0.108	2.76343e-24
SEMA6A-AS1	1.47731e-29	0.987597	0.423	0.24	4.4637e-25
C20orf194	4.18853e-74	0.98759	0.767	0.51	1.26556e-69
FAN1	5.47884e-14	0.98722	0.609	0.501	1.65543e-09
AC098829.1	6.95367e-33	0.98694	0.399	0.211	2.10105e-28
JUND	4.52941e-38	0.984812	0.416	0.208	1.36856e-33
LENG8-AS1	2.03076e-15	0.984636	0.17	0.084	6.13593e-11
LYPD1	2.55735e-14	0.983912	0.133	0.06	7.72703e-10
ARMCX5-GPRASP2	1.65817e-66	0.983829	0.711	0.431	5.01017e-62
INKA2	4.27936e-27	0.983024	0.317	0.161	1.29301e-22
DGKI	1.25996e-56	0.982614	0.651	0.394	3.80696e-52
PELI1	1.67518e-51	0.981126	0.782	0.605	5.06157e-47
DST	2.67038e-151	0.980008	0.998	0.963	8.06856e-147
CEP170	1.40263e-149	0.979945	0.979	0.875	4.23804e-145
APBB2	9.6751e-43	0.979893	0.719	0.551	2.92333e-38
NDNF	2.89085e-52	0.978131	0.717	0.488	8.7347e-48
ULBP3	3.42156e-10	0.976195	0.196	0.121	1.03382e-05
AL157392.3	7.82317e-33	0.974197	0.414	0.227	2.36377e-28
DENND3	1.93852e-15	0.973285	0.122	0.051	5.85723e-11
CARD19	1.21649e-13	0.973168	0.166	0.085	3.67563e-09
WSCD1	6.23985e-22	0.972467	0.407	0.254	1.88537e-17
PPARGC1A	8.97734e-14	0.971941	0.129	0.058	2.7125e-09
HERC3	3.14797e-20	0.969994	0.203	0.095	9.5116e-16
AC090517.5	2.45475e-26	0.969225	0.453	0.282	7.41702e-22
RALGAPA2	1.67658e-105	0.968052	0.922	0.724	5.06578e-101
AC009554.1	1.23808e-25	0.967768	0.26	0.122	3.74085e-21
PLEKHM3	3.13062e-34	0.966269	0.417	0.223	9.45917e-30
PIK3R1	1.06493e-46	0.963062	0.753	0.58	3.2177e-42
TPPP3	6.06751e-16	0.96195	0.129	0.054	1.8333e-11
AC009975.1	1.80197e-17	0.96146	0.164	0.074	5.44466e-13
AC092969.1	1.16773e-48	0.961216	0.745	0.512	3.5283e-44
AC073333.1	3.32094e-15	0.961145	0.138	0.061	1.00342e-10
SLC12A6	4.06558e-26	0.961041	0.359	0.197	1.22842e-21
TTTY10	1.001e-34	0.960755	0.362	0.175	3.02452e-30
AC113385.1	4.36698e-15	0.959801	0.148	0.068	1.31948e-10
DACH1	7.33639e-173	0.958592	1	0.984	2.21669e-168
ATP6V1H	1.62037e-70	0.958343	0.786	0.527	4.89594e-66
TMLHE-AS1	3.14583e-34	0.958095	0.433	0.231	9.50512e-30
TUBB2B	1.34678e-33	0.95775	0.934	0.863	4.06931e-29
FAM66A	5.23193e-16	0.954231	0.11	0.042	1.58083e-11
DCHS1	2.09358e-29	0.954116	0.365	0.193	6.32575e-25
DYRK1B	7.43026e-15	0.953437	0.198	0.106	2.24505e-10
MEST	1.06643e-22	0.950932	0.329	0.184	3.22222e-18
GRIA1	6.49485e-37	0.949495	0.295	0.127	1.96242e-32
ANGPTL2	1.17167e-18	0.949159	0.294	0.167	3.54019e-14
AC090772.2	7.43481e-15	0.947834	0.141	0.064	2.24643e-10
AC026356.2	8.95199e-14	0.946574	0.117	0.051	2.70484e-09
SLC25A18	1.37315e-09	0.945601	0.119	0.062	4.14896e-05
ZNF608	1.34647e-117	0.944111	0.952	0.82	4.06836e-113
STXBP5L	1.08966e-36	0.943788	0.468	0.263	3.29241e-32
ZNF117	1.42717e-56	0.942488	0.703	0.439	4.31218e-52
WNT2B	1.16303e-26	0.942168	0.303	0.15	3.51409e-22
ANTXR2	4.05929e-44	0.941111	0.708	0.501	1.22651e-39
B4GALNT1	2.51783e-15	0.941023	0.122	0.051	7.60763e-11
CCDC50	4.53438e-82	0.940963	0.868	0.612	1.37006e-77
COL7A1	2.74209e-08	0.940492	0.109	0.059	0.000828521
CCSER2	6.28002e-115	0.940182	0.939	0.8	1.89751e-110
ZBTB7C	5.5832e-17	0.940042	0.113	0.042	1.68696e-12
ATP2C1	3.3447e-77	0.93949	0.897	0.756	1.0106e-72
CYP19A1	5.97229e-22	0.939475	0.393	0.244	1.80453e-17
PCDHGA6	4.26291e-18	0.93927	0.123	0.047	1.28804e-13
AC093849.4	4.14789e-11	0.938193	0.115	0.055	1.25328e-06
C11orf95	2.24621e-26	0.938055	0.35	0.189	6.78693e-22
ATP11A	2.50383e-35	0.937766	0.731	0.582	7.56533e-31
LRRC49	3.79422e-50	0.936863	0.717	0.499	1.14642e-45
UBE2H	3.69148e-82	0.93477	0.867	0.643	1.11538e-77
TMEM8B	7.72156e-14	0.93404	0.173	0.089	2.33307e-09
WDR47	2.37188e-47	0.933599	0.621	0.387	7.16664e-43
TSPAN11	3.81526e-49	0.933596	0.63	0.379	1.15278e-44
AC211433.1	1.15189e-48	0.93334	0.622	0.366	3.48044e-44
LINC01004	2.45865e-62	0.931891	0.818	0.621	7.42882e-58
RMC1	2.12593e-21	0.931234	0.296	0.16	6.42349e-17
AL359317.2	8.66631e-18	0.930536	0.162	0.072	2.61852e-13
RGS3	2.24361e-12	0.93029	0.186	0.105	6.77908e-08
ZBTB20-AS5	2.12746e-19	0.929686	0.159	0.067	6.42811e-15
GDPD1	7.00999e-45	0.929178	0.511	0.267	2.11807e-40
MXD1	1.4594e-32	0.927141	0.426	0.233	4.40957e-28
ST8SIA3	1.43393e-17	0.926757	0.205	0.102	4.33261e-13
ZSWIM8	7.21558e-25	0.926375	0.285	0.143	2.18019e-20
C21orf62-AS1	4.77623e-23	0.925847	0.268	0.134	1.44314e-18
JAKMIP2	1.59061e-95	0.925076	0.934	0.8	4.80603e-91
AC012358.3	1.07752e-29	0.92461	0.376	0.199	3.25573e-25
DIRC3	1.07386e-16	0.923912	0.155	0.069	3.24467e-12
TIMP2	1.89803e-30	0.923703	0.418	0.228	5.73489e-26
PRSS23	1.32356e-29	0.92346	0.756	0.656	3.99914e-25
AC073114.1	9.98219e-24	0.922044	0.277	0.141	3.01612e-19
TFDP2	7.26498e-56	0.921664	0.921	0.873	2.19511e-51
SEC24B-AS1	6.92197e-15	0.920208	0.174	0.087	2.09147e-10
RFTN2	3.6501e-47	0.920072	0.636	0.384	1.10288e-42
KIAA0895L	6.10979e-25	0.919121	0.372	0.212	1.84607e-20
RBPJ	6.04607e-113	0.91897	0.968	0.912	1.82682e-108
AC008115.2	6.74626e-19	0.917861	0.168	0.073	2.03838e-14
RCOR2	3.39921e-29	0.917379	0.438	0.253	1.02707e-24
MEF2D	5.30438e-15	0.915706	0.149	0.069	1.60272e-10
RYR3	5.86699e-16	0.91477	0.188	0.093	1.77271e-11
CDC25B	1.18472e-18	0.913704	0.242	0.127	3.57964e-14
BMPR2	4.12839e-122	0.913425	0.946	0.787	1.24739e-117
ZNF583	5.59241e-21	0.912861	0.283	0.152	1.68975e-16
GRIK4	7.90105e-13	0.91244	0.12	0.054	2.3873e-08
BDH2	1.97197e-29	0.911944	0.465	0.28	5.9583e-25
ZFP90	1.02726e-44	0.910603	0.606	0.359	3.10387e-40
KIF26B	1.65365e-14	0.910001	0.464	0.346	4.99649e-10
CRTC3-AS1	1.21458e-19	0.90991	0.288	0.158	3.66987e-15
ZNF528-AS1	1.39926e-26	0.909421	0.355	0.19	4.22785e-22
LMBRD2	2.32139e-32	0.909047	0.418	0.226	7.01408e-28
MASP1	1.32926e-21	0.909046	0.16	0.063	4.01637e-17
ZNF439	3.97367e-38	0.90654	0.435	0.221	1.20064e-33
AL136169.1	3.84865e-09	0.905932	0.102	0.051	0.000116287
AC022395.1	5.60763e-12	0.905801	0.12	0.057	1.69434e-07
ITGA9	1.02515e-14	0.905191	0.195	0.102	3.09748e-10
AC103876.1	1.2787e-30	0.905172	0.421	0.235	3.8636e-26
PLPPR3	3.02254e-34	0.904522	0.375	0.182	9.1326e-30
DENND4A	6.16437e-41	0.903903	0.606	0.384	1.86257e-36
STX6	3.547e-44	0.903451	0.645	0.42	1.07172e-39
GREB1	1.94237e-96	0.902856	0.958	0.872	5.86888e-92
AL157912.1	1.79224e-14	0.902781	0.13	0.057	5.41524e-10
AC004039.1	5.01496e-23	0.902648	0.24	0.113	1.51527e-18
ZFY-AS1	1.31889e-12	0.90112	0.122	0.056	3.98502e-08
APLP1	1.10375e-27	0.900783	0.474	0.293	3.33499e-23
RTN4	1.02673e-167	0.899535	0.998	0.965	3.10226e-163
SEC31B	9.24265e-23	0.899496	0.272	0.137	2.79267e-18
KIAA1211	2.13948e-139	0.899389	0.987	0.921	6.46445e-135
PLBD2	1.61597e-27	0.897749	0.361	0.192	4.88266e-23
LINC00926	3.60389e-13	0.897157	0.124	0.057	1.08891e-08
CACNB1	8.02722e-11	0.896886	0.114	0.055	2.42542e-06
DIP2B	1.43039e-84	0.896524	0.911	0.754	4.32191e-80
PSD3	2.35436e-89	0.895291	0.982	0.906	7.11371e-85
AC087564.1	3.72988e-29	0.894633	0.401	0.219	1.12698e-24
AC113167.1	1.08628e-20	0.894627	0.289	0.158	3.28219e-16
CASTOR2	3.09579e-35	0.894368	0.478	0.264	9.35394e-31
TRO	3.09635e-28	0.894206	0.357	0.189	9.35562e-24
AC092691.3	5.89298e-14	0.89383	0.134	0.061	1.78056e-09
CRIM1	1.51307e-30	0.893686	0.66	0.49	4.57174e-26
MTMR3	1.21198e-62	0.893193	0.78	0.55	3.66201e-58
ATP1B1	9.65422e-27	0.893192	0.588	0.411	2.91702e-22
PROX1-AS1	4.59122e-25	0.893004	0.232	0.102	1.38724e-20
TRAPPC6B	8.54921e-25	0.891444	0.372	0.211	2.58314e-20
MANEAL	1.00502e-11	0.891432	0.106	0.048	3.03667e-07
MAP4K3-DT	2.63704e-23	0.891145	0.33	0.181	7.96781e-19
AC022146.2	1.88854e-15	0.890477	0.117	0.047	5.70622e-11
ANKRD50	1.06055e-50	0.890404	0.747	0.516	3.20446e-46
AC025159.1	2.06312e-11	0.888874	0.25	0.157	6.23371e-07
HDAC2-AS2	5.75486e-32	0.888438	0.487	0.287	1.73883e-27
NKD1	6.29465e-19	0.887333	0.323	0.184	1.90193e-14
ADAM19	1.91283e-28	0.886468	0.354	0.182	5.7796e-24
PWRN1	4.07861e-30	0.885386	0.429	0.245	1.23235e-25
INSR	1.40004e-39	0.884938	0.374	0.171	4.23023e-35
AL390198.1	2.16179e-22	0.884819	0.239	0.114	6.53186e-18
FSIP2-AS1	9.06374e-19	0.883604	0.482	0.343	2.73861e-14
PTPRS	2.20458e-127	0.883136	0.984	0.879	6.66114e-123
LMNA	5.67319e-57	0.882274	0.743	0.474	1.71415e-52
C9orf153	8.73277e-23	0.879421	0.245	0.117	2.63861e-18
PXK	3.88349e-17	0.878309	0.238	0.128	1.1734e-12
CLRN1	2.36426e-09	0.878279	0.126	0.068	7.14363e-05
VPS13C	6.99183e-78	0.878247	0.924	0.782	2.11258e-73
FLRT3	2.67512e-25	0.877835	0.346	0.187	8.08287e-21
ZNF81	3.73784e-33	0.877768	0.503	0.301	1.12939e-28
ADH4	1.83579e-14	0.87691	0.14	0.065	5.54684e-10
PODN	2.96394e-11	0.876795	0.138	0.071	8.95554e-07
APPL2	3.09862e-51	0.875643	0.682	0.427	9.36247e-47
PTPRN2	8.35156e-97	0.87543	0.947	0.62	2.52342e-92
AP000462.1	3.47783e-14	0.875167	0.228	0.128	1.05082e-09
ZNF821	2.29417e-26	0.874663	0.413	0.239	6.93184e-22
MTHFR	2.99625e-19	0.874478	0.222	0.11	9.05316e-15
CDC42SE1	4.15994e-33	0.874444	0.479	0.273	1.25693e-28
GLDN	2.46833e-18	0.871758	0.286	0.16	7.45807e-14
ATP6V0A1	4.57617e-43	0.871594	0.632	0.387	1.38269e-38
ST3GAL1	3.86538e-09	0.870817	0.171	0.103	0.000116792
AL049646.1	1.39009e-18	0.870474	0.196	0.093	4.20017e-14
CLK1	2.01704e-35	0.870115	0.539	0.326	6.0945e-31
ATRNL1	6.06167e-86	0.869497	0.891	0.545	1.83153e-81
RAPGEF5	2.87221e-23	0.869436	0.469	0.302	8.67839e-19
HBP1	3.36517e-23	0.868782	0.361	0.206	1.01679e-18
NPL	3.68371e-14	0.868279	0.108	0.044	1.11303e-09
LINC02250	4.02686e-10	0.868159	0.153	0.086	1.21672e-05
TMEM178A	2.24468e-26	0.867985	0.334	0.173	6.7823e-22
LINC02253	9.74584e-14	0.867952	0.199	0.108	2.94471e-09
XRN1	1.21091e-68	0.864626	0.852	0.622	3.65877e-64
ARMH1	9.36875e-14	0.864421	0.111	0.047	2.83077e-09
SNX18	7.95248e-15	0.864334	0.249	0.144	2.40284e-10
SWT1	2.09049e-30	0.86083	0.477	0.285	6.31641e-26
TNFAIP8L3	4.24074e-14	0.860027	0.294	0.183	1.28134e-09
NUMBL	2.69213e-13	0.859182	0.17	0.088	8.13428e-09
RALGDS	1.05996e-29	0.858704	0.484	0.294	3.20267e-25
AC073475.1	1.86735e-21	0.858398	0.433	0.275	5.64221e-17
EYA1	3.01665e-22	0.857329	0.61	0.469	9.11481e-18
KLC1	2.42386e-83	0.854343	0.96	0.824	7.32368e-79
AC084198.2	1.12507e-27	0.853888	0.341	0.174	3.39941e-23
MIR181A1HG	5.2094e-56	0.853762	0.764	0.527	1.57402e-51
KCNMB2	1.91019e-16	0.853566	0.315	0.19	5.77162e-12
CHIC2	2.29206e-32	0.852473	0.551	0.351	6.92545e-28
TRIM69	1.64535e-12	0.850865	0.123	0.057	4.97142e-08
FOXP2	2.47866e-34	0.850119	0.503	0.292	7.48926e-30
AC003681.1	1.87151e-23	0.848407	0.279	0.14	5.65477e-19
AC005498.3	5.65972e-11	0.847951	0.108	0.051	1.71009e-06
ALAD	2.74098e-12	0.847789	0.164	0.087	8.28187e-08
AL162431.1	1.34707e-14	0.84653	0.177	0.089	4.07018e-10
PCMTD1	1.39491e-89	0.845667	0.919	0.771	4.21473e-85
KCNIP2	3.72501e-09	0.845156	0.111	0.057	0.000112551
CTIF	1.52688e-44	0.844856	0.768	0.564	4.61348e-40
DUSP16	6.38024e-58	0.844633	0.79	0.566	1.92779e-53
ZNF610	9.2086e-15	0.844444	0.223	0.122	2.78238e-10
TAFA2	1.77306e-19	0.844202	0.435	0.287	5.3573e-15
CLIC2	9.10833e-14	0.843634	0.134	0.062	2.75208e-09
PMEPA1	5.8503e-19	0.842735	0.156	0.065	1.76767e-14
GAU1	2.72286e-11	0.84236	0.136	0.069	8.22711e-07
OSBP2	4.36046e-10	0.842314	0.101	0.048	1.31751e-05
GABBR1	1.4859e-30	0.842236	0.405	0.217	4.48964e-26
PAXBP1-AS1	1.44223e-18	0.841368	0.309	0.177	4.35769e-14
TVP23C	6.07539e-39	0.840822	0.633	0.416	1.83568e-34
ZNF493	8.69817e-42	0.838915	0.62	0.379	2.62815e-37
MKRN3	1.2419e-51	0.837299	0.597	0.33	3.7524e-47
BICD1	4.79089e-88	0.837173	0.943	0.845	1.44757e-83
AL139424.2	6.74549e-10	0.83709	0.107	0.052	2.03815e-05
LRRC8D	7.53122e-83	0.836819	0.94	0.829	2.27556e-78
FAM214B	3.67887e-09	0.835382	0.125	0.067	0.000111157
AC053513.1	1.18571e-36	0.834902	0.564	0.339	3.58263e-32
RRAGB	2.88554e-33	0.834888	0.478	0.268	8.71867e-29
TCF12	1.57969e-252	0.834059	1	1	4.77303e-248
ARFGEF1	4.86589e-72	0.831977	0.887	0.757	1.47023e-67
LINC00882	1.34604e-17	0.830904	0.311	0.182	4.06705e-13
RNF150	5.79218e-64	0.830266	0.844	0.638	1.75011e-59
ZNF254	1.35602e-100	0.829908	0.931	0.769	4.09722e-96
AC110795.1	1.58978e-11	0.829301	0.114	0.053	4.80351e-07
AC069133.1	4.53185e-26	0.829046	0.373	0.204	1.3693e-21
RFX3	4.56106e-150	0.828161	0.999	0.963	1.37812e-145
CDRT4	3.51854e-30	0.827238	0.502	0.305	1.06313e-25
NKAIN3	4.63928e-32	0.826645	0.835	0.755	1.40176e-27
CLIP3	6.96431e-19	0.826631	0.237	0.122	2.10427e-14
ATP2B4	3.51863e-10	0.826581	0.499	0.422	1.06315e-05
LZTS3	4.16072e-10	0.826253	0.123	0.063	1.25716e-05
PALM	1.94812e-19	0.824917	0.28	0.152	5.88624e-15
BEND7	8.03503e-28	0.824872	0.374	0.2	2.42778e-23
RICTOR	1.09933e-52	0.824674	0.781	0.563	3.32164e-48
TMCC2	7.73873e-08	0.824247	0.106	0.057	0.00233826
ZER1	1.03005e-16	0.823231	0.241	0.131	3.11229e-12
SPTBN2	4.23558e-25	0.822968	0.405	0.235	1.27978e-20
FNBP1L	8.27245e-119	0.82227	0.983	0.931	2.49952e-114
EPC1	2.22335e-93	0.821492	0.932	0.811	6.71785e-89
AAK1	3.4073e-73	0.820312	0.881	0.683	1.02952e-68
TPT1-AS1	3.77097e-50	0.819581	0.75	0.515	1.1394e-45
TMEFF1	2.82406e-88	0.819256	0.943	0.846	8.5329e-84
TBC1D9	1.65671e-44	0.819213	0.676	0.442	5.00575e-40
UBE2L6	4.15287e-21	0.819116	0.345	0.199	1.25479e-16
USH2A	1.36182e-08	0.818031	0.115	0.06	0.000411474
CACFD1	1.66611e-09	0.81766	0.144	0.08	5.03414e-05
ZNF280D	4.45482e-26	0.816629	0.461	0.279	1.34602e-21
ZKSCAN7	4.93146e-13	0.816408	0.137	0.065	1.49004e-08
NSD1	2.87086e-20	0.816352	0.21	0.098	8.67429e-16
AC104117.3	5.24912e-12	0.814917	0.109	0.049	1.58602e-07
PIK3C3	1.44698e-55	0.814305	0.805	0.591	4.37205e-51
GABRB3	2.15254e-42	0.813757	0.811	0.641	6.50391e-38
LINC01618	2.86221e-08	0.813619	0.133	0.076	0.000864817
SH3BP2	6.95448e-14	0.813394	0.171	0.087	2.1013e-09
LMBRD1	3.30192e-33	0.812525	0.572	0.364	9.97674e-29
ASTN1	1.00637e-36	0.812488	0.612	0.402	3.04074e-32
ATP9A	7.23486e-63	0.812363	0.81	0.566	2.18601e-58
WSB1	3.24709e-127	0.812124	0.984	0.857	9.81109e-123
SLC24A5	3.21839e-13	0.811638	0.171	0.089	9.72435e-09
HDAC10	7.46863e-12	0.810729	0.13	0.063	2.25665e-07
OMG	9.96618e-21	0.809913	0.3	0.163	3.01128e-16
PDE10A	9.00685e-39	0.80946	0.316	0.133	2.72142e-34
ZNF713	1.36439e-23	0.80824	0.387	0.224	4.12251e-19
NEK10	7.91864e-19	0.808003	0.323	0.188	2.39262e-14
GLIPR1L1	3.12905e-14	0.8067	0.158	0.076	9.45444e-10
PTPRD	1.73802e-133	0.804426	0.996	0.979	5.25142e-129
CACNB3	2.99725e-15	0.80377	0.183	0.092	9.0562e-11
CLVS2	5.79606e-18	0.803253	0.457	0.308	1.75128e-13
OPHN1	1.56957e-30	0.80286	0.598	0.404	4.74244e-26
C14orf132	1.75958e-31	0.802841	0.532	0.32	5.31657e-27
CRMP1	3.01262e-51	0.802297	0.867	0.697	9.10263e-47
EPG5	3.61099e-38	0.802134	0.616	0.389	1.09106e-33
HCG17	1.0099e-53	0.801552	0.727	0.488	3.0514e-49
FGD4	8.77108e-54	0.801459	0.949	0.882	2.65018e-49
GDAP2	8.55799e-36	0.801129	0.646	0.435	2.5858e-31
FBXL14	6.51126e-31	0.801034	0.49	0.286	1.96738e-26
DIP2C	6.09052e-100	0.800679	0.985	0.908	1.84025e-95
PTCHD4	8.14085e-37	0.799331	0.722	0.611	2.45976e-32
MAPK8	9.33009e-91	0.798866	0.952	0.819	2.81909e-86
AL049840.2	1.91835e-11	0.798787	0.132	0.066	5.7963e-07
ARHGEF7	6.37462e-72	0.79846	0.901	0.743	1.92609e-67
ARL15	3.79572e-74	0.797864	0.919	0.806	1.14688e-69
KDM5B	1.54988e-104	0.797834	0.973	0.832	4.68297e-100
AP001267.3	6.09802e-13	0.795809	0.146	0.071	1.84252e-08
BCOR	1.6092e-28	0.794696	0.528	0.339	4.8622e-24
UBL3	6.64614e-48	0.794259	0.812	0.62	2.00813e-43
ARHGEF9	1.21211e-38	0.7941	0.651	0.437	3.66239e-34
AC021086.1	1.91549e-17	0.793739	0.289	0.165	5.78765e-13
COLQ	2.40098e-13	0.793561	0.179	0.094	7.25457e-09
TMEM132A	9.19066e-25	0.791234	0.517	0.338	2.77696e-20
GDI1	1.47275e-30	0.79099	0.616	0.419	4.4499e-26
GALNT8	2.19111e-33	0.789559	0.615	0.413	6.62045e-29
AC109466.1	1.49779e-46	0.788944	0.895	0.832	4.52556e-42
FOXO3	3.19989e-25	0.788495	0.569	0.401	9.66848e-21
AC027698.1	2.71175e-09	0.787927	0.117	0.061	8.19356e-05
LINC01934	4.01414e-12	0.787844	0.147	0.075	1.21287e-07
PHF21A	1.15239e-87	0.787619	0.94	0.776	3.48196e-83
INPP4B	1.11912e-08	0.787553	0.149	0.086	0.000338142
MINDY2	1.47944e-25	0.78728	0.439	0.264	4.47014e-21
COL6A1	3.54454e-31	0.787055	0.505	0.301	1.07098e-26
SGCB	3.88175e-27	0.786981	0.551	0.35	1.17287e-22
IGSF6	6.89695e-09	0.785716	0.116	0.061	0.000208391
TMEM59	1.73448e-34	0.784683	0.595	0.384	5.24073e-30
RMST	1.38336e-87	0.784633	0.995	0.976	4.17982e-83
LINC00645	1.16678e-22	0.784377	0.367	0.209	3.52544e-18
VAX2	6.44137e-21	0.784014	0.376	0.225	1.94626e-16
ACER2	1.39278e-17	0.783154	0.28	0.157	4.20829e-13
WDR66	6.43358e-10	0.782537	0.131	0.069	1.94391e-05
RBFOX2	1.79799e-124	0.782407	0.99	0.945	5.43262e-120
LINC01289	2.25622e-25	0.782324	0.398	0.223	6.81715e-21
C18orf32	4.93347e-28	0.782196	0.601	0.405	1.49065e-23
AL117381.1	9.44143e-08	0.781381	0.108	0.059	0.00285273
ZNF708	1.1985e-47	0.78138	0.777	0.579	3.62126e-43
PPP1R21	3.41946e-32	0.777458	0.588	0.391	1.03319e-27
ADAM12	1.27982e-10	0.777214	0.158	0.086	3.86698e-06
NTN4	9.53642e-27	0.777174	0.438	0.258	2.88143e-22
STK10	3.14422e-18	0.777042	0.302	0.172	9.50025e-14
FIG4	1.43478e-28	0.776757	0.464	0.274	4.33519e-24
AL139106.1	7.92249e-12	0.776713	0.146	0.074	2.39378e-07
C4orf33	6.00494e-14	0.776622	0.174	0.088	1.81439e-09
RAB6A	3.3891e-59	0.776359	0.833	0.638	1.02402e-54
PI4KA	2.14347e-40	0.775874	0.686	0.475	6.47649e-36
AMN1	8.2147e-22	0.775709	0.311	0.168	2.48207e-17
NAV1	2.21945e-54	0.775668	0.913	0.805	6.70606e-50
LINC01362	6.14964e-20	0.775535	0.434	0.282	1.85811e-15
CDC14B	1.18901e-54	0.775152	0.811	0.586	3.59258e-50
RASSF4	8.30567e-11	0.775003	0.191	0.112	2.50956e-06
TNFAIP1	5.13245e-13	0.774893	0.254	0.155	1.55077e-08
FSIP2	2.29703e-10	0.774509	0.415	0.318	6.94049e-06
RHOBTB3	1.69854e-52	0.770181	0.835	0.625	5.13214e-48
RUNX1T1	4.15623e-56	0.769858	0.91	0.776	1.2558e-51
DECR1	4.25743e-31	0.769053	0.588	0.381	1.28638e-26
CRIP2	1.25378e-10	0.768372	0.181	0.105	3.78829e-06
LANCL1-AS1	1.23454e-13	0.767611	0.215	0.12	3.73018e-09
AC087490.1	1.46079e-32	0.767366	0.472	0.273	4.41379e-28
ALOX12-AS1	1.44585e-22	0.766694	0.315	0.17	4.36863e-18
KCNMB4	4.79134e-26	0.766331	0.454	0.272	1.4477e-21
GLCE	8.32828e-16	0.766303	0.357	0.227	2.51639e-11
SH3BGRL3	4.94096e-11	0.766296	0.359	0.256	1.49291e-06
ZNF540	1.45597e-10	0.7649	0.155	0.085	4.3992e-06
MOSPD1	6.83137e-19	0.764173	0.277	0.151	2.0641e-14
DDR1	4.9831e-35	0.764052	0.642	0.429	1.50564e-30
TTYH2	8.99025e-15	0.762761	0.227	0.125	2.7164e-10
ZNF423	1.11442e-75	0.762497	0.934	0.784	3.36723e-71
SOS2	1.68141e-46	0.762315	0.777	0.56	5.08039e-42
TMLHE	2.75989e-37	0.762216	0.623	0.4	8.339e-33
UPRT	1.40876e-18	0.762125	0.267	0.144	4.25656e-14
CCNT2-AS1	1.31076e-16	0.761963	0.249	0.135	3.96045e-12
CDH10	1.73785e-23	0.761931	0.504	0.337	5.25091e-19
CLEC16A	4.74854e-41	0.761924	0.715	0.49	1.43477e-36
GRHL1	1.88135e-11	0.761093	0.161	0.085	5.68448e-07
AC015878.1	6.84896e-32	0.760904	0.55	0.337	2.06941e-27
ADGRL3	2.79348e-126	0.760484	1	0.997	8.44051e-122
TMEM175	3.35021e-08	0.760089	0.116	0.063	0.00101227
EXOC1	2.53772e-51	0.759639	0.785	0.541	7.66773e-47
DCLK2	1.81612e-54	0.75853	0.897	0.724	5.48739e-50
PNPLA8	5.16804e-27	0.758366	0.537	0.347	1.56152e-22
RARA	5.61891e-11	0.757806	0.163	0.089	1.69775e-06
AP000866.1	4.8571e-10	0.756891	0.105	0.05	1.46757e-05
MIB1	7.94726e-93	0.756107	0.981	0.932	2.40127e-88
IER2	5.48628e-14	0.755458	0.253	0.148	1.65768e-09
LINC01798	8.82684e-21	0.754609	0.479	0.32	2.66703e-16
FGD6	9.2061e-31	0.754538	0.744	0.569	2.78162e-26
AC079760.1	1.96539e-07	0.754143	0.129	0.075	0.00593842
AP002026.1	1.23099e-33	0.753812	0.64	0.433	3.71945e-29
ZNF552	7.83028e-13	0.753251	0.19	0.103	2.36592e-08
LINC01470	2.82108e-16	0.753027	0.115	0.045	8.5239e-12
LINC02803	1.81944e-15	0.752871	0.236	0.129	5.49745e-11
FAXC	6.77165e-23	0.751008	0.467	0.296	2.04605e-18
LINC01089	6.21895e-16	0.750801	0.213	0.111	1.87906e-11
INPP5F	2.4847e-30	0.750759	0.605	0.409	7.50753e-26
HECW2	1.33139e-25	0.750543	0.526	0.341	4.02281e-21
MORC2-AS1	2.54236e-11	0.750137	0.132	0.066	7.68175e-07
PWRN4	1.91516e-30	0.749989	0.489	0.295	5.78664e-26
CABLES1	1.06499e-14	0.749898	0.308	0.187	3.21787e-10
FBXO11	1.97715e-102	0.749801	0.972	0.881	5.97397e-98
ATAT1	3.02801e-22	0.749538	0.419	0.255	9.14914e-18
AL442067.3	1.96515e-16	0.749073	0.195	0.097	5.93771e-12
HDAC5	1.22908e-18	0.746914	0.248	0.128	3.71367e-14
AC004540.1	3.04525e-24	0.74672	0.536	0.37	9.20123e-20
MN1	2.13279e-27	0.7462	0.559	0.366	6.44422e-23
LIPG	5.1261e-11	0.74565	0.438	0.322	1.54885e-06
ZBTB41	5.92706e-28	0.744628	0.556	0.363	1.79086e-23
TMEM260	3.448e-37	0.744341	0.667	0.444	1.04181e-32
ZSCAN26	8.80482e-19	0.744209	0.292	0.161	2.66038e-14
AC026471.4	3.67256e-09	0.744169	0.103	0.051	0.000110966
PRPF18	1.3437e-22	0.743493	0.442	0.274	4.05998e-18
CD37	4.9661e-08	0.742223	0.159	0.097	0.00150051
MTMR6	1.05439e-18	0.742005	0.46	0.311	3.18584e-14
TLE1	2.19288e-28	0.741942	0.68	0.498	6.62578e-24
SLC25A42	2.75011e-15	0.741803	0.2	0.103	8.30946e-11
UTY	7.36979e-76	0.739897	0.934	0.62	2.22678e-71
BCL11A	3.31188e-11	0.739783	0.243	0.15	1.00069e-06
NBR1	1.20662e-15	0.739663	0.319	0.194	3.6458e-11
ZSWIM5	5.09102e-51	0.73955	0.749	0.518	1.53825e-46
MINDY1	7.34064e-09	0.738332	0.126	0.069	0.000221797
KLF13	4.65414e-25	0.738263	0.538	0.358	1.40625e-20
EVI2B	3.73376e-11	0.737826	0.149	0.078	1.12815e-06
HUNK	5.17123e-28	0.737723	0.465	0.268	1.56249e-23
CCDC186	5.16874e-15	0.737643	0.287	0.172	1.56173e-10
PURG	5.91963e-38	0.737079	0.657	0.442	1.78862e-33
NCKAP5L	3.66297e-19	0.737057	0.308	0.175	1.10677e-14
AC004540.2	5.32553e-10	0.73671	0.126	0.066	1.60911e-05
CYB561D1	3.61998e-10	0.736601	0.118	0.059	1.09378e-05
SYT14	4.25779e-28	0.736312	0.684	0.516	1.28649e-23
ZNF71	5.6775e-21	0.73534	0.398	0.239	1.71546e-16
AC007364.1	8.32607e-11	0.735231	0.22	0.135	2.51572e-06
ZNF345	4.12896e-26	0.735148	0.484	0.303	1.24756e-21
TRIM23	2.05774e-20	0.734876	0.389	0.236	6.21746e-16
AGO1	6.38002e-28	0.734256	0.736	0.562	1.92772e-23
NECAP1	2.83468e-12	0.73366	0.195	0.109	8.56497e-08
CACNG4	1.67922e-26	0.733447	0.474	0.286	5.07377e-22
SULF2	1.16201e-18	0.733391	0.304	0.172	3.51101e-14
PCCA	6.29014e-107	0.73329	0.979	0.904	1.90057e-102
ZDHHC15	7.07168e-25	0.733135	0.4	0.224	2.13671e-20
USP35	1.12032e-11	0.733012	0.141	0.072	3.38505e-07
PECR	3.22211e-15	0.732795	0.36	0.233	9.73561e-11
ZNF451-AS1	9.94484e-23	0.732342	0.407	0.245	3.00483e-18
IGSF9B	1.60186e-12	0.731338	0.204	0.114	4.84003e-08
AL031428.1	8.07154e-35	0.73058	0.652	0.438	2.43882e-30
USP20	9.74712e-20	0.730454	0.271	0.142	2.94509e-15
RERE	2.37203e-212	0.728981	1	0.999	7.16709e-208
AC012291.3	2.0751e-12	0.728394	0.149	0.074	6.26993e-08
BMERB1	8.3179e-42	0.727615	0.745	0.548	2.51325e-37
AC009690.2	2.34394e-12	0.727481	0.155	0.08	7.08222e-08
AC018462.1	6.13931e-11	0.72668	0.182	0.104	1.85499e-06
STX12	2.13562e-22	0.72659	0.432	0.266	6.45277e-18
SHF	6.67632e-19	0.725933	0.332	0.195	2.01725e-14
MEAK7	2.46231e-19	0.725756	0.325	0.185	7.43988e-15
SERINC3	1.27884e-23	0.725379	0.431	0.255	3.86402e-19
AC025164.1	9.76249e-15	0.725232	0.195	0.101	2.94974e-10
ARIH1	1.3284e-94	0.72502	0.959	0.876	4.01377e-90
SNAPC3	2.76935e-42	0.724636	0.755	0.549	8.3676e-38
CEMIP2	6.18472e-71	0.724438	0.956	0.914	1.86871e-66
ZNF25	5.83563e-18	0.724337	0.283	0.157	1.76324e-13
GPR173	4.97879e-38	0.724116	0.703	0.51	1.50434e-33
ABCB9	1.30303e-13	0.723484	0.153	0.075	3.9371e-09
STMN1	2.81794e-41	0.723395	0.962	0.886	8.51441e-37
MIR181A2HG	3.07689e-29	0.721983	0.593	0.397	9.29683e-25
TMEM25	3.09836e-14	0.720992	0.191	0.099	9.36168e-10
AC108519.1	2.05759e-20	0.720702	0.353	0.205	6.21702e-16
AC023389.1	2.04788e-11	0.720335	0.137	0.069	6.18767e-07
MARF1	8.40332e-24	0.719669	0.48	0.305	2.53906e-19
PCDH17	2.11149e-27	0.719255	0.745	0.645	6.37987e-23
TET3	2.31196e-51	0.719244	0.84	0.675	6.98558e-47
KMT2C	1.35277e-126	0.717862	0.995	0.94	4.08741e-122
KRBOX4	2.16992e-17	0.717727	0.309	0.18	6.55641e-13
LINC02241	2.32801e-10	0.717486	0.114	0.055	7.0341e-06
WIPI1	2.8137e-07	0.716765	0.143	0.087	0.00850161
SCGB2B2	3.15946e-17	0.716699	0.25	0.134	9.54631e-13
TMEM200C	2.1505e-13	0.716649	0.245	0.144	6.49774e-09
ACYP2	2.4246e-30	0.716063	0.636	0.445	7.32594e-26
SPRED1	1.83577e-19	0.715882	0.804	0.814	5.54679e-15
TBL1XR1	4.63259e-96	0.715446	0.985	0.963	1.39974e-91
AL592183.1	6.33795e-22	0.715382	0.4	0.238	1.91501e-17
AC022816.1	3.81312e-07	0.714943	0.1	0.054	0.0115213
MEIS1	7.6399e-121	0.714203	0.992	0.971	2.3084e-116
TRIP4	1.90243e-21	0.712563	0.427	0.263	5.74819e-17
JAM3	5.23871e-51	0.712476	0.893	0.77	1.58288e-46
CHFR	6.90807e-22	0.712069	0.452	0.284	2.08727e-17
JMY	6.6723e-19	0.711816	0.385	0.238	2.01603e-14
MIR34AHG	4.6293e-19	0.711464	0.267	0.141	1.39874e-14
CAMKV	3.87432e-13	0.711071	0.237	0.137	1.17063e-08
KIAA2026	8.56881e-39	0.710812	0.741	0.553	2.58907e-34
CTTNBP2NL	1.25649e-36	0.710155	0.737	0.543	3.7965e-32
EPHB1	2.07409e-40	0.709925	0.921	0.896	6.26687e-36
LRRN1	1.19778e-53	0.709434	0.984	0.95	3.6191e-49
AKAP9	1.29846e-77	0.70908	0.961	0.872	3.92329e-73
TMSB15B-AS1	6.63137e-15	0.708915	0.23	0.127	2.00367e-10
PCBP3	1.97711e-16	0.707528	0.189	0.092	5.97384e-12
PRDM11	4.58127e-13	0.707091	0.182	0.097	1.38423e-08
UNC13B	1.02126e-32	0.706494	0.702	0.533	3.08573e-28
LRRC4B	2.27459e-22	0.706097	0.338	0.183	6.87267e-18
AC009505.1	3.09397e-11	0.705578	0.183	0.103	9.34844e-07
ZNF548	7.07055e-16	0.70467	0.213	0.111	2.13637e-11
PYROXD1	1.60193e-12	0.704276	0.257	0.157	4.84025e-08
HOMER3	5.19405e-18	0.704065	0.325	0.191	1.56938e-13
MEGF6	1.02298e-12	0.703593	0.126	0.058	3.09094e-08
ERCC6	1.38214e-18	0.703547	0.374	0.229	4.17615e-14
CRABP2	1.31721e-14	0.703053	0.429	0.288	3.97994e-10
ST8SIA2	1.44096e-38	0.703034	0.781	0.571	4.35386e-34
PIP4P2	6.2772e-17	0.702917	0.386	0.25	1.89665e-12
PARP11	1.505e-36	0.702879	0.69	0.471	4.54736e-32
RUFY3	2.1164e-64	0.702856	0.895	0.779	6.39471e-60
AC011933.4	4.76214e-12	0.702482	0.161	0.084	1.43888e-07
LINC01414	7.59878e-69	0.701736	0.997	0.993	2.29597e-64
ZDHHC11	1.5115e-13	0.70162	0.161	0.08	4.567e-09
MROH1	3.02763e-09	0.700541	0.108	0.054	9.14798e-05
AFF4	6.60876e-89	0.699379	0.96	0.836	1.99684e-84
LRP12	8.90835e-51	0.699044	0.848	0.664	2.69166e-46
ZNF431	4.31146e-46	0.698867	0.806	0.613	1.30271e-41
FAM13C	4.07422e-26	0.698645	0.525	0.341	1.23103e-21
AL683813.1	2.68559e-20	0.697768	0.314	0.174	8.11452e-16
BTBD10	1.56043e-32	0.697093	0.678	0.488	4.71483e-28
EFNB3	6.39507e-12	0.696845	0.222	0.131	1.93227e-07
AUTS2	3.9302e-180	0.69521	1	1	1.18751e-175
ABCA5	1.24154e-13	0.69508	0.14	0.066	3.7513e-09
FAM66D	6.56553e-14	0.694991	0.133	0.06	1.98378e-09
ZFHX4-AS1	5.08167e-32	0.694868	0.576	0.359	1.53543e-27
USF1	3.90511e-09	0.694608	0.166	0.098	0.000117993
CUEDC1	2.23861e-18	0.69458	0.421	0.27	6.76397e-14
DGCR9	4.10478e-19	0.694455	0.333	0.192	1.24026e-14
THAP2	2.27471e-14	0.694396	0.301	0.184	6.87302e-10
SNN	4.73173e-14	0.69346	0.375	0.25	1.42969e-09
ZNF91	2.28231e-67	0.693266	0.935	0.803	6.896e-63
ELF2	2.04671e-63	0.693113	0.908	0.762	6.18413e-59
ZFP37	2.20434e-12	0.69308	0.211	0.121	6.66042e-08
STXBP5	8.38366e-29	0.692336	0.816	0.706	2.53312e-24
ABAT	1.37011e-53	0.691868	0.761	0.466	4.1398e-49
ATAD2B	2.84278e-74	0.690639	0.955	0.835	8.58945e-70
ZZEF1	2.38851e-26	0.690404	0.596	0.401	7.21689e-22
SUCO	5.88784e-37	0.690021	0.857	0.723	1.77901e-32
MGST2	1.36185e-14	0.689289	0.234	0.13	4.11482e-10
CDC42EP4	1.6849e-19	0.688683	0.403	0.253	5.09092e-15
C8orf31	7.50288e-09	0.688315	0.119	0.063	0.0002267
LMF1	5.49228e-13	0.687693	0.173	0.089	1.65949e-08
PLCD1	5.10092e-13	0.687681	0.229	0.132	1.54124e-08
AC116049.2	8.26687e-13	0.686543	0.613	0.614	2.49783e-08
ROBO1	3.79382e-52	0.686067	0.982	0.975	1.1463e-47
SARM1	1.45189e-24	0.685945	0.527	0.349	4.3869e-20
ZNF471	2.64894e-18	0.685502	0.232	0.117	8.00376e-14
AC073878.1	4.88063e-10	0.685339	0.134	0.07	1.47468e-05
SPAST	1.48619e-31	0.684928	0.753	0.577	4.49053e-27
AP001767.3	8.70759e-12	0.684216	0.189	0.105	2.631e-07
PCDH19	1.32377e-22	0.683889	0.633	0.454	3.99977e-18
FCHO1	4.30033e-09	0.683707	0.135	0.074	0.000129934
CELF2-AS2	2.77931e-14	0.682972	0.241	0.138	8.3977e-10
RANBP10	4.14482e-27	0.682306	0.591	0.395	1.25236e-22
CTNND1	4.85847e-60	0.682227	0.9	0.747	1.46799e-55
FAM66C	2.84668e-16	0.682145	0.247	0.133	8.60124e-12
GCNT2	2.84235e-17	0.682018	0.341	0.205	8.58817e-13
CDK17	5.51838e-48	0.681723	0.779	0.56	1.66738e-43
CYYR1-AS1	1.1959e-19	0.681699	0.361	0.211	3.61342e-15
ANKRD7	1.76114e-07	0.681406	0.143	0.085	0.00532128
PURPL	3.26249e-50	0.68077	0.904	0.858	9.8576e-46
RNF146	8.0651e-31	0.680507	0.68	0.479	2.43687e-26
TNNI3K	3.9506e-14	0.679621	0.173	0.086	1.19367e-09
CHMP1B	2.82651e-14	0.678663	0.326	0.211	8.54029e-10
POU5F2	3.11342e-09	0.677996	0.116	0.06	9.4072e-05
ZBTB16	1.0833e-59	0.677947	0.95	0.815	3.27318e-55
PCDHB5	2.78161e-18	0.677427	0.312	0.178	8.40462e-14
CAPS2	7.75037e-30	0.676984	0.491	0.289	2.34177e-25
TMEM9B-AS1	8.71929e-12	0.676548	0.13	0.063	2.63453e-07
TBC1D19	2.22467e-28	0.676119	0.674	0.503	6.72183e-24
CLASP2	1.61608e-47	0.675856	0.924	0.886	4.883e-43
NBEA	4.69157e-78	0.675853	0.975	0.926	1.41756e-73
KCNN3	2.20136e-21	0.67564	0.282	0.146	6.65141e-17
SECISBP2L	1.71793e-34	0.675567	0.716	0.526	5.19073e-30
C1orf50	3.54108e-13	0.674997	0.259	0.157	1.06994e-08
OSER1	1.69125e-14	0.674086	0.319	0.2	5.11012e-10
ULK1	3.57396e-21	0.673512	0.37	0.215	1.07987e-16
LACTB	4.70494e-16	0.673101	0.251	0.139	1.4216e-11
FAM126B	2.87758e-28	0.672804	0.601	0.404	8.69459e-24
PPM1L	2.8925e-67	0.6718	0.971	0.918	8.7397e-63
BBS9	1.88562e-54	0.671706	0.855	0.662	5.69741e-50
AC008124.1	1.05818e-12	0.671515	0.222	0.127	3.1973e-08
FRYL	3.50568e-88	0.670475	0.981	0.93	1.05924e-83
EVL	2.08999e-58	0.669149	0.91	0.766	6.31492e-54
CRADD	4.74454e-25	0.668221	0.623	0.461	1.43356e-20
LINC02315	1.1549e-07	0.667511	0.682	0.683	0.00348953
FMNL2	2.37584e-100	0.667126	0.996	0.978	7.1786e-96
MACF1	1.03828e-123	0.66676	0.998	0.977	3.13717e-119
ZSWIM6	1.15438e-91	0.6662	0.998	0.963	3.48795e-87
ZMAT4	5.7649e-22	0.665387	0.483	0.312	1.74187e-17
BACH2	1.35531e-35	0.663952	0.872	0.828	4.09506e-31
NDUFV2-AS1	3.063e-10	0.663933	0.16	0.088	9.25485e-06
VGLL4	4.3968e-37	0.663424	0.817	0.663	1.32849e-32
FOLH1	2.32208e-38	0.663282	0.441	0.221	7.01615e-34
FAM160B1	7.96359e-19	0.662529	0.428	0.272	2.4062e-14
PAX7	1.94517e-17	0.660942	0.26	0.139	5.87734e-13
BCL7A	3.83443e-28	0.660936	0.699	0.516	1.15857e-23
LRCH4	9.61411e-08	0.660886	0.13	0.075	0.0029049
NT5C2	3.81946e-33	0.66062	0.728	0.54	1.15405e-28
VEZT	7.23504e-65	0.660129	0.937	0.801	2.18607e-60
LPAR2	1.74667e-12	0.659662	0.284	0.179	5.27755e-08
PBLD	3.30534e-07	0.65947	0.114	0.064	0.00998707
NDUFA6-DT	6.65915e-09	0.657929	0.166	0.098	0.000201206
FAM174A	1.66832e-17	0.657709	0.222	0.112	5.04082e-13
TBCK	3.54706e-67	0.656862	0.952	0.866	1.07174e-62
KLHL20	4.63115e-24	0.656808	0.605	0.428	1.3993e-19
TUT7	1.48702e-22	0.656785	0.577	0.407	4.49304e-18
DENND1B	5.04966e-25	0.656556	0.392	0.219	1.52576e-20
SPSB3	6.03922e-08	0.656021	0.135	0.078	0.00182475
AC027682.4	1.53164e-08	0.655526	0.14	0.08	0.000462785
ZNF316	3.58052e-16	0.655347	0.253	0.137	1.08185e-11
KDM4B	1.10936e-35	0.65475	0.761	0.563	3.35194e-31
CSRNP2	4.1921e-21	0.654407	0.374	0.216	1.26664e-16
AL359706.1	8.64406e-12	0.653945	0.213	0.123	2.6118e-07
CNIH3	9.26707e-20	0.653733	0.367	0.215	2.80005e-15
MYO9B	1.52768e-27	0.653303	0.689	0.491	4.61588e-23
KIF1B	4.69766e-122	0.652471	0.998	0.972	1.4194e-117
ZNF382	4.97142e-12	0.651919	0.214	0.123	1.50211e-07
ZNF606	7.79615e-14	0.651682	0.334	0.216	2.35561e-09
DCAF5	1.08417e-43	0.651317	0.779	0.582	3.27581e-39
BTG3-AS1	1.24586e-08	0.651314	0.138	0.078	0.000376436
TNFSF13B	2.42895e-09	0.650765	0.145	0.081	7.33907e-05
KLHL13	7.64522e-21	0.650116	0.713	0.597	2.31e-16
FBXO25	1.15558e-15	0.650006	0.282	0.164	3.49159e-11
APC	1.62503e-63	0.649921	0.939	0.841	4.91004e-59
CAVIN4	2.99311e-22	0.649871	0.461	0.286	9.04368e-18
RIMS2	2.1218e-32	0.649584	0.853	0.816	6.41102e-28
FBXL19-AS1	6.37965e-08	0.649352	0.116	0.064	0.00192761
MTCP1	1.69685e-11	0.649135	0.239	0.146	5.12704e-07
AC013640.1	6.24967e-08	0.649056	0.109	0.059	0.00188834
CREBL2	6.2931e-14	0.648978	0.243	0.139	1.90146e-09
STK38	1.07111e-30	0.64896	0.692	0.506	3.23637e-26
GRK3	1.43106e-36	0.64853	0.819	0.669	4.32396e-32
AP002784.1	5.13882e-10	0.647864	0.211	0.129	1.5527e-05
MADD	6.91459e-15	0.647758	0.323	0.198	2.08924e-10
CECR2	7.21801e-66	0.647117	0.952	0.887	2.18092e-61
KLHL7	5.52526e-39	0.646905	0.817	0.649	1.66946e-34
UBAP1L	1.37769e-11	0.645274	0.217	0.127	4.1627e-07
ADAMTS7	6.10223e-22	0.645106	0.486	0.309	1.84379e-17
WBP2	1.48131e-07	0.644261	0.163	0.102	0.00447578
ASPHD2	9.17236e-07	0.644141	0.122	0.073	0.0277143
AC008269.1	2.36575e-18	0.642288	0.34	0.2	7.14811e-14
AC007785.1	8.91524e-10	0.642097	0.161	0.09	2.69374e-05
BACE1	1.21472e-15	0.641986	0.325	0.197	3.67027e-11
ATP6AP1L	2.80513e-14	0.639556	0.338	0.214	8.47571e-10
BPNT1	3.24494e-10	0.639554	0.237	0.149	9.80459e-06
AC022137.4	2.89451e-09	0.639168	0.143	0.079	8.74578e-05
AC079465.1	9.87881e-13	0.639103	0.22	0.125	2.98488e-08
LCA5	1.01752e-15	0.638242	0.319	0.192	3.07443e-11
SPDYA	6.71751e-13	0.637338	0.241	0.141	2.02969e-08
AC011450.1	1.09266e-07	0.63717	0.137	0.081	0.00330147
KANSL1L	2.04337e-35	0.6359	0.795	0.621	6.17405e-31
[truncated: 1,158 more rows]

## Sheet: Cluster 5
	p_val	avg_log2FC	pct.1	pct.2	p_val_adj
[truncated: 502 more rows]

## Sheet: Cluster 6
	p_val	avg_log2FC	pct.1	pct.2	p_val_adj
[truncated: 2,181 more rows]

[truncated: 1 more sheets: Cluster 8]
