# Supplementary material for: Integrated omics reveals disease-associated radial glia-like cells with epigenetically dysregulated interferon response in multiple sclerosis
Source: Neuron. Author manuscript; Available in PMC 2026 Jan 26. (PMC12834227; doi:10.1016/j.neuron.2025.09.022)
Supplement: Table S6 [file NIHMS2136570-supplement-Table_S6.xlsx]

## Sheet: Module gene lists
Module 10		Module 3		Module 7
CENPF		HSP90B1		SAR1A
UBE2S		KPNB1		ISG15
HMGB2		CRABP1		B4GALT5
KPNA2		PAICS		KIAA1217
ARL6IP1		PDIA6		IFITM3
CKS1B		SRRM1		TRPC4
TUBB4B		CALR		FGF2
TOP2A		CMSS1		B2M
CKS2		PARP1		ZC3HAV1
BIRC5		EIF2S2		WARS
MKI67		EIF5B		FN1
PTTG1		PEG10		HDAC2-AS2
TPX2		PDIA3		DDX58
CCNB1		HSPA5		ZNFX1
NUSAP1		CYCS		IFIT1
MAD2L1		NOP56		ANGPT2
ASPM		MGST1		HERC5
H2AFX		TCP1		ARHGAP26
CKAP2		TXNL4A		P2RY14
ECT2		PSAT1		RYR2
UBE2C		DDX21		IFI6
MIS18BP1		ATP1B3		PRKCQ
DLGAP5		TPM1		SULF1
KIF20B		HSPH1		HIP1R
KIF11		CACYBP		CSAG1
DEPDC1B		HSPA9		IFIT2
NCAPG		NOP58		IFIT3
CDC20		HSPA4		KLHL4
KIF15		FABP5		CDKN2A
CCNA2		SSRP1		SAMHD1
BUB1B		MYC		KCNN1
CENPW		IARS		IFI44
KIF4A		STIP1		IFIH1
CCDC18		TXNRD1		NR3C1
PRC1		KNOP1		FZD4
CDK1		NARS		PARP14
PARPBP		RUVBL1		AC004830.2
CIP2A		CEBPZ		OASL
TACC3		EIF4EBP1		ANKRD33B
AURKB		GNL3		GRAMD1B
RTKN2		NAE1		CACNA1C
SPC25		DENR		AL157871.4
SGO2		PGAM1		AC097518.2
CIT		MRPL12		SEMA3D
HMMR		LYPLA1		DDX60
BUB1		TOMM40		PAOX
GTSE1		SNHG3		CALY
SGO1		YBX3		NRG2
NUF2		RRP1B		LRRC4C
KNL1		EPRS		SLC2A12
AURKA		GTF3A		BST2
ANLN		EIF4G1		FRRS1L
KIF14		SSU72		PIK3AP1
CDCA8		TFAM		HERC6
NDC80		PPID		APOL2
PLK1		MRPS15		GPRIN3
PBK		UCHL1		C11orf96
PIMREG		FASN		TRANK1
CDCA2		C20orf27		PLXNA4
NCAPH		AP1S2		RANBP3L
FOXM1		PPAT		HTATIP2
ARHGAP11B		DCUN1D5		RTL9
KIF18B		COA4		PLD5
KIFC1		GTPBP4		AC004704.1
KIF23		CDC37		DDX60L
SKA3		POLR2E		IGFBP6
HJURP		GPATCH4		SP110
SHCBP1		GART		RHEBL1
NEIL3		FAM136A		PRR15
		CNIH4		ACOXL
		PTBP1		BAIAP2L2
		NRG1		CD82
		TUBB2A		USP18
		AHSA1		RSPO2
		DKC1		CALB1
		GARS		MAP1LC3C
		MTHFD2		TDRD7
		ETF1		CXCL10
		MRTO4		OAS1
		DHCR24		CH25H
		HDDC2		WNT8A
		CCDC85B		DHX58
		NOLC1		OAS2
		DMAC1		GALP
		MRPL21		THSD7B
		EBNA1BP2		NPTX1
		TRAP1		ADAP1
		POLR2H		PARP12
		SLC3A2		SAMD9
		METTL26		TNNT1
		CLIC1		AC018467.1
		TRMT10C		IP6K3
		CCDC124		TNFRSF8
		CNTNAP2		TTC9B
		BOLA3		CCL5
		PAM16		ATP4A
		POU5F1		JAKMIP3
		RALBP1		AC004052.1
		DNAJC2		AC010983.1
		CISD1		OAS3
		MRPS12		PLAAT4
		MRPL36		SHISA9
		METTL5		RXRG
		UQCC3		OTUD1
		COL2A1		BTK
		COX17		AC018398.1
		RAC3		LINC02102
		CD320		LINC02044
		ARPC5L		COL22A1
		TSR1		PHOX2A
		NUDCD2		APOL6
		GPI		AL117382.1
		RPF2		PTGER3
		POLR3K		IFITM1
		BRIX1		COL8A1
		TYW3		IL32
		PNO1		RNF223
		SEC11C		LINC02106
		LYAR		AL591686.2
		CHCHD10		GABRQ
		MZT1		AL591686.1
		FAM162A		AL157702.2
		MRPL18		CSAG2
		NUDT15		HNF4A
		CCDC59		TAP1
		FKBP4		CSAG3
		TCOF1		LTA
		RCC1		AC025508.1
		CTSC		TNF
		ISOC2		KCNV1
		PWP1		C7orf77
		MAD2L2		AP000357.2
		FAM155A		OR52A5
		REX1BD
		NTHL1
		MTHFD1
		DAZAP1
		MRPS17
		SDF2L1
		RNASEH1
		PAK1IP1
		GRPEL1
		TAF9
		NOP14
		TWISTNB
		SORD
		PRR13
		C9orf78
		COA6
		REXO2
		NOC2L
		GNPNAT1
		CLU
		ICMT
		C12orf75
		TXNDC5
		FAM207A
		IMPA2
		SLC1A5
		NIP7
		PDHB
		LAGE3
		PPIF
		HPRT1
		GPN3
		FST
		NDUFAF4
		SNHG15
		BOP1
		NOP16
		STAC
		PSME3
		COX14
		DEF8
		PSMB10
		RRS1
		AKAP1
		NQO2
		ZIC2
		RAB34
		NPM3
		GRWD1
		IFRD2
		PPAN
		MT1X
		MAK16
		NANS
		TIMM8A
		CAD
		CD3EAP
		TPM2
		APOC1
		RRP9
		KLF4
		CTSL
		HMGN5
		AL162411.1
		FOXC1
		CRIP1
		CPVL
		SNHG4
		YDJC
		FERMT1
		MT2A
		ATAD3B
		TRABD2A
		PNP
		TRIP13
		LY6E
		SLC27A5
		CTSV
		MCRIP2
		ZDHHC12
		FXYD5
		ISM1
		PRKCQ-AS1
		PRKAR1B
		BOLA3-AS1
		LGI1
		NUDT8
		LINC01387
		MT1F
		FOXH1
		SLC9A3R2
		AC004690.2
