# Supplementary material for: Integrated omics reveals disease-associated radial glia-like cells with epigenetically dysregulated interferon response in multiple sclerosis
Source: Neuron. Author manuscript; Available in PMC 2026 Jan 26. (PMC12834227; doi:10.1016/j.neuron.2025.09.022)
Supplement: Table S7 [file NIHMS2136570-supplement-Table_S7.xlsx]

## Sheet: patient metadata
Table S7
study_name	condition	patient	sex	sample_count	age_group
Alsema et al. 2024	Ctrl	CTRL11	F	1	70+
Alsema et al. 2024	Ctrl	CTRL10	M	1	70+
Alsema et al. 2024	MS	MS17	F	1	<50
Alsema et al. 2024	MS	MS19	F	1	<50
Alsema et al. 2024	MS	MS9	F	1	<50
Alsema et al. 2024	MS	MS21	F	1	<50
Alsema et al. 2024	MS	MS14	F	1	60+
Alsema et al. 2024	MS	MS15	F	2	60+
Alsema et al. 2024	MS	MS16	F	1	60+
Alsema et al. 2024	MS	MS20	M	1	50+
Alsema et al. 2024	MS	MS4	M	1	50+
Alsema et al. 2024	MS	MS13	M	1	50+
Alsema et al. 2024	MS	MS12	M	1	50+
Alsema et al. 2024	MS	MS18	M	1	50+
Lerma-Martin et al. 2024	Ctrl	CTRL40	F	1	60+
Lerma-Martin et al. 2024	Ctrl	CTRL96	F	1	60+
Lerma-Martin et al. 2024	Ctrl	CTRL85	F	1	70+
Lerma-Martin et al. 2024	Ctrl	CTRL74	F	1	70+
Lerma-Martin et al. 2024	Ctrl	CTRL41	M	1	50+
Lerma-Martin et al. 2024	Ctrl	CTRL37	M	1	70+
Lerma-Martin et al. 2024	MS	MS377	F	3	50+
Lerma-Martin et al. 2024	MS	MS197	F	2	50+
Lerma-Martin et al. 2024	MS	MS497	F	2	60+
Lerma-Martin et al. 2024	MS	MS549	M	2	50+
Lerma-Martin et al. 2024	MS	MS229	M	1	50+
Lerma-Martin et al. 2024	MS	MS411	M	1	60+
Kaufmann et al. 2022	MS	MS1	F	15	<50
Kaufmann et al. 2023	MS	MS2	F	12	<50
Kaufmann et al. 2024	MS	MS3	F	12	<50
Kaufmann et al. 2025	MS	MS4	F	17	50+
Kaufmann et al. 2026	MS	MS5	F	13	<50
Kaufmann et al. 2027	MS	MS6	M	13	<50
Kaufmann et al. 2028	MS	MS7	F	12	<50
Kaufmann et al. 2029	MS	MS8	F	10	60+
Kaufmann et al. 2030	MS	MS9	M	12	<50
Kaufmann et al. 2031	MS	MS10	F	10	60+
Kaufmann et al. 2032	MS	MS11	F	12	<50
Kaufmann et al. 2033	MS	MS12	F	12	50+
Kaufmann et al. 2034	MS	MS13	F	11	50+
Kaufmann et al. 2037	Ctrl	C1	M	5	70+
Kaufmann et al. 2038	Ctrl	C2	M	5	70+
Kaufmann et al. 2040	Ctrl	C4	M	5	70+
Kaufmann et al. 2042	Ctrl	C6	M	5	60+

## Sheet: interferon_gene_signature
gene_symbol
BST2
SAMHD1
IFIT1
IFIT2
IFIT3
IFITM3

## Sheet: senmayo
gene_symbol
ACVR1B
ANG
ANGPT1
ANGPTL4
AREG
AXL
BEX3
BMP2
BMP6
C3
CCL1
CCL13
CCL16
CCL2
CCL20
CCL24
CCL26
CCL3
CCL3L1
CCL4
CCL5
CCL7
CCL8
CD55
CD9
CSF1
CSF2
CSF2RB
CST4
CTNNB1
CTSB
CXCL1
CXCL10
CXCL12
CXCL16
CXCL2
CXCL3
CXCL8
CXCR2
DKK1
EDN1
EGF
EGFR
EREG
ESM1
ETS2
FAS
FGF1
FGF2
FGF7
GDF15
GEM
GMFG
HGF
HMGB1
ICAM1
ICAM3
IGF1
IGFBP1
IGFBP2
IGFBP3
IGFBP4
IGFBP5
IGFBP6
IGFBP7
IL10
IL13
IL15
IL18
IL1A
IL1B
IL2
IL32
IL6
IL6ST
IL7
INHA
IQGAP2
ITGA2
ITPKA
JUN
KITLG
LCP1
MIF
MMP1
MMP10
MMP12
MMP13
MMP14
MMP2
MMP3
MMP9
NAP1L4
NRG1
PAPPA
PECAM1
PGF
PIGF
PLAT
PLAU
PLAUR
PTBP1
PTGER2
PTGES
RPS6KA5
SCAMP4
SELPLG
SEMA3F
SERPINB4
SERPINE1
SERPINE2
SPP1
SPX
TIMP2
TNF
TNFRSF10C
TNFRSF11B
TNFRSF1A
TNFRSF1B
TUBGCP2
VEGFA
VEGFC
VGF
WNT16
WNT2

## Sheet: aims
gene_symbol
CLU
VIM
FTL
CST3
GFAP
APOE
ACTG1
ACTB
FTH1
GAPDH
S100B
CRYAB
TUBA1A
SRP14
CD81
SPARC
H3F3B
ITM2C
CKB
UBC
AGT
EEF1A1
EIF1
AQP4
PSAP
B2M
TMSB4X
RPL15
PEBP1
TUBB2B
RPL41
TSC22D4
HSPA1A
PRDX1
FBXO2
CPE
MT2A
ITM2B
CAPS
RPL19
CALM1
CEBPD
RPL13
TMBIM6
S100A6
CSRP1
RPS15
TUBA1B
GJA1
UBB
IGKC
PEA15
SRP9
CFL1
HSPA8
RPS19
RPL18
METRN
GABARAPL2
HSPA5
JUND
S100A10
SPARCL1
SERF2
MARCKS
IFITM3
RPL28
ENHO
RPS9
PPP1R1B
PKM
RPL10
ID4
NUPR1
ENO1
ZFP36L2
RHOB
GLUL
FAM107A
TPT1
HSPA1B
DDR1
SOD1
AQP1
ID3
DDIT4
PTMA
IGFBP7
TXNRD1
PMP2
PBXIP1
SARAF
IRF2BP2
TXNIP
SOX9
ANXA1
JUN
TSC22D1
SSPN
TTYH1

## Sheet: mims_foamy
gene_symbol
GPNMB
CPM
MAFB
NPL
NHSL1
MITF
ATG7
DIRC3
LPL
KCNMA1
ZNF804A
SUSD1
APOE
GLDN
ABCA1
PTPRG
BNC2
APOC1
DPEP2
NUPR1
ARHGAP24
FNIP2
PLA2G7
LIPA
DPYD
CD84
TBC1D16
SLC1A3
SAMD4A
DENND4C
WIPF3
TRHDE
CEBPD
TREM2
CEBPA
A2M
C1QC
PPARG
LINC01091
ASAH1
STARD13
FRRS1
SPIRE1
MAN1A1
CD81
SLC18B1
CPVL
AP1B1
C1QB
MSR1
MERTK
SIGLEC8
TNFAIP2
CTSB
DMXL2
AC066613.2
PIK3R5
NCEH1
FMN1
PSAP
FTL
PLD3
PRKCE
SERPINE1
ST5
PPT1
C20orf194
DLEU7
CTSL
EYA2
TPRG1
AL078590.3
RASAL2
HGF
PIK3IP1
CDK14
FARP1
KIF26B
RAD51B
SPP1
LIMS1
SCIN
TTC7B
SRGAP3
OLR1
TMEM117
AL158071.4
CADM1
PDGFC
IL18
FAM20A
XYLT1
RNF13
GAS7
ASTN2
MYO1D
GALNT10
ITGAV
GK
XACT

## Sheet: mims_iron
gene_symbol
OOEP
PLEKHA7
RPS23
RPL32
RPS27A
RPL14
RPS6
RPS25
TMSB10
RPL11
RPL23
RPS4X
RPL23A
RPL19
RPLP1
RPS11
RPS13
RPS27
RPL35A
RPL41
RPS8
FTL
RPL38
RPL10
RPS18
RPL30
RPS24
BAIAP2L1
APOO
UBA52
RPL27
RPL29
RPL7
TPT1
RPL8
RPL27A
MECOM
RPL6
TMSB4X
RPS14
RPL34
AIF1
RPS15
EEF1A1
RPS20
EEF1B2
RPS3
HLA-DRA
RPS7
FAU
RPL13
RPL28
NACA
RPS15A
RPL36
RPS16
COX7C
UQCRB
RPLP2
HLA-DPA1
RPL15
TXNRD1
RPS19
FTH1
ATP5F1E
RPL37A
RPS12
RPL36AL
RPS29
RPL10A
RPL4
RPL3
C1QA
RPL7A
RPL13A
GAPDH
RPL5
CD74
YBX1
RPS9
RPL35
RPL24
APOC1
RPS3A
ZNF90
RPS2
RPL21
RACK1
EIF1
C1QB
RPL18
RPL37
C1QC
APOE
TUBA1B
NBEAL1
CD81
CD14
UBC
HSPA6
