# Supplementary material for: Integrated omics reveals disease-associated radial glia-like cells with epigenetically dysregulated interferon response in multiple sclerosis
Source: Neuron. Author manuscript; Available in PMC 2026 Jan 26. (PMC12834227; doi:10.1016/j.neuron.2025.09.022)
Supplement: Table S8 [file NIHMS2136570-supplement-Table_S8.xlsx]

## Sheet: Gain of accessibility
Table S8
# Ontology	ID	Desc	BinomRank	BinomP	BinomBonfP	BinomFdrQ	"-log10(p-val)"
GO Biological Process	GO:0002252	immune effector process	1	5.41e-13	6.99e-09	6.99e-09	12.2668
GO Biological Process	GO:0060337	type I interferon signaling pathway	2	8.94e-12	1.15e-07	5.77e-08	11.0487
GO Biological Process	GO:0032958	inositol phosphate biosynthetic process	3	1.63e-11	2.11e-07	7.04e-08	10.7878
GO Biological Process	GO:0034340	response to type I interferon	4	3.37e-11	4.36e-07	1.09e-07	10.4724
GO Biological Process	GO:0051209	release of sequestered calcium ion into cytosol	5	2.29e-10	2.95e-06	5.91e-07	9.64016
GO Biological Process	GO:0051607	defense response to virus	6	2.78e-10	3.59e-06	5.99e-07	9.55596
GO Biological Process	GO:0002316	follicular B cell differentiation	7	3.02e-10	3.9e-06	5.57e-07	9.51999
GO Biological Process	GO:0032957	inositol trisphosphate metabolic process	8	4.29e-10	5.55e-06	6.93e-07	9.36754
GO Biological Process	GO:0032959	inositol trisphosphate biosynthetic process	9	5.71e-10	7.38e-06	8.2e-07	9.24336
GO Biological Process	GO:0043207	response to external biotic stimulus	10	6.96e-10	8.98e-06	8.98e-07	9.15739
GO Biological Process	GO:0038096	Fc-gamma receptor signaling pathway involved in phagocytosis	11	7.17e-10	9.27e-06	8.42e-07	9.14448
GO Biological Process	GO:0038094	Fc-gamma receptor signaling pathway	12	8.34e-10	1.08e-05	8.98e-07	9.07883
GO Biological Process	GO:0002431	Fc receptor mediated stimulatory signaling pathway	13	1.21e-09	1.56e-05	1.2e-06	8.91721
GO Biological Process	GO:0051707	response to other organism	14	1.55e-09	2.01e-05	1.43e-06	8.80967
GO Biological Process	GO:0009607	response to biotic stimulus	15	1.85e-09	2.39e-05	1.59e-06	8.73283
GO Biological Process	GO:0097553	calcium ion transmembrane import into cytosol	16	7.08e-09	9.15e-05	5.72e-06	8.14997
GO Biological Process	GO:0045071	negative regulation of viral genome replication	17	7.73e-09	9.98e-05	5.87e-06	8.11182
GO Biological Process	GO:0009615	response to virus	18	1.52e-08	0.000196	1.09e-05	7.81816
GO Biological Process	GO:0060401	cytosolic calcium ion transport	19	1.71e-08	0.000221	1.16e-05	7.767
GO Biological Process	GO:0060402	calcium ion transport into cytosol	20	2.02e-08	0.000261	1.31e-05	7.69465
GO Biological Process	GO:0001817	regulation of cytokine production	21	7.09e-08	0.000916	4.36e-05	7.14935
GO Biological Process	GO:0070838	divalent metal ion transport	22	8.47e-08	0.00109	4.98e-05	7.07212
GO Biological Process	GO:0072511	divalent inorganic cation transport	23	9.65e-08	0.00125	5.42e-05	7.01547
GO Biological Process	GO:0006816	calcium ion transport	24	1.52e-07	0.00196	8.18e-05	6.81816
GO Biological Process	GO:0070509	calcium ion import	25	1.58e-07	0.00205	8.18e-05	6.80134
GO Biological Process	GO:0038093	Fc receptor signaling pathway	26	2.47e-07	0.00319	0.000123	6.6073
GO Biological Process	GO:1903901	negative regulation of viral life cycle	27	3.04e-07	0.00392	0.000145	6.51713
GO Biological Process	GO:0045087	innate immune response	28	3.6e-07	0.00465	0.000166	6.4437
GO Biological Process	GO:0070588	calcium ion transmembrane transport	29	3.73e-07	0.00481	0.000166	6.42829
GO Biological Process	GO:0010460	positive regulation of heart rate	30	4.08e-07	0.00527	0.000176	6.38934
GO Biological Process	GO:0045069	regulation of viral genome replication	31	4.37e-07	0.00564	0.000182	6.35952
GO Biological Process	GO:0050776	regulation of immune response	32	5.59e-07	0.00722	0.000226	6.25259
GO Biological Process	GO:0060548	negative regulation of cell death	33	5.6e-07	0.00723	0.000219	6.25181
GO Biological Process	GO:0051282	regulation of sequestering of calcium ion	34	6.55e-07	0.00846	0.000249	6.18376
GO Biological Process	GO:0043901	negative regulation of multi-organism process	35	6.69e-07	0.00864	0.000247	6.17457
GO Biological Process	GO:0002684	positive regulation of immune system process	36	8.54e-07	0.011	0.000306	6.06854
GO Biological Process	GO:0006909	phagocytosis	37	8.97e-07	0.0116	0.000313	6.04721
GO Biological Process	GO:0048525	negative regulation of viral process	38	1.01e-06	0.0131	0.000344	5.99568
GO Biological Process	GO:0032237	activation of store-operated calcium channel activity	39	1.24e-06	0.0161	0.000412	5.90658
GO Biological Process	GO:1901341	positive regulation of store-operated calcium channel activity	40	1.38e-06	0.0178	0.000446	5.86012
GO Biological Process	GO:0032479	regulation of type I interferon production	41	1.42e-06	0.0183	0.000447	5.84771
GO Biological Process	GO:1901698	response to nitrogen compound	42	1.53e-06	0.0198	0.000472	5.81531
GO Biological Process	GO:1901699	cellular response to nitrogen compound	43	1.58e-06	0.0204	0.000475	5.80134
GO Biological Process	GO:0046173	polyol biosynthetic process	44	1.6e-06	0.0207	0.000469	5.79588
GO Biological Process	GO:0072507	divalent inorganic cation homeostasis	45	1.66e-06	0.0215	0.000478	5.77989
GO Biological Process	GO:2000021	regulation of ion homeostasis	46	1.95e-06	0.0251	0.000547	5.70997
GO Biological Process	GO:0086029	Purkinje myocyte to ventricular cardiac muscle cell signaling	47	2.11e-06	0.0272	0.000579	5.67572
GO Biological Process	GO:0002335	mature B cell differentiation	48	2.39e-06	0.0309	0.000643	5.6216
GO Biological Process	GO:1901339	regulation of store-operated calcium channel activity	49	2.41e-06	0.0312	0.000636	5.61798
GO Biological Process	GO:0043069	negative regulation of programmed cell death	50	2.42e-06	0.0312	0.000625	5.61618
GO Biological Process	GO:0006874	cellular calcium ion homeostasis	51	2.76e-06	0.0356	0.000698	5.55909
GO Biological Process	GO:0072503	cellular divalent inorganic cation homeostasis	52	2.85e-06	0.0369	0.000709	5.54516
GO Biological Process	GO:0002764	immune response-regulating signaling pathway	53	3.41e-06	0.044	0.00083	5.46725
GO Biological Process	GO:0002313	mature B cell differentiation involved in immune response	54	3.44e-06	0.0444	0.000822	5.46344
GO Biological Process	GO:0032481	positive regulation of type I interferon production	55	3.85e-06	0.0497	0.000904	5.41454
GO Biological Process	GO:0086068	Purkinje myocyte to ventricular cardiac muscle cell communication	56	4.03e-06	0.052	0.000929	5.39469
GO Biological Process	GO:0007204	positive regulation of cytosolic calcium ion concentration	57	4.44e-06	0.0573	0.00101	5.35262
GO Biological Process	GO:0045823	positive regulation of heart contraction	58	4.78e-06	0.0618	0.00107	5.32057
GO Biological Process	GO:0002757	immune response-activating signal transduction	59	6.24e-06	0.0806	0.00137	5.20482
GO Biological Process	GO:0002768	immune response-regulating cell surface receptor signaling pathway	60	6.48e-06	0.0838	0.0014	5.18842
GO Biological Process	GO:0014808	release of sequestered calcium ion into cytosol by sarcoplasmic reticulum	61	6.54e-06	0.0845	0.00139	5.18442
GO Biological Process	GO:0055074	calcium ion homeostasis	62	6.57e-06	0.0848	0.00137	5.18243
GO Biological Process	GO:0097050	type B pancreatic cell apoptotic process	63	6.74e-06	0.0871	0.00138	5.17134
GO Biological Process	GO:0001819	positive regulation of cytokine production	64	7.49e-06	0.0968	0.00151	5.12552
GO Biological Process	GO:1904019	epithelial cell apoptotic process	65	8.8e-06	0.114	0.00175	5.05552
GO Biological Process	GO:1901021	positive regulation of calcium ion transmembrane transporter activity	66	9.91e-06	0.128	0.00194	5.00393
GO Biological Process	GO:0002429	immune response-activating cell surface receptor signaling pathway	67	1.1e-05	0.142	0.00212	4.95861
GO Biological Process	GO:0048870	cell motility	68	1.15e-05	0.149	0.00219	4.9393
GO Biological Process	GO:0014070	response to organic cyclic compound	69	1.23e-05	0.159	0.00231	4.91009
GO Biological Process	GO:0003220	left ventricular cardiac muscle tissue morphogenesis	70	1.36e-05	0.176	0.00251	4.86646
GO Biological Process	GO:1903524	positive regulation of blood circulation	71	1.37e-05	0.177	0.00249	4.86328
GO Biological Process	GO:0043647	inositol phosphate metabolic process	72	1.39e-05	0.179	0.00249	4.85699
GO Biological Process	GO:0030168	platelet activation	73	1.44e-05	0.186	0.00255	4.84164
GO Biological Process	GO:0050778	positive regulation of immune response	74	1.44e-05	0.187	0.00252	4.84164
GO Biological Process	GO:0051928	positive regulation of calcium ion transport	75	1.54e-05	0.199	0.00265	4.81248
GO Biological Process	GO:0051924	regulation of calcium ion transport	76	1.59e-05	0.205	0.0027	4.7986
GO Biological Process	GO:0050688	regulation of defense response to virus	77	1.64e-05	0.212	0.00275	4.78516
GO Biological Process	GO:1904427	positive regulation of calcium ion transmembrane transport	78	1.66e-05	0.215	0.00276	4.77989
GO Biological Process	GO:0032845	negative regulation of homeostatic process	79	1.82e-05	0.234	0.00297	4.73993
GO Biological Process	GO:0070482	response to oxygen levels	80	1.87e-05	0.241	0.00302	4.72816
GO Biological Process	GO:0098910	regulation of atrial cardiac muscle cell action potential	81	1.93e-05	0.249	0.00308	4.71444
GO Biological Process	GO:1903514	calcium ion transport from endoplasmic reticulum to cytosol	82	1.96e-05	0.253	0.00308	4.70774
GO Biological Process	GO:0006915	apoptotic process	83	2.07e-05	0.267	0.00322	4.68403
GO Biological Process	GO:0002092	positive regulation of receptor internalization	84	2.45e-05	0.316	0.00377	4.61083
GO Biological Process	GO:0051480	regulation of cytosolic calcium ion concentration	85	2.66e-05	0.343	0.00404	4.57512
GO Biological Process	GO:1901896	positive regulation of calcium-transporting ATPase activity	86	3.09e-05	0.4	0.00465	4.51004
GO Biological Process	GO:0002253	activation of immune response	87	3.2e-05	0.414	0.00475	4.49485
GO Biological Process	GO:0002285	lymphocyte activation involved in immune response	88	3.23e-05	0.417	0.00474	4.4908
GO Biological Process	GO:1903900	regulation of viral life cycle	89	3.44e-05	0.445	0.005	4.46344
GO Biological Process	GO:0019722	calcium-mediated signaling	90	3.5e-05	0.452	0.00502	4.45593
GO Biological Process	GO:0019637	organophosphate metabolic process	91	3.68e-05	0.475	0.00522	4.43415
GO Biological Process	GO:0002312	B cell activation involved in immune response	92	3.7e-05	0.479	0.0052	4.4318
GO Biological Process	GO:1901019	regulation of calcium ion transmembrane transporter activity	93	3.84e-05	0.496	0.00534	4.41567
GO Biological Process	GO:0071359	cellular response to dsRNA	94	3.85e-05	0.497	0.00529	4.41454
GO Biological Process	GO:0048010	vascular endothelial growth factor receptor signaling pathway	95	3.88e-05	0.501	0.00528	4.41117
GO Biological Process	GO:0009395	phospholipid catabolic process	96	4.01e-05	0.518	0.0054	4.39686
GO Biological Process	GO:0098542	defense response to other organism	97	5.08e-05	0.657	0.00677	4.29414
GO Biological Process	GO:0051897	positive regulation of protein kinase B signaling	98	6.08e-05	0.785	0.00801	4.2161
GO Biological Process	GO:0006897	endocytosis	99	6.4e-05	0.827	0.00836	4.19382

## Sheet: Loss of accessibility
# Ontology	ID	Desc	BinomRank	BinomP	BinomBonfP	BinomFdrQ	"-log10(p-val)"
GO Biological Process	GO:0048593	camera-type eye morphogenesis	1	0.000168	1	1	3.77469
GO Biological Process	GO:0048592	eye morphogenesis	2	0.000385	1	1	3.41454
GO Biological Process	GO:0072234	metanephric nephron tubule development	3	0.000798	1	1	3.098
GO Biological Process	GO:0072243	metanephric nephron epithelium development	4	0.000863	1	1	3.06399
GO Biological Process	GO:0072170	metanephric tubule development	5	0.000894	1	1	3.04866
GO Biological Process	GO:0072207	metanephric epithelium development	6	0.00107	1	1	2.97062
GO Biological Process	GO:0060219	camera-type eye photoreceptor cell differentiation	7	0.00139	1	1	2.85699
GO Biological Process	GO:1904783	positive regulation of NMDA glutamate receptor activity	8	0.00184	1	1	2.73518
GO Biological Process	GO:1904782	negative regulation of NMDA glutamate receptor activity	8	0.00184	1	1	2.73518
GO Biological Process	GO:0099557	trans-synaptic signaling by trans-synaptic complex, modulating synaptic transmission	8	0.00184	1	1	2.73518
GO Biological Process	GO:1905581	positive regulation of low-density lipoprotein particle clearance	11	0.00241	1	1	2.61798
GO Biological Process	GO:0044147	negative regulation of development of symbiont involved in interaction with host	11	0.00241	1	1	2.61798
GO Biological Process	GO:0052362	catabolism by host of symbiont protein	11	0.00241	1	1	2.61798
GO Biological Process	GO:1905599	positive regulation of low-density lipoprotein receptor activity	11	0.00241	1	1	2.61798
GO Biological Process	GO:1905597	positive regulation of low-density lipoprotein particle receptor binding	11	0.00241	1	1	2.61798
GO Biological Process	GO:0090596	sensory organ morphogenesis	16	0.00263	1	1	2.58004
GO Biological Process	GO:0030182	neuron differentiation	17	0.00285	1	1	2.54516
GO Biological Process	GO:2000273	positive regulation of receptor activity	18	0.00294	1	1	2.53165
GO Biological Process	GO:0043010	camera-type eye development	19	0.00303	1	1	2.51856
GO Biological Process	GO:0032804	negative regulation of low-density lipoprotein particle receptor catabolic process	20	0.00323	1	1	2.4908
GO Biological Process	GO:1905602	positive regulation of receptor-mediated endocytosis involved in cholesterol transport	21	0.00333	1	1	2.47756
GO Biological Process	GO:1905595	regulation of low-density lipoprotein particle receptor binding	22	0.0035	1	1	2.45593
GO Biological Process	GO:0033184	positive regulation of histone ubiquitination	23	0.00353	1	1	2.45223
GO Biological Process	GO:0061381	cell migration in diencephalon	24	0.00358	1	1	2.44612
GO Biological Process	GO:0061374	mammillothalamic axonal tract development	24	0.00358	1	1	2.44612
GO Biological Process	GO:0032385	positive regulation of intracellular cholesterol transport	26	0.00402	1	1	2.39577
GO Biological Process	GO:0001754	eye photoreceptor cell differentiation	27	0.00441	1	1	2.35556
GO Biological Process	GO:0048666	neuron development	28	0.00442	1	1	2.35458
GO Biological Process	GO:1905600	regulation of receptor-mediated endocytosis involved in cholesterol transport	29	0.00442	1	1	2.35458
GO Biological Process	GO:0001654	eye development	30	0.00471	1	1	2.32698
GO Biological Process	GO:0048146	positive regulation of fibroblast proliferation	31	0.00494	1	1	2.30627
GO Biological Process	GO:0071214	cellular response to abiotic stimulus	32	0.00515	1	1	2.28819
GO Biological Process	GO:0071482	cellular response to light stimulus	33	0.00525	1	1	2.27984
GO Biological Process	GO:0046098	guanine metabolic process	34	0.00533	1	1	2.27327
GO Biological Process	GO:0001655	urogenital system development	35	0.00565	1	1	2.24795
GO Biological Process	GO:0046530	photoreceptor cell differentiation	36	0.00565	1	1	2.24795
GO Biological Process	GO:0009416	response to light stimulus	37	0.00577	1	1	2.23882
GO Biological Process	GO:0007412	axon target recognition	38	0.00583	1	1	2.23433
GO Biological Process	GO:0010986	positive regulation of lipoprotein particle clearance	39	0.00585	1	1	2.23284
GO Biological Process	GO:0072240	metanephric DCT cell differentiation	40	0.006	1	1	2.22185
GO Biological Process	GO:0072227	metanephric macula densa development	40	0.006	1	1	2.22185
GO Biological Process	GO:2000645	negative regulation of receptor catabolic process	42	0.00602	1	1	2.2204
GO Biological Process	GO:0044033	multi-organism metabolic process	43	0.00609	1	1	2.21538
GO Biological Process	GO:0072233	metanephric thick ascending limb development	44	0.00636	1	1	2.19654
GO Biological Process	GO:0060992	response to fungicide	45	0.00636	1	1	2.19654
GO Biological Process	GO:0048514	blood vessel morphogenesis	46	0.00686	1	1	2.16368
GO Biological Process	GO:0051389	inactivation of MAPKK activity	47	0.00714	1	1	2.1463
GO Biological Process	GO:0032803	regulation of low-density lipoprotein particle receptor catabolic process	48	0.00728	1	1	2.13787
GO Biological Process	GO:0061379	inferior colliculus development	49	0.00744	1	1	2.12843
GO Biological Process	GO:0072218	metanephric ascending thin limb development	50	0.00774	1	1	2.11126
GO Biological Process	GO:0033182	regulation of histone ubiquitination	51	0.00788	1	1	2.10347
GO Biological Process	GO:0030193	regulation of blood coagulation	52	0.00817	1	1	2.08778
GO Biological Process	GO:0052405	negative regulation by host of symbiont molecular function	53	0.00819	1	1	2.08672
GO Biological Process	GO:0099545	trans-synaptic signaling by trans-synaptic complex	54	0.0082	1	1	2.08619
GO Biological Process	GO:0032383	regulation of intracellular cholesterol transport	55	0.00821	1	1	2.08566
GO Biological Process	GO:0003407	neural retina development	56	0.00877	1	1	2.057
GO Biological Process	GO:0060042	retina morphogenesis in camera-type eye	57	0.00878	1	1	2.05651
GO Biological Process	GO:0010988	regulation of low-density lipoprotein particle clearance	58	0.00906	1	1	2.04287
GO Biological Process	GO:0052428	modification by host of symbiont molecular function	59	0.00907	1	1	2.04239
GO Biological Process	GO:0050818	regulation of coagulation	60	0.00937	1	1	2.02826
GO Biological Process	GO:0048170	positive regulation of long-term neuronal synaptic plasticity	61	0.00946	1	1	2.02411
GO Biological Process	GO:0052204	negative regulation of molecular function in other organism involved in symbiotic interaction	62	0.00952	1	1	2.02136
GO Biological Process	GO:0060548	negative regulation of cell death	63	0.00973	1	1	2.01189
GO Biological Process	GO:0031915	positive regulation of synaptic plasticity	64	0.0099	1	1	2.00436
GO Biological Process	GO:0060784	regulation of cell proliferation involved in tissue homeostasis	65	0.01	1	1	2
GO Biological Process	GO:0060517	epithelial cell proliferation involved in prostatic bud elongation	65	0.01	1	1	2
GO Biological Process	GO:0035622	intrahepatic bile duct development	65	0.01	1	1	2
GO Biological Process	GO:0061373	mammillary axonal complex development	68	0.0101	1	1	1.99568
GO Biological Process	GO:1902166	negative regulation of intrinsic apoptotic signaling pathway in response to DNA damage by p53 class mediator	69	0.0102	1	1	1.9914
GO Biological Process	GO:1902165	regulation of intrinsic apoptotic signaling pathway in response to DNA damage by p53 class mediator	70	0.0103	1	1	1.98716
GO Biological Process	GO:0044089	positive regulation of cellular component biogenesis	71	0.0105	1	1	1.97881
GO Biological Process	GO:0060532	bronchus cartilage development	72	0.0105	1	1	1.97881
GO Biological Process	GO:0061145	lung smooth muscle development	72	0.0105	1	1	1.97881
GO Biological Process	GO:1900451	positive regulation of glutamate receptor signaling pathway	74	0.0106	1	1	1.97469
GO Biological Process	GO:0072236	metanephric loop of Henle development	75	0.0107	1	1	1.97062
GO Biological Process	GO:0001765	membrane raft assembly	76	0.0107	1	1	1.97062
GO Biological Process	GO:0007296	vitellogenesis	77	0.0117	1	1	1.93181
GO Biological Process	GO:0030900	forebrain development	78	0.0118	1	1	1.92812
GO Biological Process	GO:0046543	development of secondary female sexual characteristics	79	0.0124	1	1	1.90658
GO Biological Process	GO:0048145	regulation of fibroblast proliferation	80	0.0125	1	1	1.90309
GO Biological Process	GO:0072034	renal vesicle induction	81	0.0125	1	1	1.90309
GO Biological Process	GO:0060018	astrocyte fate commitment	82	0.0125	1	1	1.90309
GO Biological Process	GO:0001568	blood vessel development	83	0.0126	1	1	1.89963
GO Biological Process	GO:0014036	neural crest cell fate specification	84	0.0128	1	1	1.89279
GO Biological Process	GO:0072221	metanephric distal convoluted tubule development	85	0.0128	1	1	1.89279
GO Biological Process	GO:0019100	male germ-line sex determination	86	0.0129	1	1	1.88941
GO Biological Process	GO:0045136	development of secondary sexual characteristics	87	0.0133	1	1	1.87615
GO Biological Process	GO:0036035	osteoclast development	88	0.0135	1	1	1.86967
GO Biological Process	GO:0022029	telencephalon cell migration	89	0.0136	1	1	1.86646
GO Biological Process	GO:0072289	metanephric nephron tubule formation	90	0.0137	1	1	1.86328
GO Biological Process	GO:0001944	vasculature development	91	0.0139	1	1	1.85699
GO Biological Process	GO:0061030	epithelial cell differentiation involved in mammary gland alveolus development	92	0.0139	1	1	1.85699
GO Biological Process	GO:1902857	positive regulation of non-motile cilium assembly	93	0.014	1	1	1.85387
GO Biological Process	GO:2000644	regulation of receptor catabolic process	94	0.014	1	1	1.85387
GO Biological Process	GO:0099550	trans-synaptic signalling, modulating synaptic transmission	95	0.0141	1	1	1.85078
GO Biological Process	GO:0072235	metanephric distal tubule development	96	0.0142	1	1	1.84771
GO Biological Process	GO:0010984	regulation of lipoprotein particle clearance	97	0.0142	1	1	1.84771
GO Biological Process	GO:0021885	forebrain cell migration	98	0.0142	1	1	1.84771
GO Biological Process	GO:0046533	negative regulation of photoreceptor cell differentiation	99	0.0142	1	1	1.84771

## Sheet: Foxp2
source	term_name	term_id	p_adj_color	adjusted_p_value__Top_11	log10p
GO:BP	antiviral innate immune response	GO:0140374	0.00115297	0.00115297	2.93818
GO:BP	defense response to virus	GO:0051607	0.00883615	0.00883615	2.05374
GO:BP	defense response to symbiont	GO:0140546	0.00894057	0.00894057	2.04863
GO:BP	response to virus	GO:0009615	0.0231549	0.0231549	1.63536
GO:BP	cellular response to exogenous dsRNA	GO:0071360	0.0289168	0.0289168	1.53885
WP	Network map of SARS-CoV-2 signaling pathway	WP:WP5115	0.0132976	0.0132976	1.87623
TF	Factor: IRF7; motif: NCGAAARYGAAANT	TF:M04018	0.000253882	0.000253882	3.59537
TF	Factor: IRF-7; motif: NCGAAANCGAAANYN	TF:M11679	0.000258646	0.000258646	3.58729
TF	Factor: STAT2; motif: NRGAAANNGAAACTNA; match class: 1	TF:M09733_1	0.000646209	0.000646209	3.18963
TF	Factor: IRF-4; motif: NYGAAASYGAAACYN; match class: 1	TF:M11686_1	0.00216189	0.00216189	2.66517
TF	Factor: IRF-4; motif: NCGAAACCGAAACYN; match class: 1	TF:M11687_1	0.00276199	0.00276199	2.55878
TF	Factor: IRF-8; motif: NYGAAASYGAAACYN; match class: 1	TF:M11682_1	0.00538459	0.00538459	2.26885
TF	Factor: IRF-3; motif: NGGAAANGGAAASNGAAACN	TF:M11676	0.00557351	0.00557351	2.25387
TF	Factor: IRF-2; motif: NAANYGAAASYR; match class: 1	TF:M08775_1	0.00661293	0.00661293	2.17961
TF	Factor: IRF-2; motif: NGAAASYGAAAS; match class: 1	TF:M11665_1	0.00731906	0.00731906	2.13554
TF	Factor: IRF3; motif: NNRRAANGGAAACCGAAACYR	TF:M04014	0.0112914	0.0112914	1.94725
TF	Factor: ICSBP; motif: RAARTGAAACTG	TF:M00699	0.0115828	0.0115828	1.93619
TF	Factor: IRF-7; motif: TNSGAAWNCGAAANTNNN; match class: 1	TF:M00453_1	0.0214323	0.0214323	1.66893
TF	Factor: IRF-8; motif: NCGAAACCGAAACYN; match class: 1	TF:M11683_1	0.0353168	0.0353168	1.45202
TF	Factor: IRF-8; motif: NCGAAACYGAAACYN; match class: 1	TF:M11685_1	0.0364826	0.0364826	1.43791
TF	Factor: IRF-8; motif: NYGAAACYGAAACTN; match class: 1	TF:M11684_1	0.0384971	0.0384971	1.41457
TF	Factor: IRF-5; motif: NYGAAACCGAAACY	TF:M11670	0.0491379	0.0491379	1.30858
CORUM	p16-cyclin D2-CDK4 complex	CORUM:1642	0.0249658	0.0249658	1.60265

## Sheet: Irf1
source	term_name	term_id	p_adj_color	adjusted_p_value__Top_131	log10p
GO:MF	tumor necrosis factor receptor activity	GO:0005031	0.0112598	0.0112598	1.94847
GO:MF	death receptor activity	GO:0005035	0.0264902	0.0264902	1.57692
GO:MF	double-stranded RNA binding	GO:0003725	0.0324652	0.0324652	1.48858
GO:MF	2'-5'-oligoadenylate synthetase activity	GO:0001730	0.0497447	0.0497447	1.30325
GO:BP	defense response to other organism	GO:0098542	9.04748e-09	9.04748e-09	8.04347
GO:BP	defense response to virus	GO:0051607	6.68507e-08	6.68507e-08	7.17489
GO:BP	defense response to symbiont	GO:0140546	6.98717e-08	6.98717e-08	7.1557
GO:BP	response to virus	GO:0009615	2.75074e-07	2.75074e-07	6.56055
GO:BP	innate immune response	GO:0045087	3.55807e-07	3.55807e-07	6.44879
GO:BP	biological process involved in interspecies interaction between organisms	GO:0044419	4.0204e-07	4.0204e-07	6.39573
GO:BP	response to other organism	GO:0051707	6.3766e-07	6.3766e-07	6.19541
GO:BP	response to external biotic stimulus	GO:0043207	6.68372e-07	6.68372e-07	6.17498
GO:BP	response to biotic stimulus	GO:0009607	1.14706e-06	1.14706e-06	5.94041
GO:BP	negative regulation of viral process	GO:0048525	3.24201e-06	3.24201e-06	5.48919
GO:BP	defense response	GO:0006952	4.85882e-06	4.85882e-06	5.31347
GO:BP	response to external stimulus	GO:0009605	5.14025e-06	5.14025e-06	5.28902
GO:BP	cytokine-mediated signaling pathway	GO:0019221	1.40925e-05	1.40925e-05	4.85101
GO:BP	cellular response to cytokine stimulus	GO:0071345	2.97227e-05	2.97227e-05	4.52691
GO:BP	negative regulation of viral genome replication	GO:0045071	3.13575e-05	3.13575e-05	4.50366
GO:BP	response to cytokine	GO:0034097	3.26885e-05	3.26885e-05	4.4856
GO:BP	regulation of viral process	GO:0050792	4.28037e-05	4.28037e-05	4.36852
GO:BP	immune response	GO:0006955	4.87012e-05	4.87012e-05	4.31246
GO:BP	viral process	GO:0016032	0.000140225	0.000140225	3.85317
GO:BP	regulation of viral life cycle	GO:1903900	0.000143392	0.000143392	3.84348
GO:BP	viral life cycle	GO:0019058	0.000281976	0.000281976	3.54979
GO:BP	regulation of viral genome replication	GO:0045069	0.000667215	0.000667215	3.17573
GO:BP	immune system process	GO:0002376	0.000996836	0.000996836	3.00138
GO:BP	response to type II interferon	GO:0034341	0.00188986	0.00188986	2.72357
GO:BP	response to stress	GO:0006950	0.00211854	0.00211854	2.67396
GO:BP	interferon-mediated signaling pathway	GO:0140888	0.00231422	0.00231422	2.6356
GO:BP	regulation of response to cytokine stimulus	GO:0060759	0.00528257	0.00528257	2.27716
GO:BP	regulation of response to external stimulus	GO:0032101	0.00701574	0.00701574	2.15393
GO:BP	viral genome replication	GO:0019079	0.0111067	0.0111067	1.95441
GO:BP	antiviral innate immune response	GO:0140374	0.0113111	0.0113111	1.94649
GO:BP	response to stimulus	GO:0050896	0.0295764	0.0295764	1.52905
GO:BP	cellular response to organic substance	GO:0071310	0.0337473	0.0337473	1.47176
GO:BP	regulation of cytokine-mediated signaling pathway	GO:0001959	0.0338365	0.0338365	1.47061
GO:BP	MDA-5 signaling pathway	GO:0039530	0.0414508	0.0414508	1.38247
GO:BP	positive regulation of tyrosine phosphorylation of STAT protein	GO:0042531	0.0423922	0.0423922	1.37271
GO:CC	cytoplasm	GO:0005737	0.0450564	0.0450564	1.34624
KEGG	TNF signaling pathway	KEGG:04668	2.47918e-06	2.47918e-06	5.60569
KEGG	Influenza A	KEGG:05164	7.53543e-05	7.53543e-05	4.12289
KEGG	Viral protein interaction with cytokine and cytokine receptor	KEGG:04061	0.00273678	0.00273678	2.56276
KEGG	African trypanosomiasis	KEGG:05143	0.00606705	0.00606705	2.21702
KEGG	Cytokine-cytokine receptor interaction	KEGG:04060	0.00676491	0.00676491	2.16974
KEGG	Rheumatoid arthritis	KEGG:05323	0.0185261	0.0185261	1.73222
KEGG	Epstein-Barr virus infection	KEGG:05169	0.0192794	0.0192794	1.71491
KEGG	Hepatitis C	KEGG:05160	0.0368889	0.0368889	1.4331
REAC	Interferon Signaling	REAC:R-HSA-913531	5.77148e-05	5.77148e-05	4.23871
REAC	Cytokine Signaling in Immune system	REAC:R-HSA-1280215	6.29018e-05	6.29018e-05	4.20134
REAC	Interferon alpha/beta signaling	REAC:R-HSA-909733	0.000310998	0.000310998	3.50724
REAC	Interleukin-10 signaling	REAC:R-HSA-6783783	0.000323705	0.000323705	3.48985
REAC	Interferon gamma signaling	REAC:R-HSA-877300	0.0012432	0.0012432	2.90546
WP	Type II interferon signaling	WP:WP619	1.65176e-05	1.65176e-05	4.78205
WP	Cell interactions of the pancreatic cancer microenvironment	WP:WP5284	0.00265573	0.00265573	2.57582
WP	SARS-CoV-2 innate immunity evasion and cell-specific immune response	WP:WP5039	0.00926912	0.00926912	2.03296
WP	Network map of SARS-CoV-2 signaling pathway	WP:WP5115	0.0103307	0.0103307	1.98587
WP	Photodynamic therapy-induced AP-1 survival signaling	WP:WP3611	0.0428609	0.0428609	1.36794
WP	Vitamin B12 metabolism	WP:WP1533	0.0462854	0.0462854	1.33456
TF	Factor: IRF-5; motif: NYGAAACCGAAACY; match class: 1	TF:M11670_1	3.44166e-06	3.44166e-06	5.46323
TF	Factor: IRF-2; motif: NGAAASYGAAAS; match class: 1	TF:M11664_1	4.30104e-06	4.30104e-06	5.36643
TF	Factor: IRF-2; motif: NAAANNGAAAGTGAAASTRN	TF:M09957	4.72625e-06	4.72625e-06	5.32548
TF	Factor: IRF8; motif: NCGAAACCGAAACT	TF:M04020	7.09789e-06	7.09789e-06	5.14887
TF	Factor: IRF-5; motif: NYGAAACCGAAACY	TF:M11670	1.22423e-05	1.22423e-05	4.91214
TF	Factor: IRF-8; motif: NCGAAACYGAAACYN; match class: 1	TF:M11685_1	1.26506e-05	1.26506e-05	4.89789
TF	Factor: IRF-7; motif: NCGAAANCGAAANYN; match class: 1	TF:M11679_1	4.23297e-05	4.23297e-05	4.37335
TF	Factor: IRF3; motif: NNRRAANGGAAACCGAAACYR	TF:M04014	7.11253e-05	7.11253e-05	4.14798
TF	Factor: IRF-8; motif: NCGAAACYGAAACYN	TF:M11685	0.000169543	0.000169543	3.77072
TF	Factor: IRF-2; motif: NGAAASYGAAAS; match class: 1	TF:M11665_1	0.000181808	0.000181808	3.74039
TF	Factor: IRF1; motif: NNNYASTTTCACTTTCNNTTT	TF:M07216	0.000269521	0.000269521	3.56941
TF	Factor: IRF-1; motif: NAAANNGAAAGTGAAASTRN	TF:M09629	0.000471665	0.000471665	3.32637
TF	Factor: STAT2; motif: RRGRAANNGAAACTGAAAN	TF:M10080	0.000657424	0.000657424	3.18215
TF	Factor: IRF8; motif: NCGAAACCGAAACT; match class: 1	TF:M04020_1	0.00073197	0.00073197	3.13551
TF	Factor: IRF-3; motif: NGGAAACNGAAACCGAAACN	TF:M11677	0.000770486	0.000770486	3.11324
TF	Factor: IRF-1; motif: NNRAAANNGAAASN	TF:M07045	0.000776767	0.000776767	3.10971
TF	Factor: IRF-1; motif: STTTCACTTTCNNT	TF:M04788	0.000776767	0.000776767	3.10971
TF	Factor: IRF7; motif: NCGAAARYGAAANT	TF:M04018	0.000931668	0.000931668	3.03074
TF	Factor: IRF5; motif: CCGAAACCGAAACY	TF:M04016	0.00149493	0.00149493	2.82538
TF	Factor: IRF7; motif: NCGAAARYGAAANT; match class: 1	TF:M04018_1	0.00154125	0.00154125	2.81213
TF	Factor: IRF-4; motif: NCGAAACCGAAACYA; match class: 1	TF:M04015_1	0.00281841	0.00281841	2.55
TF	Factor: IRF-2; motif: NGAAASYGAAAS	TF:M11664	0.00296897	0.00296897	2.52739
TF	Factor: IRF-4; motif: NYGAAASYGAAACYN; match class: 1	TF:M11686_1	0.00315039	0.00315039	2.50164
TF	Factor: IRF-5; motif: NCGAAACCGAAACY	TF:M11671	0.00322381	0.00322381	2.49163
TF	Factor: IRF-7; motif: TNSGAAWNCGAAANTNNN; match class: 1	TF:M00453_1	0.00333824	0.00333824	2.47648
TF	Factor: IRF-4; motif: NCGAAACCGAAACYN; match class: 1	TF:M11687_1	0.00564514	0.00564514	2.24833
TF	Factor: STAT2; motif: NRGAAANNGAAACTNA; match class: 1	TF:M09733_1	0.00758225	0.00758225	2.1202
TF	Factor: IRF-1; motif: NNRAAANNGAAASN; match class: 1	TF:M07045_1	0.0129077	0.0129077	1.88915
TF	Factor: IRF-1; motif: NAAANNGAAASTGAAASNRN	TF:M09956	0.0136904	0.0136904	1.86358
TF	Factor: IRF; motif: NNGAAANTGAAANN; match class: 1	TF:M08887_1	0.0224638	0.0224638	1.64852
TF	Factor: IRF-2; motif: NGAAASYGAAAS	TF:M11665	0.0237243	0.0237243	1.62481
TF	Factor: IRF-3; motif: NGGAAANGGAAASNGAAACN	TF:M11676	0.0290102	0.0290102	1.53745
TF	Factor: ICSBP; motif: RAARTGAAACTG	TF:M00699	0.0423321	0.0423321	1.37333

## Sheet: Pax6
source	term_name	term_id	p_adj_color	adjusted_p_value__Top_26	log10p
GO:MF	transcription regulator activity	GO:0140110	0.000524035	0.000524035	3.28064
GO:MF	RNA polymerase II cis-regulatory region sequence-specific DNA binding	GO:0000978	0.00124185	0.00124185	2.90593
GO:MF	cis-regulatory region sequence-specific DNA binding	GO:0000987	0.00143893	0.00143893	2.84196
GO:MF	DNA-binding transcription factor activity, RNA polymerase II-specific	GO:0000981	0.00143893	0.00143893	2.84196
GO:MF	DNA-binding transcription factor activity	GO:0003700	0.00218663	0.00218663	2.66023
GO:MF	DNA binding	GO:0003677	0.00291027	0.00291027	2.53607
GO:MF	RNA polymerase II transcription regulatory region sequence-specific DNA binding	GO:0000977	0.00301384	0.00301384	2.52088
GO:MF	transcription cis-regulatory region binding	GO:0000976	0.00543849	0.00543849	2.26452
GO:MF	transcription regulatory region nucleic acid binding	GO:0001067	0.00550169	0.00550169	2.2595
GO:MF	sequence-specific double-stranded DNA binding	GO:1990837	0.008284	0.008284	2.08176
GO:MF	double-stranded DNA binding	GO:0003690	0.0137147	0.0137147	1.86281
GO:MF	sequence-specific DNA binding	GO:0043565	0.0150899	0.0150899	1.82131
GO:BP	nervous system development	GO:0007399	8.56031e-07	8.56031e-07	6.06751
GO:BP	system development	GO:0048731	6.2496e-06	6.2496e-06	5.20415
GO:BP	multicellular organism development	GO:0007275	7.02782e-06	7.02782e-06	5.15318
GO:BP	animal organ development	GO:0048513	1.67694e-05	1.67694e-05	4.77548
GO:BP	neuron differentiation	GO:0030182	1.72032e-05	1.72032e-05	4.76439
GO:BP	developmental process	GO:0032502	1.9043e-05	1.9043e-05	4.72026
GO:BP	generation of neurons	GO:0048699	3.23094e-05	3.23094e-05	4.49067
GO:BP	gland development	GO:0048732	3.64616e-05	3.64616e-05	4.43816
GO:BP	anatomical structure development	GO:0048856	4.42733e-05	4.42733e-05	4.35386
GO:BP	regulation of transcription by RNA polymerase II	GO:0006357	7.43914e-05	7.43914e-05	4.12848
GO:BP	regulation of DNA-templated transcription	GO:0006355	8.88449e-05	8.88449e-05	4.05137
GO:BP	regulation of RNA biosynthetic process	GO:2001141	9.79191e-05	9.79191e-05	4.00913
GO:BP	transcription by RNA polymerase II	GO:0006366	0.000133889	0.000133889	3.87326
GO:BP	DNA-templated transcription	GO:0006351	0.000150044	0.000150044	3.82378
GO:BP	neurogenesis	GO:0022008	0.000153593	0.000153593	3.81363
GO:BP	RNA biosynthetic process	GO:0032774	0.000174316	0.000174316	3.75866
GO:BP	cell differentiation	GO:0030154	0.000271747	0.000271747	3.56583
GO:BP	cellular developmental process	GO:0048869	0.000272717	0.000272717	3.56429
GO:BP	embryo development	GO:0009790	0.000314094	0.000314094	3.50294
GO:BP	regulation of RNA metabolic process	GO:0051252	0.000318275	0.000318275	3.4972
GO:BP	positive regulation of cell differentiation	GO:0045597	0.000379554	0.000379554	3.42073
GO:BP	gland morphogenesis	GO:0022612	0.000496151	0.000496151	3.30439
GO:BP	regulation of cell differentiation	GO:0045595	0.00066692	0.00066692	3.17593
GO:BP	nucleobase-containing compound biosynthetic process	GO:0034654	0.000872048	0.000872048	3.05946
GO:BP	regulation of nucleobase-containing compound metabolic process	GO:0019219	0.000909904	0.000909904	3.041
GO:BP	positive regulation of nucleobase-containing compound metabolic process	GO:0045935	0.00107202	0.00107202	2.9698
GO:BP	heterocycle biosynthetic process	GO:0018130	0.00112679	0.00112679	2.94816
GO:BP	aromatic compound biosynthetic process	GO:0019438	0.00117062	0.00117062	2.93158
GO:BP	positive regulation of DNA-templated transcription	GO:0045893	0.00155192	0.00155192	2.80913
GO:BP	positive regulation of RNA biosynthetic process	GO:1902680	0.00161704	0.00161704	2.79128
GO:BP	regulation of nitrogen compound metabolic process	GO:0051171	0.00184255	0.00184255	2.73458
GO:BP	brain development	GO:0007420	0.00188996	0.00188996	2.72355
GO:BP	organic cyclic compound biosynthetic process	GO:1901362	0.00191513	0.00191513	2.7178
GO:BP	neural tube development	GO:0021915	0.00194828	0.00194828	2.71035
GO:BP	central nervous system development	GO:0007417	0.00197003	0.00197003	2.70553
GO:BP	regulation of primary metabolic process	GO:0080090	0.00304955	0.00304955	2.51576
GO:BP	head development	GO:0060322	0.00304983	0.00304983	2.51572
GO:BP	epithelial tube morphogenesis	GO:0060562	0.00306799	0.00306799	2.51315
GO:BP	positive regulation of RNA metabolic process	GO:0051254	0.00352486	0.00352486	2.45286
GO:BP	regulation of neuron differentiation	GO:0045664	0.0049914	0.0049914	2.30178
GO:BP	multicellular organismal process	GO:0032501	0.00572036	0.00572036	2.24258
GO:BP	olfactory bulb mitral cell layer development	GO:0061034	0.0066948	0.0066948	2.17426
GO:BP	dorsal/ventral pattern formation	GO:0009953	0.00694384	0.00694384	2.1584
GO:BP	embryonic morphogenesis	GO:0048598	0.00712654	0.00712654	2.14712
GO:BP	tissue development	GO:0009888	0.00795606	0.00795606	2.0993
GO:BP	regulation of developmental process	GO:0050793	0.00820477	0.00820477	2.08593
GO:BP	epithelium development	GO:0060429	0.00838453	0.00838453	2.07652
GO:BP	negative regulation of developmental process	GO:0051093	0.00942983	0.00942983	2.0255
GO:BP	developmental growth	GO:0048589	0.0107847	0.0107847	1.96719
GO:BP	response to xenobiotic stimulus	GO:0009410	0.0119882	0.0119882	1.92125
GO:BP	negative regulation of developmental growth	GO:0048640	0.0120055	0.0120055	1.92062
GO:BP	cellular nitrogen compound biosynthetic process	GO:0044271	0.012307	0.012307	1.90985
GO:BP	positive regulation of nitrogen compound metabolic process	GO:0051173	0.0123485	0.0123485	1.90838
GO:BP	negative regulation of cell differentiation	GO:0045596	0.0132614	0.0132614	1.87741
GO:BP	negative regulation of DNA-templated transcription	GO:0045892	0.0136701	0.0136701	1.86423
GO:BP	positive regulation of developmental process	GO:0051094	0.0137554	0.0137554	1.86153
GO:BP	negative regulation of growth	GO:0045926	0.0139058	0.0139058	1.8568
GO:BP	positive regulation of macromolecule biosynthetic process	GO:0010557	0.0143334	0.0143334	1.84365
GO:BP	negative regulation of RNA biosynthetic process	GO:1902679	0.0149066	0.0149066	1.82662
GO:BP	regulation of macromolecule biosynthetic process	GO:0010556	0.0151466	0.0151466	1.81969
GO:BP	neuron projection development	GO:0031175	0.0157946	0.0157946	1.80149
GO:BP	positive regulation of cellular process	GO:0048522	0.018624	0.018624	1.72993
GO:BP	positive regulation of cellular biosynthetic process	GO:0031328	0.0200734	0.0200734	1.69738
GO:BP	regulation of cellular biosynthetic process	GO:0031326	0.0209408	0.0209408	1.67901
GO:BP	positive regulation of biosynthetic process	GO:0009891	0.021606	0.021606	1.66543
GO:BP	regulation of biosynthetic process	GO:0009889	0.0227051	0.0227051	1.64388
GO:BP	negative regulation of cell development	GO:0010721	0.0229327	0.0229327	1.63954
GO:BP	regulation of multicellular organismal development	GO:2000026	0.0230411	0.0230411	1.6375
GO:BP	pituitary gland development	GO:0021983	0.028008	0.028008	1.55272
GO:BP	negative regulation of RNA metabolic process	GO:0051253	0.0292643	0.0292643	1.53366
GO:BP	tube development	GO:0035295	0.030626	0.030626	1.51391
GO:BP	regulation of cellular metabolic process	GO:0031323	0.034193	0.034193	1.46606
GO:BP	negative regulation of multicellular organismal process	GO:0051241	0.0345142	0.0345142	1.462
GO:BP	regulation of macromolecule metabolic process	GO:0060255	0.0379829	0.0379829	1.42041
GO:BP	morphogenesis of an epithelium	GO:0002009	0.0383434	0.0383434	1.41631
GO:BP	negative regulation of neurogenesis	GO:0050768	0.0391431	0.0391431	1.40734
GO:BP	positive regulation of cellular metabolic process	GO:0031325	0.0395352	0.0395352	1.40302
GO:BP	neuron development	GO:0048666	0.0446723	0.0446723	1.34996
GO:BP	regulation of developmental growth	GO:0048638	0.046124	0.046124	1.33607
GO:BP	negative regulation of nervous system development	GO:0051961	0.046986	0.046986	1.32803
KEGG	Growth hormone synthesis, secretion and action	KEGG:04935	0.0443865	0.0443865	1.35275
WP	Endoderm differentiation	WP:WP2853	0.0137723	0.0137723	1.86099
WP	Markers of kidney cell lineage	WP:WP5236	0.0194927	0.0194927	1.71013
